# Supplementary material for: The first de novo transcriptome of pepino (Solanum muricatum): assembly, comprehensive analysis and comparison with the closely related species S. caripense, potato and tomato
Source: BMC Genomics. 2016 May 4;17:321. doi: 10.1186/s12864-016-2656-8 (PMC4855764; doi:10.1186/s12864-016-2656-8)
Supplement: Additional file 4: — Annotation results in GFF3. All the annotation results (ORFs, introns, descriptions, GO terms, orthologs and markers) provided in the standard format GFF3. (ZIP 5290 kb) [file 12864_2016_2656_MOESM4_ESM.zip]

Archive with 1 entries (1 files):
- Solanum_muricatum_transcriptome.v1.0.st_nucl.gff3
