# Supplementary material for: The first de novo transcriptome of pepino (Solanum muricatum): assembly, comprehensive analysis and comparison with the closely related species S. caripense, potato and tomato
Source: BMC Genomics. 2016 May 4;17:321. doi: 10.1186/s12864-016-2656-8 (PMC4855764; doi:10.1186/s12864-016-2656-8)
Supplement: Additional file 4: — Annotation results in GFF3. All the annotation results (ORFs, introns, descriptions, GO terms, orthologs and markers) provided in the standard format GFF3. (ZIP 5290 kb) [file 12864_2016_2656_MOESM4_ESM.zip › Solanum_muricatum_transcriptome.v1.0.st_nucl.gff3]

##gff-version 3
SMUC00001_TC01	.	region	1	725	.	.	.	Name=SMUC00001_TC01;ID=SMUC00001_TC01;description=Similar%20to%20Cytochrome%20P450%2081D1%20OS%3DArabidopsis%20thaliana%20GN%3DCYP81D1%20PE%3D2%20SV%3D1%20(uniprot_sprot:sp|Q9FG65|C81D1_ARATH)
SMUC00001_TC01	franklin	ORF	288	726	.	+	.	ID=SMUC00001_TC01.orf;Name=SMUC00001_TC01.orf
SMUC00002_TC01	.	region	1	1411	.	.	.	Name=SMUC00002_TC01;ID=SMUC00002_TC01;description=trinity_name%3Dcomp237_c0_seq1
SMUC00003_TC01	.	region	1	708	.	.	.	orthologs=tomato_pep:Solyc09g065660.2.1;Name=SMUC00003_TC01;ID=SMUC00003_TC01;description=Similar%20to%20Heat%20stress%20transcription%20factor%20A-2b%20OS%3DOryza%20sativa%20subsp.%20japonica%20GN%3DHSFA2B%20PE%3D2%20SV%3D1%20(uniprot_sprot:sp|Q6VBB2|HFA2B_ORYSJ)
SMUC00003_TC01	franklin	ORF	145	709	.	+	.	ID=SMUC00003_TC01.orf;Name=SMUC00003_TC01.orf
SMUC00004_TC01	.	region	1	743	.	.	.	Name=SMUC00004_TC01;ID=SMUC00004_TC01;description=trinity_name%3Dcomp281_c0_seq1
SMUC00005_TC01	.	region	1	999	.	.	.	orthologs=tomato_pep:Solyc11g056330.1.1,potato_pep:Sotub04g018860.1.1;Name=SMUC00005_TC01;ID=SMUC00005_TC01;description=Similar%20to%20Uncharacterized%20mitochondrial%20protein%20AtMg01010%20OS%3DArabidopsis%20thaliana%20GN%3DAtMg01010%20PE%3D4%20SV%3D1%20(uniprot_sprot:sp|P92535|M1010_ARATH)
SMUC00005_TC01	franklin	ORF	475	1000	.	+	.	ID=SMUC00005_TC01.orf;Name=SMUC00005_TC01.orf
SMUC00006_TC01	.	region	1	399	.	.	.	orthologs=tomato_pep:Solyc06g075670.1.1;Name=SMUC00006_TC01;ID=SMUC00006_TC01;description=Similar%20to%20MYB%20transcription%20factor%20%20IPR015495%20%20Myb%20transcription%20factor%20(ITAG2.4_proteins.fasta:Solyc06g075670.1.1)
SMUC00006_TC01	franklin	ORF	2	209	.	+	.	ID=SMUC00006_TC01.orf;Name=SMUC00006_TC01.orf
SMUC00007_TC01	.	region	1	766	.	.	.	orthologs=tomato_pep:Solyc03g019690.1.1,potato_pep:Sotub03g024340.1.1;Name=SMUC00007_TC01;ID=SMUC00007_TC01;description=Similar%20to%20Probable%20serine%20protease%20inhibitor%206%20OS%3DSolanum%20tuberosum%20PE%3D2%20SV%3D1%20(uniprot_sprot:sp|Q41433|SPI6_SOLTU)
SMUC00007_TC01	franklin	ORF	2	604	.	+	.	ID=SMUC00007_TC01.orf;Name=SMUC00007_TC01.orf
SMUC00008_TC01	.	region	1	470	.	.	.	Name=SMUC00008_TC01;ID=SMUC00008_TC01;description=trinity_name%3Dcomp432_c1_seq1
SMUC00009_TC01	.	region	1	629	.	.	.	Name=SMUC00009_TC01;ID=SMUC00009_TC01;description=trinity_name%3Dcomp436_c0_seq1
SMUC00009_TC01	franklin	microsatellite	231	250	16	.	.	score=16;ssr_type=tetranucleotide;ID=ssr1;unit=AAAT;Name=ssr1
SMUC00009_TC01	franklin	microsatellite	231	250	16	.	.	score=16;ssr_type=tetranucleotide;ID=ssr2;unit=AAAT;Name=ssr2
SMUC00010_TC01	.	region	1	896	.	.	.	Name=SMUC00010_TC01;ID=SMUC00010_TC01;description=trinity_name%3Dcomp437_c0_seq1
SMUC00011_TC01	.	region	1	941	.	.	.	Name=SMUC00011_TC01;ID=SMUC00011_TC01;description=trinity_name%3Dcomp477_c0_seq1
SMUC00011_TC01	franklin	ORF	864	942	.	+	.	ID=SMUC00011_TC01.orf;Name=SMUC00011_TC01.orf
SMUC00012_TC01	.	region	1	884	.	.	.	Name=SMUC00012_TC01;ID=SMUC00012_TC01;description=trinity_name%3Dcomp488_c0_seq1
SMUC00013_TC01	.	region	1	593	.	.	.	Name=SMUC00013_TC01;ID=SMUC00013_TC01;description=Similar%20to%20PREDICTED:%20uncharacterized%20protein%20LOC101247933%20n%3D1%20Tax%3DSolanum%20lycopersicum%20RepID%3DUPI0002BCB10B%20(uniref90:UniRef90_UPI0002BCB10B)
SMUC00013_TC01	franklin	ORF	2	594	.	+	.	ID=SMUC00013_TC01.orf;Name=SMUC00013_TC01.orf
SMUC00014_TC01	.	region	1	804	.	.	.	Name=SMUC00014_TC01;ID=SMUC00014_TC01;description=trinity_name%3Dcomp509_c0_seq1
SMUC00015_TC01	.	region	1	901	.	.	.	Name=SMUC00015_TC01;ID=SMUC00015_TC01;description=trinity_name%3Dcomp534_c0_seq1
SMUC00016_TC01	.	region	1	517	.	.	.	orthologs=tomato_pep:Solyc03g063790.1.1;Name=SMUC00016_TC01;ID=SMUC00016_TC01;description=Similar%20to%20Unknown%20Protein%20(ITAG2.4_proteins.fasta:Solyc03g063790.1.1)
SMUC00016_TC01	franklin	ORF	2	343	.	+	.	ID=SMUC00016_TC01.orf;Name=SMUC00016_TC01.orf
SMUC00017_TC01	.	region	1	546	.	.	.	Name=SMUC00017_TC01;ID=SMUC00017_TC01;description=trinity_name%3Dcomp748_c0_seq1
SMUC00017_TC01	franklin	ORF	2	547	.	+	.	ID=SMUC00017_TC01.orf;Name=SMUC00017_TC01.orf
SMUC00018_TC01	.	region	1	953	.	.	.	Name=SMUC00018_TC01;ID=SMUC00018_TC01;description=trinity_name%3Dcomp750_c0_seq1
SMUC00019_TC01	.	region	1	517	.	.	.	Name=SMUC00019_TC01;ID=SMUC00019_TC01;description=Similar%20to%20Myosin-12%20OS%3DArabidopsis%20thaliana%20GN%3DXI-F%20PE%3D2%20SV%3D1%20(uniprot_sprot:sp|F4IRU3|MYO12_ARATH)
SMUC00019_TC01	franklin	ORF	77	518	.	+	.	ID=SMUC00019_TC01.orf;Name=SMUC00019_TC01.orf
SMUC00019_TC01	franklin	intron	188	188	.	.	.	ID=SMUC00019_TC01.intron1;Name=SMUC00019_TC01.intron1
SMUC00019_TC01	franklin	intron	315	315	.	.	.	ID=SMUC00019_TC01.intron2;Name=SMUC00019_TC01.intron2
SMUC00019_TC01	franklin	intron	353	353	.	.	.	ID=SMUC00019_TC01.intron3;Name=SMUC00019_TC01.intron3
SMUC00020_TC01	.	region	1	351	.	.	.	Name=SMUC00020_TC01;ID=SMUC00020_TC01;description=Similar%20to%20Receptor-like%20protein%20kinase%20%20IPR002290%20%20Serine_threonine%20protein%20kinase%20(ITAG2.4_proteins.fasta:Solyc03g093450.2.1)
SMUC00020_TC01	franklin	ORF	119	352	.	+	.	ID=SMUC00020_TC01.orf;Name=SMUC00020_TC01.orf
SMUC00021_TC01	.	region	1	1582	.	.	.	Name=SMUC00021_TC01;ID=SMUC00021_TC01;description=trinity_name%3Dcomp888_c0_seq1
SMUC00022_TC01	.	region	1	1260	.	.	.	Name=SMUC00022_TC01;ID=SMUC00022_TC01;description=trinity_name%3Dcomp967_c0_seq1
SMUC00023_TC01	.	region	1	1253	.	.	.	Name=SMUC00023_TC01;ID=SMUC00023_TC01;description=Similar%20to%20Uncharacterized%20protein%20n%3D2%20Tax%3DSolanum%20tuberosum%20RepID%3DM1B297_SOLTU%20(uniref90:UniRef90_M1B297)
SMUC00023_TC01	franklin	ORF	2	780	.	+	.	ID=SMUC00023_TC01.orf;Name=SMUC00023_TC01.orf
SMUC00023_TC01	franklin	intron	951	951	.	.	.	ID=SMUC00023_TC01.intron1;Name=SMUC00023_TC01.intron1
SMUC00024_TC01	.	region	1	1057	.	.	.	orthologs=tomato_pep:Solyc03g120060.2.1,potato_pep:Sotub03g033640.1.1;Name=SMUC00024_TC01;ID=SMUC00024_TC01;description=Similar%20to%20Cytochrome%20P450%20734A1%20OS%3DArabidopsis%20thaliana%20GN%3DCYP734A1%20PE%3D2%20SV%3D1%20(uniprot_sprot:sp|O48786|C734A_ARATH)
SMUC00024_TC01	franklin	ORF	2	987	.	+	.	ID=SMUC00024_TC01.orf;Name=SMUC00024_TC01.orf
SMUC00024_TC01	franklin	intron	176	176	.	.	.	ID=SMUC00024_TC01.intron1;Name=SMUC00024_TC01.intron1
SMUC00024_TC01	franklin	intron	561	561	.	.	.	ID=SMUC00024_TC01.intron2;Name=SMUC00024_TC01.intron2
SMUC00025_TC01	.	region	1	826	.	.	.	Name=SMUC00025_TC01;ID=SMUC00025_TC01;description=trinity_name%3Dcomp983_c0_seq1
SMUC00026_TC01	.	region	1	606	.	.	.	Name=SMUC00026_TC01;ID=SMUC00026_TC01;description=Similar%20to%20CONTAINS%20InterPro%20DOMAIN/s:%20Retrotransposon%20gag%20protein%20(InterPro:IPR005162)%3B%20Has%20707%20Blast%20hits%20to%20705%20proteins%20in%2025%20species:%20Archae%20-%200%3B%20Bacteria%20-%200%3B%20Metazoa%20-%204%3B%20Fungi%20-%200%3B%20Plants%20-%20703%3B%20Viruses%20-%200%3B%20Other%20Eukaryotes%20-%200%20(source:%20NCBI%…
SMUC00026_TC01	franklin	ORF	187	607	.	+	.	ID=SMUC00026_TC01.orf;Name=SMUC00026_TC01.orf
SMUC00027_TC01	.	region	1	460	.	.	.	Name=SMUC00027_TC01;ID=SMUC00027_TC01;description=trinity_name%3Dcomp1050_c0_seq1
SMUC00028_TC01	.	region	1	1338	.	.	.	orthologs=tomato_pep:Solyc06g062600.2.1,potato_pep:Sotub03g035350.1.1,potato_pep:Sotub06g021680.1.1;Name=SMUC00028_TC01;ID=SMUC00028_TC01;description=Similar%20to%20Protein%20HOTHEAD%20OS%3DArabidopsis%20thaliana%20GN%3DHTH%20PE%3D1%20SV%3D1%20(uniprot_sprot:sp|Q9S746|HTH_ARATH)
SMUC00028_TC01	franklin	ORF	2	1339	.	+	.	ID=SMUC00028_TC01.orf;Name=SMUC00028_TC01.orf
SMUC00028_TC01	franklin	intron	431	431	.	.	.	ID=SMUC00028_TC01.intron1;Name=SMUC00028_TC01.intron1
SMUC00028_TC01	franklin	intron	742	742	.	.	.	ID=SMUC00028_TC01.intron2;Name=SMUC00028_TC01.intron2
SMUC00028_TC01	franklin	intron	1128	1128	.	.	.	ID=SMUC00028_TC01.intron3;Name=SMUC00028_TC01.intron3
SMUC00029_TC01	.	region	1	1592	.	.	.	Name=SMUC00029_TC01;ID=SMUC00029_TC01;description=trinity_name%3Dcomp1249_c0_seq1
SMUC00029_TC01	franklin	ORF	234	956	.	+	.	ID=SMUC00029_TC01.orf;Name=SMUC00029_TC01.orf
SMUC00030_TC01	.	region	1	1284	.	.	.	Name=SMUC00030_TC01;ID=SMUC00030_TC01;description=trinity_name%3Dcomp1256_c0_seq1
SMUC00031_TC01	.	region	1	307	.	.	.	Name=SMUC00031_TC01;ID=SMUC00031_TC01;description=Similar%20to%20Uncharacterized%20protein%20n%3D1%20Tax%3DSolanum%20tuberosum%20RepID%3DM1DQ08_SOLTU%20(uniref90:UniRef90_M1DQ08)
SMUC00031_TC01	franklin	ORF	2	308	.	+	.	ID=SMUC00031_TC01.orf;Name=SMUC00031_TC01.orf
SMUC00032_TC01	.	region	1	489	.	.	.	Name=SMUC00032_TC01;ID=SMUC00032_TC01;description=trinity_name%3Dcomp1404_c0_seq1
SMUC00033_TC01	.	region	1	522	.	.	.	Name=SMUC00033_TC01;ID=SMUC00033_TC01;description=Similar%20to%20Centromere-associated%20protein%20E%20OS%3DMus%20musculus%20GN%3DCenpe%20PE%3D1%20SV%3D1%20(uniprot_sprot:sp|Q6RT24|CENPE_MOUSE)
SMUC00033_TC01	franklin	ORF	2	340	.	+	.	ID=SMUC00033_TC01.orf;Name=SMUC00033_TC01.orf
SMUC00034_TC01	.	region	1	596	.	.	.	Name=SMUC00034_TC01;ID=SMUC00034_TC01;description=Similar%20to%20Kinesin%20%20IPR001752%20%20Kinesin%2C%20motor%20region%20(ITAG2.4_proteins.fasta:Solyc07g065880.2.1)
SMUC00034_TC01	franklin	ORF	2	597	.	+	.	ID=SMUC00034_TC01.orf;Name=SMUC00034_TC01.orf
SMUC00034_TC01	franklin	intron	460	460	.	.	.	ID=SMUC00034_TC01.intron1;Name=SMUC00034_TC01.intron1
SMUC00035_TC01	.	region	1	381	.	.	.	orthologs=tomato_pep:Solyc03g119660.1.1,potato_pep:Sotub03g033180.1.1;Name=SMUC00035_TC01;ID=SMUC00035_TC01;description=Similar%20to%20Protein%20PLANT%20CADMIUM%20RESISTANCE%206%20OS%3DArabidopsis%20thaliana%20GN%3DPCR6%20PE%3D2%20SV%3D1%20(uniprot_sprot:sp|Q9M9A5|PCR6_ARATH)
SMUC00035_TC01	franklin	ORF	2	248	.	+	.	ID=SMUC00035_TC01.orf;Name=SMUC00035_TC01.orf
SMUC00035_TC01	franklin	intron	77	77	.	.	.	ID=SMUC00035_TC01.intron1;Name=SMUC00035_TC01.intron1
SMUC00035_TC01	franklin	intron	290	290	.	.	.	ID=SMUC00035_TC01.intron2;Name=SMUC00035_TC01.intron2
SMUC00036_TC01	.	region	1	1326	.	.	.	orthologs=tomato_pep:Solyc03g007840.1.1,potato_pep:Sotub03g012490.1.1;Name=SMUC00036_TC01;ID=SMUC00036_TC01;description=Similar%20to%20Putative%20pentatricopeptide%20repeat-containing%20protein%20At3g49142%20OS%3DArabidopsis%20thaliana%20GN%3DPCMP-H77%20PE%3D3%20SV%3D1%20(uniprot_sprot:sp|P0C899|PP271_ARATH)
SMUC00036_TC01	franklin	ORF	2	1061	.	+	.	ID=SMUC00036_TC01.orf;Name=SMUC00036_TC01.orf
SMUC00037_TC01	.	region	1	417	.	.	.	Name=SMUC00037_TC01;ID=SMUC00037_TC01;description=trinity_name%3Dcomp1837_c0_seq1
SMUC00038_TC01	.	region	1	916	.	.	.	orthologs=tomato_pep:Solyc02g084930.2.1;Name=SMUC00038_TC01;ID=SMUC00038_TC01;description=Similar%20to%20Abscisic%20acid%208'-hydroxylase%201%20OS%3DArabidopsis%20thaliana%20GN%3DCYP707A1%20PE%3D2%20SV%3D1%20(uniprot_sprot:sp|Q949P1|ABAH1_ARATH)
SMUC00038_TC01	franklin	ORF	2	756	.	+	.	ID=SMUC00038_TC01.orf;Name=SMUC00038_TC01.orf
SMUC00038_TC01	franklin	intron	195	195	.	.	.	ID=SMUC00038_TC01.intron1;Name=SMUC00038_TC01.intron1
SMUC00038_TC01	franklin	intron	282	282	.	.	.	ID=SMUC00038_TC01.intron2;Name=SMUC00038_TC01.intron2
SMUC00038_TC01	franklin	intron	365	365	.	.	.	ID=SMUC00038_TC01.intron3;Name=SMUC00038_TC01.intron3
SMUC00038_TC01	franklin	intron	468	468	.	.	.	ID=SMUC00038_TC01.intron4;Name=SMUC00038_TC01.intron4
SMUC00039_TC01	.	region	1	1620	.	.	.	orthologs=tomato_pep:Solyc04g014430.1.1,tomato_pep:Solyc04g076630.2.1,tomato_pep:Solyc04g076640.1.1,tomato_pep:Solyc04g076650.1.1,tomato_pep:Solyc04g076660.2.1,tomato_pep:Solyc05g051350.1.1,tomato_pep:Solyc11g011290.1.1,tomato_pep:Solyc11g011300.1.1,tomato_pep:Solyc11g011310.1.1,tomato_pep:Solyc11g011320.1.1,tomato_pep:Solyc12g088050.1.1,potato_pep:Sotub04g028970.1.1,potato_pep:Sotub04g028980.1.1…
SMUC00039_TC01	franklin	ORF	2	1621	.	+	.	ID=SMUC00039_TC01.orf;Name=SMUC00039_TC01.orf
SMUC00039_TC01	franklin	intron	217	217	.	.	.	ID=SMUC00039_TC01.intron1;Name=SMUC00039_TC01.intron1
SMUC00039_TC01	franklin	intron	344	344	.	.	.	ID=SMUC00039_TC01.intron2;Name=SMUC00039_TC01.intron2
SMUC00039_TC01	franklin	intron	461	461	.	.	.	ID=SMUC00039_TC01.intron3;Name=SMUC00039_TC01.intron3
SMUC00039_TC01	franklin	intron	621	621	.	.	.	ID=SMUC00039_TC01.intron4;Name=SMUC00039_TC01.intron4
SMUC00039_TC01	franklin	intron	763	763	.	.	.	ID=SMUC00039_TC01.intron5;Name=SMUC00039_TC01.intron5
SMUC00039_TC01	franklin	intron	854	854	.	.	.	ID=SMUC00039_TC01.intron6;Name=SMUC00039_TC01.intron6
SMUC00039_TC01	franklin	intron	961	961	.	.	.	ID=SMUC00039_TC01.intron7;Name=SMUC00039_TC01.intron7
SMUC00039_TC01	franklin	intron	1117	1117	.	.	.	ID=SMUC00039_TC01.intron8;Name=SMUC00039_TC01.intron8
SMUC00039_TC01	franklin	intron	1288	1288	.	.	.	ID=SMUC00039_TC01.intron9;Name=SMUC00039_TC01.intron9
SMUC00039_TC01	franklin	intron	1430	1430	.	.	.	ID=SMUC00039_TC01.intron10;Name=SMUC00039_TC01.intron10
SMUC00039_TC01	franklin	intron	1550	1550	.	.	.	ID=SMUC00039_TC01.intron11;Name=SMUC00039_TC01.intron11
SMUC00040_TC01	.	region	1	926	.	.	.	Name=SMUC00040_TC01;ID=SMUC00040_TC01;description=trinity_name%3Dcomp1973_c0_seq1
SMUC00041_TC01	.	region	1	628	.	.	.	Name=SMUC00041_TC01;ID=SMUC00041_TC01;description=trinity_name%3Dcomp1992_c0_seq1
SMUC00042_TC01	.	region	1	810	.	.	.	Name=SMUC00042_TC01;ID=SMUC00042_TC01;description=Similar%20to%202-succinylbenzoate--CoA%20ligase%2C%20chloroplastic/peroxisomal%20OS%3DArabidopsis%20thaliana%20GN%3DAAE14%20PE%3D1%20SV%3D1%20(uniprot_sprot:sp|Q8VYJ1|MENE_ARATH)
SMUC00042_TC01	franklin	ORF	125	811	.	+	.	ID=SMUC00042_TC01.orf;Name=SMUC00042_TC01.orf
SMUC00042_TC01	franklin	intron	324	324	.	.	.	ID=SMUC00042_TC01.intron1;Name=SMUC00042_TC01.intron1
SMUC00042_TC01	franklin	intron	397	397	.	.	.	ID=SMUC00042_TC01.intron2;Name=SMUC00042_TC01.intron2
SMUC00042_TC01	franklin	intron	563	563	.	.	.	ID=SMUC00042_TC01.intron3;Name=SMUC00042_TC01.intron3
SMUC00042_TC01	franklin	intron	760	760	.	.	.	ID=SMUC00042_TC01.intron4;Name=SMUC00042_TC01.intron4
SMUC00043_TC01	.	region	1	1133	.	.	.	Name=SMUC00043_TC01;ID=SMUC00043_TC01;description=trinity_name%3Dcomp2098_c0_seq1
SMUC00044_TC01	.	region	1	774	.	.	.	Name=SMUC00044_TC01;ID=SMUC00044_TC01;description=trinity_name%3Dcomp2145_c0_seq1
SMUC00045_TC01	.	region	1	862	.	.	.	Name=SMUC00045_TC01;ID=SMUC00045_TC01;description=trinity_name%3Dcomp2373_c0_seq1
SMUC00046_TC01	.	region	1	564	.	.	.	Name=SMUC00046_TC01;ID=SMUC00046_TC01;description=trinity_name%3Dcomp2520_c0_seq1
SMUC00047_TC01	.	region	1	591	.	.	.	Name=SMUC00047_TC01;ID=SMUC00047_TC01;description=Similar%20to%20Probable%20polygalacturonase%20At1g80170%20OS%3DArabidopsis%20thaliana%20GN%3DAt1g80170%20PE%3D1%20SV%3D1%20(uniprot_sprot:sp|Q94AJ5|PGLR5_ARATH)
SMUC00047_TC01	franklin	ORF	2	407	.	+	.	ID=SMUC00047_TC01.orf;Name=SMUC00047_TC01.orf
SMUC00047_TC01	franklin	intron	125	125	.	.	.	ID=SMUC00047_TC01.intron1;Name=SMUC00047_TC01.intron1
SMUC00048_TC01	.	region	1	1022	.	.	.	Name=SMUC00048_TC01;ID=SMUC00048_TC01;description=trinity_name%3Dcomp2984_c0_seq1
SMUC00049_TC01	.	region	1	384	.	.	.	Name=SMUC00049_TC01;ID=SMUC00049_TC01;description=trinity_name%3Dcomp2987_c0_seq1
SMUC00050_TC01	.	region	1	1190	.	.	.	Name=SMUC00050_TC01;ID=SMUC00050_TC01;description=trinity_name%3Dcomp2991_c0_seq1
SMUC00051_TC01	.	region	1	592	.	.	.	Name=SMUC00051_TC01;ID=SMUC00051_TC01;description=trinity_name%3Dcomp2994_c0_seq1
SMUC00052_TC01	.	region	1	678	.	.	.	Name=SMUC00052_TC01;ID=SMUC00052_TC01;description=trinity_name%3Dcomp3017_c0_seq1
SMUC00053_TC01	.	region	1	1031	.	.	.	Name=SMUC00053_TC01;ID=SMUC00053_TC01;description=trinity_name%3Dcomp3071_c0_seq1
SMUC00054_TC01	.	region	1	527	.	.	.	orthologs=tomato_pep:Solyc02g073570.1.1,potato_pep:Sotub02g019210.1.1;Name=SMUC00054_TC01;ID=SMUC00054_TC01;description=Similar%20to%20BZIP%20transcription%20factor%20(ITAG2.4_proteins.fasta:Solyc02g073570.1.1)
SMUC00054_TC01	franklin	ORF	2	476	.	+	.	ID=SMUC00054_TC01.orf;Name=SMUC00054_TC01.orf
SMUC00055_TC01	.	region	1	967	.	.	.	Name=SMUC00055_TC01;ID=SMUC00055_TC01;description=trinity_name%3Dcomp4122_c0_seq1
SMUC00056_TC01	.	region	1	802	.	.	.	Name=SMUC00056_TC01;ID=SMUC00056_TC01;description=Similar%20to%20Myosin-12%20OS%3DArabidopsis%20thaliana%20GN%3DXI-F%20PE%3D2%20SV%3D1%20(uniprot_sprot:sp|F4IRU3|MYO12_ARATH)
SMUC00056_TC01	franklin	ORF	400	803	.	+	.	ID=SMUC00056_TC01.orf;Name=SMUC00056_TC01.orf
SMUC00056_TC01	franklin	intron	144	144	.	.	.	ID=SMUC00056_TC01.intron1;Name=SMUC00056_TC01.intron1
SMUC00056_TC01	franklin	intron	271	271	.	.	.	ID=SMUC00056_TC01.intron2;Name=SMUC00056_TC01.intron2
SMUC00056_TC01	franklin	intron	397	397	.	.	.	ID=SMUC00056_TC01.intron3;Name=SMUC00056_TC01.intron3
SMUC00057_TC01	.	region	1	326	.	.	.	Name=SMUC00057_TC01;ID=SMUC00057_TC01;description=trinity_name%3Dcomp4419_c0_seq1
SMUC00058_TC01	.	region	1	523	.	.	.	Name=SMUC00058_TC01;ID=SMUC00058_TC01;description=Similar%20to%20WD%20repeat%20protein%2062%20%20IPR017986%20%20WD40%20repeat%2C%20region%20(ITAG2.4_proteins.fasta:Solyc09g013160.2.1)
SMUC00058_TC01	franklin	ORF	92	524	.	+	.	ID=SMUC00058_TC01.orf;Name=SMUC00058_TC01.orf
SMUC00058_TC01	franklin	intron	392	392	.	.	.	ID=SMUC00058_TC01.intron1;Name=SMUC00058_TC01.intron1
SMUC00059_TC01	.	region	1	563	.	.	.	Name=SMUC00059_TC01;ID=SMUC00059_TC01;description=trinity_name%3Dcomp4644_c0_seq1
SMUC00059_TC01	franklin	ORF	2	564	.	+	.	ID=SMUC00059_TC01.orf;Name=SMUC00059_TC01.orf
SMUC00060_TC01	.	region	1	667	.	.	.	Name=SMUC00060_TC01;ID=SMUC00060_TC01;description=Similar%20to%20PWWP%20domain-containing%20protein%20%20IPR000313%20%20PWWP%20(ITAG2.4_proteins.fasta:Solyc01g067040.1.1)
SMUC00060_TC01	franklin	ORF	105	668	.	+	.	ID=SMUC00060_TC01.orf;Name=SMUC00060_TC01.orf
SMUC00060_TC01	franklin	intron	575	575	.	.	.	ID=SMUC00060_TC01.intron1;Name=SMUC00060_TC01.intron1
SMUC00061_TC01	.	region	1	512	.	.	.	Name=SMUC00061_TC01;ID=SMUC00061_TC01;description=Similar%20to%20Unknown%20Protein%20%20IPR011046%20%20WD40%20repeat-like%20(ITAG2.4_proteins.fasta:Solyc05g012060.2.1)
SMUC00061_TC01	franklin	ORF	2	513	.	+	.	ID=SMUC00061_TC01.orf;Name=SMUC00061_TC01.orf
SMUC00062_TC01	.	region	1	663	.	.	.	Name=SMUC00062_TC01;ID=SMUC00062_TC01;description=trinity_name%3Dcomp5399_c0_seq1
SMUC00063_TC01	.	region	1	310	.	.	.	Name=SMUC00063_TC01;ID=SMUC00063_TC01;description=Similar%20to%20NADH%20dehydrogenase%20[ubiquinone]%20iron-sulfur%20protein%202%20OS%3DArabidopsis%20thaliana%20GN%3DNAD7%20PE%3D1%20SV%3D2%20(uniprot_sprot:sp|P93306|NDUS2_ARATH)
SMUC00063_TC01	franklin	ORF	107	311	.	+	.	ID=SMUC00063_TC01.orf;Name=SMUC00063_TC01.orf
SMUC00064_TC01	.	region	1	407	.	.	.	Name=SMUC00064_TC01;ID=SMUC00064_TC01;description=Similar%20to%20Putative%20reverse%20transcriptase%2C%20identical%20n%3D1%20Tax%3DSolanum%20demissum%20RepID%3DQ6L4A6_SOLDE%20(uniref90:UniRef90_Q6L4A6)
SMUC00064_TC01	franklin	ORF	2	408	.	+	.	ID=SMUC00064_TC01.orf;Name=SMUC00064_TC01.orf
SMUC00065_TC01	.	region	1	1521	.	.	.	Name=SMUC00065_TC01;ID=SMUC00065_TC01;description=trinity_name%3Dcomp5661_c0_seq1
SMUC00066_TC01	.	region	1	790	.	.	.	Name=SMUC00066_TC01;ID=SMUC00066_TC01;description=Similar%20to%20Gag-pol%20polyprotein%20n%3D1%20Tax%3DPhaseolus%20vulgaris%20RepID%3DQ69FA4_PHAVU%20(uniref90:UniRef90_Q69FA4)
SMUC00066_TC01	franklin	ORF	2	700	.	+	.	ID=SMUC00066_TC01.orf;Name=SMUC00066_TC01.orf
SMUC00067_TC01	.	region	1	1016	.	.	.	Name=SMUC00067_TC01;ID=SMUC00067_TC01;description=trinity_name%3Dcomp6038_c0_seq1
SMUC00067_TC01	franklin	microsatellite	441	460	16	.	.	score=16;ssr_type=tetranucleotide;ID=ssr3;unit=AAAG;Name=ssr3
SMUC00067_TC01	franklin	microsatellite	441	460	16	.	.	score=16;ssr_type=tetranucleotide;ID=ssr4;unit=AAAG;Name=ssr4
SMUC00067_TC01	franklin	intron	250	250	.	.	.	ID=SMUC00067_TC01.intron1;Name=SMUC00067_TC01.intron1
SMUC00067_TC01	franklin	intron	536	536	.	.	.	ID=SMUC00067_TC01.intron2;Name=SMUC00067_TC01.intron2
SMUC00067_TC01	franklin	intron	831	831	.	.	.	ID=SMUC00067_TC01.intron3;Name=SMUC00067_TC01.intron3
SMUC00067_TC01	franklin	intron	892	892	.	.	.	ID=SMUC00067_TC01.intron4;Name=SMUC00067_TC01.intron4
SMUC00068_TC01	.	region	1	1173	.	.	.	Name=SMUC00068_TC01;ID=SMUC00068_TC01;description=Similar%20to%20Uncharacterized%20protein%20n%3D1%20Tax%3DSolanum%20tuberosum%20RepID%3DM1D672_SOLTU%20(uniref90:UniRef90_M1D672)
SMUC00068_TC01	franklin	ORF	300	872	.	+	.	ID=SMUC00068_TC01.orf;Name=SMUC00068_TC01.orf
SMUC00069_TC01	.	region	1	1241	.	.	.	Name=SMUC00069_TC01;ID=SMUC00069_TC01;description=trinity_name%3Dcomp6370_c0_seq1
SMUC00069_TC01	franklin	intron	926	926	.	.	.	ID=SMUC00069_TC01.intron1;Name=SMUC00069_TC01.intron1
SMUC00069_TC01	franklin	intron	1075	1075	.	.	.	ID=SMUC00069_TC01.intron2;Name=SMUC00069_TC01.intron2
SMUC00069_TC01	franklin	intron	1195	1195	.	.	.	ID=SMUC00069_TC01.intron3;Name=SMUC00069_TC01.intron3
SMUC00070_TC01	.	region	1	628	.	.	.	Name=SMUC00070_TC01;ID=SMUC00070_TC01;description=trinity_name%3Dcomp6412_c0_seq1
SMUC00071_TC01	.	region	1	1116	.	.	.	Name=SMUC00071_TC01;ID=SMUC00071_TC01;description=trinity_name%3Dcomp6419_c0_seq1
SMUC00072_TC01	.	region	1	979	.	.	.	Name=SMUC00072_TC01;ID=SMUC00072_TC01;description=Similar%20to%20Uncharacterized%20protein%20n%3D1%20Tax%3DSolanum%20tuberosum%20RepID%3DM1CE28_SOLTU%20(uniref90:UniRef90_M1CE28)
SMUC00072_TC01	franklin	ORF	670	980	.	+	.	ID=SMUC00072_TC01.orf;Name=SMUC00072_TC01.orf
SMUC00073_TC01	.	region	1	541	.	.	.	orthologs=tomato_pep:Solyc04g011770.2.1;Name=SMUC00073_TC01;ID=SMUC00073_TC01;description=Similar%20to%20Unknown%20Protein%20(ITAG2.4_proteins.fasta:Solyc04g011770.2.1)
SMUC00073_TC01	franklin	ORF	38	427	.	+	.	ID=SMUC00073_TC01.orf;Name=SMUC00073_TC01.orf
SMUC00074_TC01	.	region	1	1235	.	.	.	Name=SMUC00074_TC01;ID=SMUC00074_TC01;description=trinity_name%3Dcomp6561_c0_seq1
SMUC00075_TC01	.	region	1	470	.	.	.	Name=SMUC00075_TC01;ID=SMUC00075_TC01;description=trinity_name%3Dcomp6630_c0_seq1
SMUC00076_TC01	.	region	1	701	.	.	.	Name=SMUC00076_TC01;ID=SMUC00076_TC01;description=trinity_name%3Dcomp6740_c0_seq1
SMUC00077_TC01	.	region	1	913	.	.	.	Name=SMUC00077_TC01;ID=SMUC00077_TC01;description=trinity_name%3Dcomp6918_c0_seq1
SMUC00078_TC01	.	region	1	1135	.	.	.	orthologs=tomato_pep:Solyc12g007150.1.1,potato_pep:Sotub12g009240.1.1;Name=SMUC00078_TC01;ID=SMUC00078_TC01;description=Similar%20to%20Rop%20guanine%20nucleotide%20exchange%20factor%209%20OS%3DArabidopsis%20thaliana%20GN%3DROPGEF9%20PE%3D1%20SV%3D1%20(uniprot_sprot:sp|Q9SVQ3|ROGF9_ARATH)
SMUC00078_TC01	franklin	ORF	2	1136	.	+	.	ID=SMUC00078_TC01.orf;Name=SMUC00078_TC01.orf
SMUC00078_TC01	franklin	intron	290	290	.	.	.	ID=SMUC00078_TC01.intron1;Name=SMUC00078_TC01.intron1
SMUC00078_TC01	franklin	intron	611	611	.	.	.	ID=SMUC00078_TC01.intron2;Name=SMUC00078_TC01.intron2
SMUC00079_TC01	.	region	1	397	.	.	.	Name=SMUC00079_TC01;ID=SMUC00079_TC01;description=trinity_name%3Dcomp7141_c0_seq1
SMUC00080_TC01	.	region	1	1598	.	.	.	orthologs=tomato_pep:Solyc02g093980.2.1,potato_pep:Sotub02g037170.1.1;Name=SMUC00080_TC01;ID=SMUC00080_TC01;description=Similar%20to%20Os12g0236050%20protein%20(Fragment)%20(ITAG2.4_proteins.fasta:Solyc02g093980.2.1)
SMUC00080_TC01	franklin	ORF	311	1599	.	+	.	ID=SMUC00080_TC01.orf;Name=SMUC00080_TC01.orf
SMUC00080_TC01	franklin	intron	280	280	.	.	.	ID=SMUC00080_TC01.intron1;Name=SMUC00080_TC01.intron1
SMUC00080_TC01	franklin	intron	1021	1021	.	.	.	ID=SMUC00080_TC01.intron2;Name=SMUC00080_TC01.intron2
SMUC00081_TC01	.	region	1	1907	.	.	.	orthologs=tomato_pep:Solyc06g036000.2.1,potato_pep:Sotub06g015810.1.1;Name=SMUC00081_TC01;ID=SMUC00081_TC01;description=Similar%20to%20DNA-directed%20RNA%20polymerase%20III%20subunit%20RPC3%20OS%3DBos%20taurus%20GN%3DPOLR3C%20PE%3D2%20SV%3D1%20(uniprot_sprot:sp|Q2TBL4|RPC3_BOVIN)
SMUC00081_TC01	franklin	ORF	2	1633	.	+	.	ID=SMUC00081_TC01.orf;Name=SMUC00081_TC01.orf
SMUC00081_TC01	franklin	intron	124	124	.	.	.	ID=SMUC00081_TC01.intron1;Name=SMUC00081_TC01.intron1
SMUC00081_TC01	franklin	intron	272	272	.	.	.	ID=SMUC00081_TC01.intron2;Name=SMUC00081_TC01.intron2
SMUC00081_TC01	franklin	intron	391	391	.	.	.	ID=SMUC00081_TC01.intron3;Name=SMUC00081_TC01.intron3
SMUC00081_TC01	franklin	intron	479	479	.	.	.	ID=SMUC00081_TC01.intron4;Name=SMUC00081_TC01.intron4
SMUC00081_TC01	franklin	intron	628	628	.	.	.	ID=SMUC00081_TC01.intron5;Name=SMUC00081_TC01.intron5
SMUC00081_TC01	franklin	intron	769	769	.	.	.	ID=SMUC00081_TC01.intron6;Name=SMUC00081_TC01.intron6
SMUC00081_TC01	franklin	intron	877	877	.	.	.	ID=SMUC00081_TC01.intron7;Name=SMUC00081_TC01.intron7
SMUC00081_TC01	franklin	intron	989	989	.	.	.	ID=SMUC00081_TC01.intron8;Name=SMUC00081_TC01.intron8
SMUC00081_TC01	franklin	intron	1133	1133	.	.	.	ID=SMUC00081_TC01.intron9;Name=SMUC00081_TC01.intron9
SMUC00081_TC01	franklin	intron	1171	1171	.	.	.	ID=SMUC00081_TC01.intron10;Name=SMUC00081_TC01.intron10
SMUC00081_TC01	franklin	intron	1264	1264	.	.	.	ID=SMUC00081_TC01.intron11;Name=SMUC00081_TC01.intron11
SMUC00081_TC01	franklin	intron	1348	1348	.	.	.	ID=SMUC00081_TC01.intron12;Name=SMUC00081_TC01.intron12
SMUC00082_TC01	.	region	1	1004	.	.	.	Name=SMUC00082_TC01;ID=SMUC00082_TC01;description=Similar%20to%20Protein%20disulfide%20isomerase-like%205-2%20OS%3DOryza%20sativa%20subsp.%20japonica%20GN%3DPDIL5-2%20PE%3D2%20SV%3D2%20(uniprot_sprot:sp|Q0JD42|PDI52_ORYSJ)
SMUC00082_TC01	franklin	ORF	2	701	.	+	.	ID=SMUC00082_TC01.orf;Name=SMUC00082_TC01.orf
SMUC00082_TC01	franklin	intron	84	84	.	.	.	ID=SMUC00082_TC01.intron1;Name=SMUC00082_TC01.intron1
SMUC00082_TC01	franklin	intron	392	392	.	.	.	ID=SMUC00082_TC01.intron2;Name=SMUC00082_TC01.intron2
SMUC00083_TC01	.	region	1	2431	.	.	.	orthologs=tomato_pep:Solyc07g049680.2.1,potato_pep:Sotub07g019300.1.1;Name=SMUC00083_TC01;ID=SMUC00083_TC01;description=Similar%20to%20Condensin%20complex%20subunit%202%20OS%3DArabidopsis%20thaliana%20GN%3DCAPH%20PE%3D1%20SV%3D1%20(uniprot_sprot:sp|Q564K3|CND2_ARATH)
SMUC00083_TC01	franklin	ORF	207	2144	.	+	.	ID=SMUC00083_TC01.orf;Name=SMUC00083_TC01.orf
SMUC00083_TC01	franklin	intron	554	554	.	.	.	ID=SMUC00083_TC01.intron1;Name=SMUC00083_TC01.intron1
SMUC00083_TC01	franklin	intron	672	672	.	.	.	ID=SMUC00083_TC01.intron2;Name=SMUC00083_TC01.intron2
SMUC00083_TC01	franklin	intron	746	746	.	.	.	ID=SMUC00083_TC01.intron3;Name=SMUC00083_TC01.intron3
SMUC00083_TC01	franklin	intron	807	807	.	.	.	ID=SMUC00083_TC01.intron4;Name=SMUC00083_TC01.intron4
SMUC00083_TC01	franklin	intron	1008	1008	.	.	.	ID=SMUC00083_TC01.intron5;Name=SMUC00083_TC01.intron5
SMUC00083_TC01	franklin	intron	1289	1289	.	.	.	ID=SMUC00083_TC01.intron6;Name=SMUC00083_TC01.intron6
SMUC00083_TC01	franklin	intron	1434	1434	.	.	.	ID=SMUC00083_TC01.intron7;Name=SMUC00083_TC01.intron7
SMUC00083_TC01	franklin	intron	1685	1685	.	.	.	ID=SMUC00083_TC01.intron8;Name=SMUC00083_TC01.intron8
SMUC00083_TC01	franklin	intron	1716	1716	.	.	.	ID=SMUC00083_TC01.intron9;Name=SMUC00083_TC01.intron9
SMUC00083_TC01	franklin	intron	1856	1856	.	.	.	ID=SMUC00083_TC01.intron10;Name=SMUC00083_TC01.intron10
SMUC00084_TC01	.	region	1	1793	.	.	.	orthologs=tomato_pep:Solyc03g121270.2.1,tomato_pep:Solyc12g008690.1.1,potato_pep:Sotub03g035690.1.1,potato_pep:Sotub12g009860.1.1;Name=SMUC00084_TC01;ID=SMUC00084_TC01;description=Similar%20to%20IAA-amino%20acid%20hydrolase%20ILR1-like%204%20OS%3DArabidopsis%20thaliana%20GN%3DILL4%20PE%3D1%20SV%3D2%20(uniprot_sprot:sp|O04373|ILL4_ARATH)
SMUC00084_TC01	franklin	ORF	343	1434	.	+	.	ID=SMUC00084_TC01.orf;Name=SMUC00084_TC01.orf
SMUC00084_TC01	franklin	intron	456	456	.	.	.	ID=SMUC00084_TC01.intron1;Name=SMUC00084_TC01.intron1
SMUC00084_TC01	franklin	intron	582	582	.	.	.	ID=SMUC00084_TC01.intron2;Name=SMUC00084_TC01.intron2
SMUC00084_TC01	franklin	intron	897	897	.	.	.	ID=SMUC00084_TC01.intron3;Name=SMUC00084_TC01.intron3
SMUC00084_TC01	franklin	intron	1026	1026	.	.	.	ID=SMUC00084_TC01.intron4;Name=SMUC00084_TC01.intron4
SMUC00085_TC01	.	region	1	1263	.	.	.	orthologs=tomato_pep:Solyc02g065730.1.1,potato_pep:Sotub02g012590.1.1;Name=SMUC00085_TC01;ID=SMUC00085_TC01;description=Similar%20to%20Agamous-like%20MADS-box%20protein%20AGL8%20homolog%20OS%3DSolanum%20tuberosum%20PE%3D2%20SV%3D1%20(uniprot_sprot:sp|Q42429|AGL8_SOLTU)
SMUC00085_TC01	franklin	ORF	168	887	.	+	.	ID=SMUC00085_TC01.orf;Name=SMUC00085_TC01.orf
SMUC00085_TC01	franklin	intron	678	678	.	.	.	ID=SMUC00085_TC01.intron1;Name=SMUC00085_TC01.intron1
SMUC00085_TC01	franklin	intron	778	778	.	.	.	ID=SMUC00085_TC01.intron2;Name=SMUC00085_TC01.intron2
SMUC00086_TC01	.	region	1	1252	.	.	.	orthologs=tomato_pep:Solyc01g091040.2.1,potato_pep:Sotub01g030170.1.1;Name=SMUC00086_TC01;ID=SMUC00086_TC01;description=Similar%20to%20Cysteine-rich%20repeat%20secretory%20protein%2015%20OS%3DArabidopsis%20thaliana%20GN%3DCRRSP15%20PE%3D2%20SV%3D1%20(uniprot_sprot:sp|Q6NKQ9|CRR15_ARATH)
SMUC00086_TC01	franklin	ORF	554	1075	.	+	.	ID=SMUC00086_TC01.orf;Name=SMUC00086_TC01.orf
SMUC00086_TC01	franklin	intron	660	660	.	.	.	ID=SMUC00086_TC01.intron1;Name=SMUC00086_TC01.intron1
SMUC00086_TC01	franklin	intron	962	962	.	.	.	ID=SMUC00086_TC01.intron2;Name=SMUC00086_TC01.intron2
SMUC00087_TC01	.	region	1	458	.	.	.	Name=SMUC00087_TC01;ID=SMUC00087_TC01;description=Similar%20to%20Probable%20mitochondrial%20adenine%20nucleotide%20transporter%20BTL3%20OS%3DArabidopsis%20thaliana%20GN%3DAt5g64970%20PE%3D2%20SV%3D1%20(uniprot_sprot:sp|Q9LV81|BRTL3_ARATH)
SMUC00087_TC01	franklin	ORF	2	239	.	+	.	ID=SMUC00087_TC01.orf;Name=SMUC00087_TC01.orf
SMUC00087_TC01	franklin	intron	170	170	.	.	.	ID=SMUC00087_TC01.intron1;Name=SMUC00087_TC01.intron1
SMUC00088_TC01	.	region	1	277	.	.	.	Name=SMUC00088_TC01;ID=SMUC00088_TC01;description=Similar%20to%20Thioredoxin%20%20IPR005746%20%20Thioredoxin%20(ITAG2.4_proteins.fasta:Solyc10g008390.2.1)
SMUC00089_TC01	.	region	1	1372	.	.	.	orthologs=tomato_pep:Solyc06g054470.1.1,potato_pep:Sotub06g018220.1.1;Name=SMUC00089_TC01;ID=SMUC00089_TC01;description=Similar%20to%20Unknown%20Protein%20(ITAG2.4_proteins.fasta:Solyc06g054470.1.1)
SMUC00089_TC01	franklin	ORF	270	815	.	+	.	ID=SMUC00089_TC01.orf;Name=SMUC00089_TC01.orf
SMUC00090_TC01	.	region	1	1242	.	.	.	orthologs=tomato_pep:Solyc09g090560.1.1,potato_pep:Sotub09g025380.1.1;Name=SMUC00090_TC01;ID=SMUC00090_TC01;description=Similar%20to%20Unknown%20Protein%20%20IPR006904%20%20Protein%20of%20unknown%20function%20DUF716%20(ITAG2.4_proteins.fasta:Solyc09g090560.1.1)
SMUC00091_TC01	.	region	1	561	.	.	.	Name=SMUC00091_TC01;ID=SMUC00091_TC01;description=trinity_name%3Dcomp7355_c0_seq1
SMUC00092_TC01	.	region	1	3287	.	.	.	orthologs=tomato_pep:Solyc03g119270.1.1,potato_pep:Sotub03g032800.1.1;Name=SMUC00092_TC01;ID=SMUC00092_TC01;description=Similar%20to%20AP-3%20complex%20subunit%20delta%20OS%3DArabidopsis%20thaliana%20GN%3DDELTA-ADR%20PE%3D1%20SV%3D1%20(uniprot_sprot:sp|Q9C744|AP3D_ARATH)
SMUC00092_TC01	franklin	ORF	18	2996	.	+	.	ID=SMUC00092_TC01.orf;Name=SMUC00092_TC01.orf
SMUC00093_TC01	.	region	1	2270	.	.	.	orthologs=tomato_pep:Solyc03g007070.2.1,tomato_pep:Solyc08g079750.2.1,potato_pep:Sotub08g025460.1.1;Name=SMUC00093_TC01;ID=SMUC00093_TC01;description=Similar%20to%20Probable%20aminotransferase%20ACS10%20OS%3DArabidopsis%20thaliana%20GN%3DACS10%20PE%3D2%20SV%3D1%20(uniprot_sprot:sp|Q9LQ10|1A110_ARATH)
SMUC00093_TC01	franklin	ORF	197	1846	.	+	.	ID=SMUC00093_TC01.orf;Name=SMUC00093_TC01.orf
SMUC00093_TC01	franklin	intron	1282	1282	.	.	.	ID=SMUC00093_TC01.intron1;Name=SMUC00093_TC01.intron1
SMUC00093_TC01	franklin	intron	1443	1443	.	.	.	ID=SMUC00093_TC01.intron2;Name=SMUC00093_TC01.intron2
SMUC00093_TC01	franklin	intron	1569	1569	.	.	.	ID=SMUC00093_TC01.intron3;Name=SMUC00093_TC01.intron3
SMUC00094_TC01	.	region	1	764	.	.	.	orthologs=tomato_pep:Solyc04g005700.2.1,potato_pep:Sotub04g005360.1.1;Name=SMUC00094_TC01;ID=SMUC00094_TC01;description=Similar%20to%20MLP-like%20protein%2043%20OS%3DArabidopsis%20thaliana%20GN%3DMLP43%20PE%3D2%20SV%3D1%20(uniprot_sprot:sp|Q9SSK5|MLP43_ARATH)
SMUC00094_TC01	franklin	ORF	2	474	.	+	.	ID=SMUC00094_TC01.orf;Name=SMUC00094_TC01.orf
SMUC00095_TC01	.	region	1	1500	.	.	.	orthologs=tomato_pep:Solyc03g116100.2.1,potato_pep:Sotub03g029540.1.1;Name=SMUC00095_TC01;ID=SMUC00095_TC01;description=Similar%20to%20Myb-related%20protein%20306%20OS%3DAntirrhinum%20majus%20GN%3DMYB306%20PE%3D2%20SV%3D1%20(uniprot_sprot:sp|P81392|MYB06_ANTMA)
SMUC00095_TC01	franklin	ORF	155	1192	.	+	.	ID=SMUC00095_TC01.orf;Name=SMUC00095_TC01.orf
SMUC00095_TC01	franklin	intron	1215	1215	.	.	.	ID=SMUC00095_TC01.intron1;Name=SMUC00095_TC01.intron1
SMUC00096_TC01	.	region	1	1513	.	.	.	orthologs=tomato_pep:Solyc01g108430.2.1,potato_pep:Sotub01g045630.1.1;Name=SMUC00096_TC01;ID=SMUC00096_TC01;description=Similar%20to%20WW%20domain-binding%20protein%204%20%20IPR013085%20%20Zinc%20finger%2C%20U1-C%20type%20(ITAG2.4_proteins.fasta:Solyc01g108430.2.1)
SMUC00096_TC01	franklin	ORF	156	1094	.	+	.	ID=SMUC00096_TC01.orf;Name=SMUC00096_TC01.orf
SMUC00096_TC01	franklin	intron	164	164	.	.	.	ID=SMUC00096_TC01.intron1;Name=SMUC00096_TC01.intron1
SMUC00096_TC01	franklin	intron	365	365	.	.	.	ID=SMUC00096_TC01.intron2;Name=SMUC00096_TC01.intron2
SMUC00096_TC01	franklin	intron	489	489	.	.	.	ID=SMUC00096_TC01.intron3;Name=SMUC00096_TC01.intron3
SMUC00096_TC01	franklin	intron	585	585	.	.	.	ID=SMUC00096_TC01.intron4;Name=SMUC00096_TC01.intron4
SMUC00096_TC01	franklin	intron	978	978	.	.	.	ID=SMUC00096_TC01.intron5;Name=SMUC00096_TC01.intron5
SMUC00097_TC01	.	region	1	767	.	.	.	orthologs=tomato_pep:Solyc10g076750.1.1,potato_pep:Sotub10g027570.1.1;Name=SMUC00097_TC01;ID=SMUC00097_TC01;description=Similar%20to%20Protein%20yippee-like%20OS%3DSolanum%20tuberosum%20PE%3D2%20SV%3D1%20(uniprot_sprot:sp|P59234|YIPL_SOLTU)
SMUC00097_TC01	franklin	ORF	152	535	.	+	.	ID=SMUC00097_TC01.orf;Name=SMUC00097_TC01.orf
SMUC00097_TC01	franklin	intron	400	400	.	.	.	ID=SMUC00097_TC01.intron1;Name=SMUC00097_TC01.intron1
SMUC00097_TC01	franklin	intron	456	456	.	.	.	ID=SMUC00097_TC01.intron2;Name=SMUC00097_TC01.intron2
SMUC00097_TC01	franklin	intron	619	619	.	.	.	ID=SMUC00097_TC01.intron3;Name=SMUC00097_TC01.intron3
SMUC00098_TC01	.	region	1	657	.	.	.	Name=SMUC00098_TC01;ID=SMUC00098_TC01;description=trinity_name%3Dcomp7467_c0_seq1
SMUC00099_TC01	.	region	1	1548	.	.	.	orthologs=tomato_pep:Solyc11g033260.1.1,potato_pep:Sotub11g018880.1.1;Name=SMUC00099_TC01;ID=SMUC00099_TC01;description=Similar%20to%20Pseudouridine-5'-phosphate%20glycosidase%20OS%3DThermoanaerobacter%20tengcongensis%20(strain%20DSM%2015242%20/%20JCM%2011007%20/%20NBRC%20100824%20/%20MB4)%20GN%3DpsuG%20PE%3D3%20SV%3D1%20(uniprot_sprot:sp|Q8RCT3|PSUG_THETN)
SMUC00099_TC01	franklin	ORF	114	1288	.	+	.	ID=SMUC00099_TC01.orf;Name=SMUC00099_TC01.orf
SMUC00099_TC01	franklin	intron	583	583	.	.	.	ID=SMUC00099_TC01.intron1;Name=SMUC00099_TC01.intron1
SMUC00099_TC01	franklin	intron	704	704	.	.	.	ID=SMUC00099_TC01.intron2;Name=SMUC00099_TC01.intron2
SMUC00099_TC01	franklin	intron	750	750	.	.	.	ID=SMUC00099_TC01.intron3;Name=SMUC00099_TC01.intron3
SMUC00099_TC01	franklin	intron	828	828	.	.	.	ID=SMUC00099_TC01.intron4;Name=SMUC00099_TC01.intron4
SMUC00099_TC01	franklin	intron	935	935	.	.	.	ID=SMUC00099_TC01.intron5;Name=SMUC00099_TC01.intron5
SMUC00099_TC01	franklin	intron	996	996	.	.	.	ID=SMUC00099_TC01.intron6;Name=SMUC00099_TC01.intron6
SMUC00099_TC01	franklin	intron	1056	1056	.	.	.	ID=SMUC00099_TC01.intron7;Name=SMUC00099_TC01.intron7
SMUC00099_TC01	franklin	intron	1139	1139	.	.	.	ID=SMUC00099_TC01.intron8;Name=SMUC00099_TC01.intron8
SMUC00100_TC01	.	region	1	3046	.	.	.	orthologs=tomato_pep:Solyc09g011720.2.1,potato_pep:Sotub09g012230.1.1;Name=SMUC00100_TC01;ID=SMUC00100_TC01;description=Similar%20to%20Unknown%20Protein%20(ITAG2.4_proteins.fasta:Solyc09g011720.2.1)
SMUC00100_TC01	franklin	ORF	156	2702	.	+	.	ID=SMUC00100_TC01.orf;Name=SMUC00100_TC01.orf
SMUC00100_TC01	franklin	intron	134	134	.	.	.	ID=SMUC00100_TC01.intron1;Name=SMUC00100_TC01.intron1
SMUC00101_TC01	.	region	1	1571	.	.	.	orthologs=tomato_pep:Solyc06g076030.2.1,potato_pep:Sotub06g031910.1.1;Name=SMUC00101_TC01;ID=SMUC00101_TC01;description=Similar%20to%20Dof%20zinc%20finger%20protein%20DOF5.1%20OS%3DArabidopsis%20thaliana%20GN%3DDOF5.1%20PE%3D2%20SV%3D1%20(uniprot_sprot:sp|Q9LZ56|DOF51_ARATH)
SMUC00101_TC01	franklin	ORF	324	1307	.	+	.	ID=SMUC00101_TC01.orf;Name=SMUC00101_TC01.orf
SMUC00102_TC01	.	region	1	1388	.	.	.	orthologs=tomato_pep:Solyc01g081380.2.1,potato_pep:Sotub01g027800.1.1;Name=SMUC00102_TC01;ID=SMUC00102_TC01;description=Similar%20to%20Nuclear%20matrix%20protein%201%20%20IPR010604%20%20Plant%20nuclear%20matrix%201%20(ITAG2.4_proteins.fasta:Solyc01g081380.2.1)
SMUC00102_TC01	franklin	ORF	91	1086	.	+	.	ID=SMUC00102_TC01.orf;Name=SMUC00102_TC01.orf
SMUC00102_TC01	franklin	intron	601	601	.	.	.	ID=SMUC00102_TC01.intron1;Name=SMUC00102_TC01.intron1
SMUC00102_TC01	franklin	intron	709	709	.	.	.	ID=SMUC00102_TC01.intron2;Name=SMUC00102_TC01.intron2
SMUC00102_TC01	franklin	intron	800	800	.	.	.	ID=SMUC00102_TC01.intron3;Name=SMUC00102_TC01.intron3
SMUC00102_TC01	franklin	intron	926	926	.	.	.	ID=SMUC00102_TC01.intron4;Name=SMUC00102_TC01.intron4
SMUC00102_TC01	franklin	intron	1018	1018	.	.	.	ID=SMUC00102_TC01.intron5;Name=SMUC00102_TC01.intron5
SMUC00102_TC01	franklin	intron	1080	1080	.	.	.	ID=SMUC00102_TC01.intron6;Name=SMUC00102_TC01.intron6
SMUC00102_TC01	franklin	intron	1166	1166	.	.	.	ID=SMUC00102_TC01.intron7;Name=SMUC00102_TC01.intron7
SMUC00103_TC01	.	region	1	2634	.	.	.	orthologs=tomato_pep:Solyc03g007210.2.1,potato_pep:Sotub03g013470.1.1;Name=SMUC00103_TC01;ID=SMUC00103_TC01;description=Similar%20to%20Probable%20receptor-like%20protein%20kinase%20At1g67000%20OS%3DArabidopsis%20thaliana%20GN%3DAt1g67000%20PE%3D2%20SV%3D2%20(uniprot_sprot:sp|Q3ECH2|Y1670_ARATH)
SMUC00103_TC01	franklin	ORF	237	2159	.	+	.	ID=SMUC00103_TC01.orf;Name=SMUC00103_TC01.orf
SMUC00104_TC01	.	region	1	1125	.	.	.	orthologs=tomato_pep:Solyc06g075650.2.1,potato_pep:Sotub06g031550.1.1;Name=SMUC00104_TC01;ID=SMUC00104_TC01;description=Similar%20to%20Aquaporin%20TIP1-3%20OS%3DArabidopsis%20thaliana%20GN%3DTIP1-3%20PE%3D1%20SV%3D1%20(uniprot_sprot:sp|O82598|TIP13_ARATH)
SMUC00104_TC01	franklin	ORF	38	799	.	+	.	ID=SMUC00104_TC01.orf;Name=SMUC00104_TC01.orf
SMUC00104_TC01	franklin	intron	170	170	.	.	.	ID=SMUC00104_TC01.intron1;Name=SMUC00104_TC01.intron1
SMUC00104_TC01	franklin	intron	421	421	.	.	.	ID=SMUC00104_TC01.intron2;Name=SMUC00104_TC01.intron2
SMUC00105_TC01	.	region	1	3577	.	.	.	orthologs=tomato_pep:Solyc01g095300.2.1,tomato_pep:Solyc11g007840.1.1,potato_pep:Sotub01g032730.1.1,potato_pep:Sotub11g010690.1.1;Name=SMUC00105_TC01;ID=SMUC00105_TC01;description=Similar%20to%20Glycosyltransferase%20family%20protein%201%20%20IPR001296%20%20Glycosyl%20transferase%2C%20group%201%20(ITAG2.4_proteins.fasta:Solyc11g007840.1.1)
SMUC00105_TC01	franklin	ORF	2	3453	.	+	.	ID=SMUC00105_TC01.orf;Name=SMUC00105_TC01.orf
SMUC00105_TC01	franklin	intron	489	489	.	.	.	ID=SMUC00105_TC01.intron1;Name=SMUC00105_TC01.intron1
SMUC00105_TC01	franklin	intron	576	576	.	.	.	ID=SMUC00105_TC01.intron2;Name=SMUC00105_TC01.intron2
SMUC00105_TC01	franklin	intron	680	680	.	.	.	ID=SMUC00105_TC01.intron3;Name=SMUC00105_TC01.intron3
SMUC00105_TC01	franklin	intron	731	731	.	.	.	ID=SMUC00105_TC01.intron4;Name=SMUC00105_TC01.intron4
SMUC00105_TC01	franklin	intron	903	903	.	.	.	ID=SMUC00105_TC01.intron5;Name=SMUC00105_TC01.intron5
SMUC00105_TC01	franklin	intron	1221	1221	.	.	.	ID=SMUC00105_TC01.intron6;Name=SMUC00105_TC01.intron6
SMUC00105_TC01	franklin	intron	1425	1425	.	.	.	ID=SMUC00105_TC01.intron7;Name=SMUC00105_TC01.intron7
SMUC00105_TC01	franklin	intron	1935	1935	.	.	.	ID=SMUC00105_TC01.intron8;Name=SMUC00105_TC01.intron8
SMUC00105_TC01	franklin	intron	2145	2145	.	.	.	ID=SMUC00105_TC01.intron9;Name=SMUC00105_TC01.intron9
SMUC00105_TC01	franklin	intron	2334	2334	.	.	.	ID=SMUC00105_TC01.intron10;Name=SMUC00105_TC01.intron10
SMUC00105_TC01	franklin	intron	2507	2507	.	.	.	ID=SMUC00105_TC01.intron11;Name=SMUC00105_TC01.intron11
SMUC00105_TC01	franklin	intron	2660	2660	.	.	.	ID=SMUC00105_TC01.intron12;Name=SMUC00105_TC01.intron12
SMUC00105_TC01	franklin	intron	2742	2742	.	.	.	ID=SMUC00105_TC01.intron13;Name=SMUC00105_TC01.intron13
SMUC00106_TC01	.	region	1	546	.	.	.	Name=SMUC00106_TC01;ID=SMUC00106_TC01;description=trinity_name%3Dcomp7526_c0_seq1
SMUC00107_TC01	.	region	1	451	.	.	.	Name=SMUC00107_TC01;ID=SMUC00107_TC01;description=Similar%20to%20DCN1-like%20protein%201%20%20IPR014764%20%20Defective%20in%20cullin%20neddylation%20(ITAG2.4_proteins.fasta:Solyc02g088010.2.1)
SMUC00107_TC01	franklin	ORF	243	452	.	+	.	ID=SMUC00107_TC01.orf;Name=SMUC00107_TC01.orf
SMUC00108_TC01	.	region	1	1205	.	.	.	orthologs=tomato_pep:Solyc01g005500.2.1,potato_pep:Sotub10g022790.1.1;Name=SMUC00108_TC01;ID=SMUC00108_TC01;description=Similar%20to%20Secoisolariciresinol%20dehydrogenase%20(Fragment)%20OS%3DPodophyllum%20peltatum%20PE%3D1%20SV%3D1%20(uniprot_sprot:sp|Q94KL8|SILD_PODPE)
SMUC00108_TC01	franklin	microsatellite	1052	1071	16	.	.	score=16;ssr_type=tetranucleotide;ID=ssr5;unit=AAAC;Name=ssr5
SMUC00108_TC01	franklin	microsatellite	1052	1071	16	.	.	score=16;ssr_type=tetranucleotide;ID=ssr6;unit=AAAC;Name=ssr6
SMUC00108_TC01	franklin	ORF	49	888	.	+	.	ID=SMUC00108_TC01.orf;Name=SMUC00108_TC01.orf
SMUC00108_TC01	franklin	intron	205	205	.	.	.	ID=SMUC00108_TC01.intron1;Name=SMUC00108_TC01.intron1
SMUC00109_TC01	.	region	1	1323	.	.	.	orthologs=tomato_pep:Solyc05g050570.2.1,potato_pep:Sotub05g022760.1.1;Name=SMUC00109_TC01;ID=SMUC00109_TC01;description=Similar%20to%20Cyclic%20pyranopterin%20monophosphate%20synthase%20accessory%20protein%2C%20mitochondrial%20OS%3DArabidopsis%20thaliana%20GN%3DCNX3%20PE%3D1%20SV%3D1%20(uniprot_sprot:sp|Q39056|CNX3_ARATH)
SMUC00109_TC01	franklin	ORF	300	989	.	+	.	ID=SMUC00109_TC01.orf;Name=SMUC00109_TC01.orf
SMUC00110_TC01	.	region	1	2957	.	.	.	orthologs=tomato_pep:Solyc06g063010.2.1,potato_pep:Sotub06g022060.1.1;Name=SMUC00110_TC01;ID=SMUC00110_TC01;description=Similar%20to%20At1g72390-like%20protein%20(Fragment)%20(ITAG2.4_proteins.fasta:Solyc06g063010.2.1)
SMUC00110_TC01	franklin	microsatellite	2937	2957	18	.	.	score=18;ssr_type=trinucleotide;ID=ssr7;unit=AGC;Name=ssr7
SMUC00110_TC01	franklin	microsatellite	2937	2957	18	.	.	score=18;ssr_type=trinucleotide;ID=ssr8;unit=AGC;Name=ssr8
SMUC00110_TC01	franklin	ORF	107	2958	.	+	.	ID=SMUC00110_TC01.orf;Name=SMUC00110_TC01.orf
SMUC00110_TC01	franklin	intron	271	271	.	.	.	ID=SMUC00110_TC01.intron1;Name=SMUC00110_TC01.intron1
SMUC00110_TC01	franklin	intron	314	314	.	.	.	ID=SMUC00110_TC01.intron2;Name=SMUC00110_TC01.intron2
SMUC00110_TC01	franklin	intron	379	379	.	.	.	ID=SMUC00110_TC01.intron3;Name=SMUC00110_TC01.intron3
SMUC00110_TC01	franklin	intron	466	466	.	.	.	ID=SMUC00110_TC01.intron4;Name=SMUC00110_TC01.intron4
SMUC00110_TC01	franklin	intron	547	547	.	.	.	ID=SMUC00110_TC01.intron5;Name=SMUC00110_TC01.intron5
SMUC00110_TC01	franklin	intron	709	709	.	.	.	ID=SMUC00110_TC01.intron6;Name=SMUC00110_TC01.intron6
SMUC00110_TC01	franklin	intron	808	808	.	.	.	ID=SMUC00110_TC01.intron7;Name=SMUC00110_TC01.intron7
SMUC00110_TC01	franklin	intron	2187	2187	.	.	.	ID=SMUC00110_TC01.intron8;Name=SMUC00110_TC01.intron8
SMUC00110_TC01	franklin	intron	2414	2414	.	.	.	ID=SMUC00110_TC01.intron9;Name=SMUC00110_TC01.intron9
SMUC00110_TC01	franklin	intron	2563	2563	.	.	.	ID=SMUC00110_TC01.intron10;Name=SMUC00110_TC01.intron10
SMUC00110_TC01	franklin	intron	2602	2602	.	.	.	ID=SMUC00110_TC01.intron11;Name=SMUC00110_TC01.intron11
SMUC00111_TC01	.	region	1	746	.	.	.	orthologs=tomato_pep:Solyc02g072170.2.1;Name=SMUC00111_TC01;ID=SMUC00111_TC01;description=Similar%20to%20Unknown%20Protein%20(ITAG2.4_proteins.fasta:Solyc02g072170.2.1)
SMUC00112_TC01	.	region	1	2358	.	.	.	orthologs=tomato_pep:Solyc07g005890.2.1,potato_pep:Sotub07g006070.1.1,potato_pep:Sotub07g010090.1.1;Name=SMUC00112_TC01;ID=SMUC00112_TC01;description=Similar%20to%20DEAD-box%20ATP-dependent%20RNA%20helicase%201%20OS%3DArabidopsis%20thaliana%20GN%3DRH1%20PE%3D2%20SV%3D3%20(uniprot_sprot:sp|Q7FGZ2|RH1_ARATH)
SMUC00112_TC01	franklin	ORF	176	1717	.	+	.	ID=SMUC00112_TC01.orf;Name=SMUC00112_TC01.orf
SMUC00112_TC01	franklin	intron	735	735	.	.	.	ID=SMUC00112_TC01.intron1;Name=SMUC00112_TC01.intron1
SMUC00112_TC01	franklin	intron	841	841	.	.	.	ID=SMUC00112_TC01.intron2;Name=SMUC00112_TC01.intron2
SMUC00112_TC01	franklin	intron	1046	1046	.	.	.	ID=SMUC00112_TC01.intron3;Name=SMUC00112_TC01.intron3
SMUC00112_TC01	franklin	intron	1234	1234	.	.	.	ID=SMUC00112_TC01.intron4;Name=SMUC00112_TC01.intron4
SMUC00112_TC01	franklin	intron	1412	1412	.	.	.	ID=SMUC00112_TC01.intron5;Name=SMUC00112_TC01.intron5
SMUC00112_TC01	franklin	intron	1567	1567	.	.	.	ID=SMUC00112_TC01.intron6;Name=SMUC00112_TC01.intron6
SMUC00112_TC01	franklin	intron	1822	1822	.	.	.	ID=SMUC00112_TC01.intron7;Name=SMUC00112_TC01.intron7
SMUC00113_TC01	.	region	1	531	.	.	.	orthologs=potato_pep:Sotub06g016280.1.1;Name=SMUC00113_TC01;ID=SMUC00113_TC01;description=Similar%20to%20Uncharacterized%20protein%20n%3D1%20Tax%3DSolanum%20tuberosum%20RepID%3DM1CTI7_SOLTU%20(uniref90:UniRef90_M1CTI7)
SMUC00114_TC01	.	region	1	1815	.	.	.	orthologs=tomato_pep:Solyc03g083380.2.1,potato_pep:Sotub03g013340.1.1;Name=SMUC00114_TC01;ID=SMUC00114_TC01;description=Similar%20to%20O-acyltransferase%20WSD1%20OS%3DArabidopsis%20thaliana%20GN%3DWSD1%20PE%3D2%20SV%3D1%20(uniprot_sprot:sp|Q93ZR6|WSD1_ARATH)
SMUC00114_TC01	franklin	ORF	96	1595	.	+	.	ID=SMUC00114_TC01.orf;Name=SMUC00114_TC01.orf
SMUC00114_TC01	franklin	intron	347	347	.	.	.	ID=SMUC00114_TC01.intron1;Name=SMUC00114_TC01.intron1
SMUC00114_TC01	franklin	intron	920	920	.	.	.	ID=SMUC00114_TC01.intron2;Name=SMUC00114_TC01.intron2
SMUC00114_TC01	franklin	intron	987	987	.	.	.	ID=SMUC00114_TC01.intron3;Name=SMUC00114_TC01.intron3
SMUC00114_TC01	franklin	intron	1091	1091	.	.	.	ID=SMUC00114_TC01.intron4;Name=SMUC00114_TC01.intron4
SMUC00114_TC01	franklin	intron	1301	1301	.	.	.	ID=SMUC00114_TC01.intron5;Name=SMUC00114_TC01.intron5
SMUC00115_TC01	.	region	1	2163	.	.	.	orthologs=tomato_pep:Solyc03g062700.2.1,potato_pep:Sotub03g011910.1.1;Name=SMUC00115_TC01;ID=SMUC00115_TC01;description=Similar%20to%20Binding%20protein%20%20IPR007022%20%20Survival%20motor%20neuron%20interacting%20protein%201%20(ITAG2.4_proteins.fasta:Solyc03g062700.2.1)
SMUC00115_TC01	franklin	ORF	183	1982	.	+	.	ID=SMUC00115_TC01.orf;Name=SMUC00115_TC01.orf
SMUC00115_TC01	franklin	intron	1499	1499	.	.	.	ID=SMUC00115_TC01.intron1;Name=SMUC00115_TC01.intron1
SMUC00116_TC01	.	region	1	1843	.	.	.	orthologs=tomato_pep:Solyc08g061920.1.1,tomato_pep:Solyc08g061930.2.1;Name=SMUC00116_TC01;ID=SMUC00116_TC01;description=Similar%20to%20Cytokinin%20dehydrogenase%207%20OS%3DArabidopsis%20thaliana%20GN%3DCKX7%20PE%3D1%20SV%3D1%20(uniprot_sprot:sp|Q9FUJ1|CKX7_ARATH)
SMUC00116_TC01	franklin	ORF	191	1738	.	+	.	ID=SMUC00116_TC01.orf;Name=SMUC00116_TC01.orf
SMUC00116_TC01	franklin	intron	1422	1422	.	.	.	ID=SMUC00116_TC01.intron1;Name=SMUC00116_TC01.intron1
SMUC00117_TC01	.	region	1	2672	.	.	.	orthologs=tomato_pep:Solyc08g080580.2.1,potato_pep:Sotub08g026630.1.1;Name=SMUC00117_TC01;ID=SMUC00117_TC01;description=Similar%20to%20Myb-related%20protein%203R-1%20OS%3DArabidopsis%20thaliana%20GN%3DMYB3R-1%20PE%3D2%20SV%3D1%20(uniprot_sprot:sp|Q9S7G7|MB3R1_ARATH)
SMUC00117_TC01	franklin	ORF	279	2036	.	+	.	ID=SMUC00117_TC01.orf;Name=SMUC00117_TC01.orf
SMUC00117_TC01	franklin	intron	631	631	.	.	.	ID=SMUC00117_TC01.intron1;Name=SMUC00117_TC01.intron1
SMUC00117_TC01	franklin	intron	1827	1827	.	.	.	ID=SMUC00117_TC01.intron2;Name=SMUC00117_TC01.intron2
SMUC00117_TC01	franklin	intron	1956	1956	.	.	.	ID=SMUC00117_TC01.intron3;Name=SMUC00117_TC01.intron3
SMUC00117_TC01	franklin	intron	2060	2060	.	.	.	ID=SMUC00117_TC01.intron4;Name=SMUC00117_TC01.intron4
SMUC00117_TC01	franklin	intron	2155	2155	.	.	.	ID=SMUC00117_TC01.intron5;Name=SMUC00117_TC01.intron5
SMUC00117_TC01	franklin	intron	2213	2213	.	.	.	ID=SMUC00117_TC01.intron6;Name=SMUC00117_TC01.intron6
SMUC00117_TC01	franklin	intron	2280	2280	.	.	.	ID=SMUC00117_TC01.intron7;Name=SMUC00117_TC01.intron7
SMUC00118_TC01	.	region	1	2211	.	.	.	orthologs=tomato_pep:Solyc02g063060.2.1,potato_pep:Sotub02g010680.1.1;Name=SMUC00118_TC01;ID=SMUC00118_TC01;description=Similar%20to%20Cell%20division%20cycle%20associated%207%20%20IPR018866%20%20Cell%20division%20cycle-associated%20protein%20(ITAG2.4_proteins.fasta:Solyc02g063060.2.1)
SMUC00118_TC01	franklin	ORF	68	1993	.	+	.	ID=SMUC00118_TC01.orf;Name=SMUC00118_TC01.orf
SMUC00118_TC01	franklin	intron	573	573	.	.	.	ID=SMUC00118_TC01.intron1;Name=SMUC00118_TC01.intron1
SMUC00118_TC01	franklin	intron	742	742	.	.	.	ID=SMUC00118_TC01.intron2;Name=SMUC00118_TC01.intron2
SMUC00118_TC01	franklin	intron	833	833	.	.	.	ID=SMUC00118_TC01.intron3;Name=SMUC00118_TC01.intron3
SMUC00118_TC01	franklin	intron	1023	1023	.	.	.	ID=SMUC00118_TC01.intron4;Name=SMUC00118_TC01.intron4
SMUC00118_TC01	franklin	intron	1678	1678	.	.	.	ID=SMUC00118_TC01.intron5;Name=SMUC00118_TC01.intron5
SMUC00119_TC01	.	region	1	1001	.	.	.	Name=SMUC00119_TC01;ID=SMUC00119_TC01;description=Similar%20to%20Mediator%20of%20RNA%20polymerase%20II%20transcription%20subunit%2036a%20OS%3DArabidopsis%20thaliana%20GN%3DMED36A%20PE%3D1%20SV%3D2%20(uniprot_sprot:sp|Q94AH9|MD36A_ARATH)
SMUC00120_TC01	.	region	1	1182	.	.	.	Name=SMUC00120_TC01;ID=SMUC00120_TC01;description=Similar%20to%20Transmembrane%20and%20coiled-coil%20domain-containing%20protein%204%20OS%3DHomo%20sapiens%20GN%3DTMCO4%20PE%3D2%20SV%3D1%20(uniprot_sprot:sp|Q5TGY1|TMCO4_HUMAN)
SMUC00120_TC01	franklin	ORF	2	812	.	+	.	ID=SMUC00120_TC01.orf;Name=SMUC00120_TC01.orf
SMUC00120_TC01	franklin	intron	136	136	.	.	.	ID=SMUC00120_TC01.intron1;Name=SMUC00120_TC01.intron1
SMUC00120_TC01	franklin	intron	207	207	.	.	.	ID=SMUC00120_TC01.intron2;Name=SMUC00120_TC01.intron2
SMUC00120_TC01	franklin	intron	343	343	.	.	.	ID=SMUC00120_TC01.intron3;Name=SMUC00120_TC01.intron3
SMUC00120_TC01	franklin	intron	403	403	.	.	.	ID=SMUC00120_TC01.intron4;Name=SMUC00120_TC01.intron4
SMUC00120_TC01	franklin	intron	486	486	.	.	.	ID=SMUC00120_TC01.intron5;Name=SMUC00120_TC01.intron5
SMUC00120_TC01	franklin	intron	563	563	.	.	.	ID=SMUC00120_TC01.intron6;Name=SMUC00120_TC01.intron6
SMUC00120_TC01	franklin	intron	634	634	.	.	.	ID=SMUC00120_TC01.intron7;Name=SMUC00120_TC01.intron7
SMUC00120_TC01	franklin	intron	692	692	.	.	.	ID=SMUC00120_TC01.intron8;Name=SMUC00120_TC01.intron8
SMUC00121_TC01	.	region	1	691	.	.	.	Name=SMUC00121_TC01;ID=SMUC00121_TC01;description=trinity_name%3Dcomp7949_c0_seq1
SMUC00121_TC01	franklin	intron	114	114	.	.	.	ID=SMUC00121_TC01.intron1;Name=SMUC00121_TC01.intron1
SMUC00121_TC01	franklin	intron	232	232	.	.	.	ID=SMUC00121_TC01.intron2;Name=SMUC00121_TC01.intron2
SMUC00121_TC01	franklin	intron	315	315	.	.	.	ID=SMUC00121_TC01.intron3;Name=SMUC00121_TC01.intron3
SMUC00122_TC01	.	region	1	430	.	.	.	Name=SMUC00122_TC01;ID=SMUC00122_TC01;description=trinity_name%3Dcomp7965_c0_seq1
SMUC00122_TC01	franklin	ORF	2	209	.	+	.	ID=SMUC00122_TC01.orf;Name=SMUC00122_TC01.orf
SMUC00123_TC01	.	region	1	334	.	.	.	Name=SMUC00123_TC01;ID=SMUC00123_TC01;description=trinity_name%3Dcomp7966_c0_seq1
SMUC00123_TC01	franklin	ORF	148	335	.	+	.	ID=SMUC00123_TC01.orf;Name=SMUC00123_TC01.orf
SMUC00124_TC01	.	region	1	5624	.	.	.	orthologs=tomato_pep:Solyc04g049930.2.1,tomato_pep:Solyc04g049950.1.1,potato_pep:Sotub04g018910.1.1,potato_pep:Sotub04g018930.1.1;Name=SMUC00124_TC01;ID=SMUC00124_TC01;description=Similar%20to%20Unknown%20Protein%20(ITAG2.4_proteins.fasta:Solyc04g049930.2.1)
SMUC00124_TC01	franklin	ORF	125	5065	.	+	.	ID=SMUC00124_TC01.orf;Name=SMUC00124_TC01.orf
SMUC00125_TC01	.	region	1	890	.	.	.	orthologs=tomato_pep:Solyc08g062490.2.1,potato_pep:Sotub08g013090.1.1;Name=SMUC00125_TC01;ID=SMUC00125_TC01;description=Similar%20to%20Probable%20WRKY%20transcription%20factor%2050%20OS%3DArabidopsis%20thaliana%20GN%3DWRKY50%20PE%3D2%20SV%3D1%20(uniprot_sprot:sp|Q8VWQ5|WRK50_ARATH)
SMUC00125_TC01	franklin	ORF	86	640	.	+	.	ID=SMUC00125_TC01.orf;Name=SMUC00125_TC01.orf
SMUC00126_TC01	.	region	1	856	.	.	.	orthologs=tomato_pep:Solyc12g049290.1.1,potato_pep:Sotub12g023120.1.1;Name=SMUC00126_TC01;ID=SMUC00126_TC01;description=Similar%20to%20Protein%20ELF4-LIKE%203%20OS%3DArabidopsis%20thaliana%20GN%3DEFL3%20PE%3D3%20SV%3D1%20(uniprot_sprot:sp|Q8S8F5|EF4L3_ARATH)
SMUC00126_TC01	franklin	ORF	143	487	.	+	.	ID=SMUC00126_TC01.orf;Name=SMUC00126_TC01.orf
SMUC00127_TC01	.	region	1	1422	.	.	.	orthologs=tomato_pep:Solyc05g047450.1.1,potato_pep:Sotub05g021790.1.1;Name=SMUC00127_TC01;ID=SMUC00127_TC01;description=Similar%20to%20Methyl-CpG-binding%20domain-containing%20protein%202%20OS%3DArabidopsis%20thaliana%20GN%3DMBD2%20PE%3D1%20SV%3D1%20(uniprot_sprot:sp|Q8LA53|MBD2_ARATH)
SMUC00127_TC01	franklin	ORF	208	1206	.	+	.	ID=SMUC00127_TC01.orf;Name=SMUC00127_TC01.orf
SMUC00127_TC01	franklin	intron	176	176	.	.	.	ID=SMUC00127_TC01.intron1;Name=SMUC00127_TC01.intron1
SMUC00127_TC01	franklin	intron	851	851	.	.	.	ID=SMUC00127_TC01.intron2;Name=SMUC00127_TC01.intron2
SMUC00127_TC01	franklin	intron	905	905	.	.	.	ID=SMUC00127_TC01.intron3;Name=SMUC00127_TC01.intron3
SMUC00127_TC01	franklin	intron	1048	1048	.	.	.	ID=SMUC00127_TC01.intron4;Name=SMUC00127_TC01.intron4
SMUC00128_TC01	.	region	1	2090	.	.	.	orthologs=tomato_pep:Solyc05g008760.2.1,potato_pep:Sotub05g008900.1.1;Name=SMUC00128_TC01;ID=SMUC00128_TC01;description=Similar%20to%20Amino-acid%20permease%20BAT1%20homolog%20OS%3DOryza%20sativa%20subsp.%20japonica%20GN%3DBAT1%20PE%3D2%20SV%3D1%20(uniprot_sprot:sp|B9EXZ6|BAT1_ORYSJ)
SMUC00128_TC01	franklin	ORF	364	1911	.	+	.	ID=SMUC00128_TC01.orf;Name=SMUC00128_TC01.orf
SMUC00128_TC01	franklin	intron	544	544	.	.	.	ID=SMUC00128_TC01.intron1;Name=SMUC00128_TC01.intron1
SMUC00128_TC01	franklin	intron	674	674	.	.	.	ID=SMUC00128_TC01.intron2;Name=SMUC00128_TC01.intron2
SMUC00128_TC01	franklin	intron	964	964	.	.	.	ID=SMUC00128_TC01.intron3;Name=SMUC00128_TC01.intron3
SMUC00128_TC01	franklin	intron	1146	1146	.	.	.	ID=SMUC00128_TC01.intron4;Name=SMUC00128_TC01.intron4
SMUC00128_TC01	franklin	intron	1366	1366	.	.	.	ID=SMUC00128_TC01.intron5;Name=SMUC00128_TC01.intron5
SMUC00129_TC01	.	region	1	3214	.	.	.	orthologs=tomato_pep:Solyc01g008770.2.1,potato_pep:Sotub01g009460.1.1;Name=SMUC00129_TC01;ID=SMUC00129_TC01;description=Similar%20to%20Rho%20GTPase-activating%20protein%207%20OS%3DArabidopsis%20thaliana%20GN%3DROPGAP7%20PE%3D2%20SV%3D1%20(uniprot_sprot:sp|Q8RWQ4|RGAP7_ARATH)
SMUC00129_TC01	franklin	ORF	290	2908	.	+	.	ID=SMUC00129_TC01.orf;Name=SMUC00129_TC01.orf
SMUC00129_TC01	franklin	intron	377	377	.	.	.	ID=SMUC00129_TC01.intron1;Name=SMUC00129_TC01.intron1
SMUC00129_TC01	franklin	intron	454	454	.	.	.	ID=SMUC00129_TC01.intron2;Name=SMUC00129_TC01.intron2
SMUC00129_TC01	franklin	intron	543	543	.	.	.	ID=SMUC00129_TC01.intron3;Name=SMUC00129_TC01.intron3
SMUC00129_TC01	franklin	intron	622	622	.	.	.	ID=SMUC00129_TC01.intron4;Name=SMUC00129_TC01.intron4
SMUC00129_TC01	franklin	intron	767	767	.	.	.	ID=SMUC00129_TC01.intron5;Name=SMUC00129_TC01.intron5
SMUC00129_TC01	franklin	intron	887	887	.	.	.	ID=SMUC00129_TC01.intron6;Name=SMUC00129_TC01.intron6
SMUC00129_TC01	franklin	intron	965	965	.	.	.	ID=SMUC00129_TC01.intron7;Name=SMUC00129_TC01.intron7
SMUC00129_TC01	franklin	intron	1021	1021	.	.	.	ID=SMUC00129_TC01.intron8;Name=SMUC00129_TC01.intron8
SMUC00129_TC01	franklin	intron	1091	1091	.	.	.	ID=SMUC00129_TC01.intron9;Name=SMUC00129_TC01.intron9
SMUC00129_TC01	franklin	intron	1179	1179	.	.	.	ID=SMUC00129_TC01.intron10;Name=SMUC00129_TC01.intron10
SMUC00129_TC01	franklin	intron	1423	1423	.	.	.	ID=SMUC00129_TC01.intron11;Name=SMUC00129_TC01.intron11
SMUC00129_TC01	franklin	intron	1645	1645	.	.	.	ID=SMUC00129_TC01.intron12;Name=SMUC00129_TC01.intron12
SMUC00129_TC01	franklin	intron	1975	1975	.	.	.	ID=SMUC00129_TC01.intron13;Name=SMUC00129_TC01.intron13
SMUC00129_TC01	franklin	intron	2025	2025	.	.	.	ID=SMUC00129_TC01.intron14;Name=SMUC00129_TC01.intron14
SMUC00129_TC01	franklin	intron	2086	2086	.	.	.	ID=SMUC00129_TC01.intron15;Name=SMUC00129_TC01.intron15
SMUC00129_TC01	franklin	intron	2170	2170	.	.	.	ID=SMUC00129_TC01.intron16;Name=SMUC00129_TC01.intron16
SMUC00129_TC01	franklin	intron	2284	2284	.	.	.	ID=SMUC00129_TC01.intron17;Name=SMUC00129_TC01.intron17
SMUC00129_TC01	franklin	intron	2454	2454	.	.	.	ID=SMUC00129_TC01.intron18;Name=SMUC00129_TC01.intron18
SMUC00129_TC01	franklin	intron	2524	2524	.	.	.	ID=SMUC00129_TC01.intron19;Name=SMUC00129_TC01.intron19
SMUC00129_TC01	franklin	intron	2725	2725	.	.	.	ID=SMUC00129_TC01.intron20;Name=SMUC00129_TC01.intron20
SMUC00130_TC01	.	region	1	1472	.	.	.	orthologs=tomato_pep:Solyc02g086680.2.1,potato_pep:Sotub02g036230.1.1;Name=SMUC00130_TC01;ID=SMUC00130_TC01;description=Similar%20to%20Peptide%20deformylase%201B%2C%20chloroplastic%20OS%3DSolanum%20lycopersicum%20GN%3DPDF1B%20PE%3D2%20SV%3D1%20(uniprot_sprot:sp|Q9FV54|DEF1B_SOLLC)
SMUC00130_TC01	franklin	ORF	102	935	.	+	.	ID=SMUC00130_TC01.orf;Name=SMUC00130_TC01.orf
SMUC00130_TC01	franklin	intron	510	510	.	.	.	ID=SMUC00130_TC01.intron1;Name=SMUC00130_TC01.intron1
SMUC00130_TC01	franklin	intron	641	641	.	.	.	ID=SMUC00130_TC01.intron2;Name=SMUC00130_TC01.intron2
SMUC00130_TC01	franklin	intron	704	704	.	.	.	ID=SMUC00130_TC01.intron3;Name=SMUC00130_TC01.intron3
SMUC00130_TC01	franklin	intron	815	815	.	.	.	ID=SMUC00130_TC01.intron4;Name=SMUC00130_TC01.intron4
SMUC00130_TC01	franklin	intron	1008	1008	.	.	.	ID=SMUC00130_TC01.intron5;Name=SMUC00130_TC01.intron5
SMUC00130_TC01	franklin	intron	1147	1147	.	.	.	ID=SMUC00130_TC01.intron6;Name=SMUC00130_TC01.intron6
SMUC00131_TC01	.	region	1	2257	.	.	.	orthologs=tomato_pep:Solyc02g087760.2.1,potato_pep:Sotub02g035090.1.1;Name=SMUC00131_TC01;ID=SMUC00131_TC01;description=Similar%20to%20Protein%20IQ-DOMAIN%2031%20OS%3DArabidopsis%20thaliana%20GN%3DIQD31%20PE%3D1%20SV%3D1%20(uniprot_sprot:sp|Q8L4D8|IQD31_ARATH)
SMUC00131_TC01	franklin	ORF	202	1872	.	+	.	ID=SMUC00131_TC01.orf;Name=SMUC00131_TC01.orf
SMUC00131_TC01	franklin	intron	279	279	.	.	.	ID=SMUC00131_TC01.intron1;Name=SMUC00131_TC01.intron1
SMUC00131_TC01	franklin	intron	564	564	.	.	.	ID=SMUC00131_TC01.intron2;Name=SMUC00131_TC01.intron2
SMUC00131_TC01	franklin	intron	768	768	.	.	.	ID=SMUC00131_TC01.intron3;Name=SMUC00131_TC01.intron3
SMUC00131_TC01	franklin	intron	819	819	.	.	.	ID=SMUC00131_TC01.intron4;Name=SMUC00131_TC01.intron4
SMUC00132_TC01	.	region	1	1928	.	.	.	orthologs=tomato_pep:Solyc04g071140.2.1,tomato_pep:Solyc08g006740.2.1,tomato_pep:Solyc08g006750.2.1,tomato_pep:Solyc08g016770.2.1,tomato_pep:Solyc08g068600.2.1,tomato_pep:Solyc08g068610.2.1,tomato_pep:Solyc08g068630.2.1,tomato_pep:Solyc08g068640.2.1,tomato_pep:Solyc08g068670.2.1,tomato_pep:Solyc08g068680.2.1,potato_pep:Sotub03g006910.1.1,potato_pep:Sotub04g023260.1.1,potato_pep:Sotub08g018840.1.1…
SMUC00132_TC01	franklin	ORF	118	1581	.	+	.	ID=SMUC00132_TC01.orf;Name=SMUC00132_TC01.orf
SMUC00132_TC01	franklin	intron	442	442	.	.	.	ID=SMUC00132_TC01.intron1;Name=SMUC00132_TC01.intron1
SMUC00132_TC01	franklin	intron	674	674	.	.	.	ID=SMUC00132_TC01.intron2;Name=SMUC00132_TC01.intron2
SMUC00132_TC01	franklin	intron	868	868	.	.	.	ID=SMUC00132_TC01.intron3;Name=SMUC00132_TC01.intron3
SMUC00132_TC01	franklin	intron	1005	1005	.	.	.	ID=SMUC00132_TC01.intron4;Name=SMUC00132_TC01.intron4
SMUC00133_TC01	.	region	1	2540	.	.	.	orthologs=tomato_pep:Solyc01g095770.2.1,tomato_pep:Solyc03g114110.2.1,tomato_pep:Solyc03g116850.2.1,tomato_pep:Solyc05g050350.1.1,tomato_pep:Solyc05g050360.2.1,tomato_pep:Solyc05g050380.2.1,tomato_pep:Solyc06g051920.2.1,tomato_pep:Solyc07g005590.2.1,tomato_pep:Solyc07g006510.2.1,tomato_pep:Solyc08g069140.2.1,tomato_pep:Solyc09g007840.2.1,tomato_pep:Solyc11g069580.1.1,tomato_pep:Solyc12g010010.1.1…
SMUC00133_TC01	franklin	ORF	117	2324	.	+	.	ID=SMUC00133_TC01.orf;Name=SMUC00133_TC01.orf
SMUC00133_TC01	franklin	intron	761	761	.	.	.	ID=SMUC00133_TC01.intron1;Name=SMUC00133_TC01.intron1
SMUC00133_TC01	franklin	intron	974	974	.	.	.	ID=SMUC00133_TC01.intron2;Name=SMUC00133_TC01.intron2
SMUC00133_TC01	franklin	intron	1279	1279	.	.	.	ID=SMUC00133_TC01.intron3;Name=SMUC00133_TC01.intron3
SMUC00133_TC01	franklin	intron	1391	1391	.	.	.	ID=SMUC00133_TC01.intron4;Name=SMUC00133_TC01.intron4
SMUC00133_TC01	franklin	intron	1628	1628	.	.	.	ID=SMUC00133_TC01.intron5;Name=SMUC00133_TC01.intron5
SMUC00134_TC01	.	region	1	1548	.	.	.	orthologs=tomato_pep:Solyc08g075540.2.1,potato_pep:Sotub08g008380.1.1;Name=SMUC00134_TC01;ID=SMUC00134_TC01;description=Similar%20to%20Ubiquinol%20oxidase%201%2C%20mitochondrial%20OS%3DNicotiana%20tabacum%20GN%3DAOX1%20PE%3D1%20SV%3D1%20(uniprot_sprot:sp|Q41224|AOX1_TOBAC)
SMUC00134_TC01	franklin	ORF	218	1279	.	+	.	ID=SMUC00134_TC01.orf;Name=SMUC00134_TC01.orf
SMUC00134_TC01	franklin	intron	820	820	.	.	.	ID=SMUC00134_TC01.intron1;Name=SMUC00134_TC01.intron1
SMUC00135_TC01	.	region	1	1312	.	.	.	orthologs=tomato_pep:Solyc11g073240.1.1,potato_pep:Sotub11g030170.1.1;Name=SMUC00135_TC01;ID=SMUC00135_TC01;description=Similar%20to%20UPF0136%20membrane%20protein%20At2g26240%20OS%3DArabidopsis%20thaliana%20GN%3DAt2g26240%20PE%3D3%20SV%3D1%20(uniprot_sprot:sp|O64847|U136_ARATH)
SMUC00135_TC01	franklin	ORF	348	1100	.	+	.	ID=SMUC00135_TC01.orf;Name=SMUC00135_TC01.orf
SMUC00136_TC01	.	region	1	761	.	.	.	Name=SMUC00136_TC01;ID=SMUC00136_TC01;description=trinity_name%3Dcomp8684_c0_seq1
SMUC00136_TC01	franklin	ORF	158	439	.	+	.	ID=SMUC00136_TC01.orf;Name=SMUC00136_TC01.orf
SMUC00137_TC01	.	region	1	544	.	.	.	Name=SMUC00137_TC01;ID=SMUC00137_TC01;description=trinity_name%3Dcomp8866_c0_seq1
SMUC00138_TC01	.	region	1	856	.	.	.	orthologs=potato_pep:Sotub09g028850.1.1;Name=SMUC00138_TC01;ID=SMUC00138_TC01;description=Similar%20to%20Glycine-rich%20RNA-binding%20protein%202%2C%20mitochondrial%20OS%3DArabidopsis%20thaliana%20GN%3DRBG2%20PE%3D1%20SV%3D1%20(uniprot_sprot:sp|Q9SVM8|RBG2_ARATH)
SMUC00138_TC01	franklin	ORF	144	584	.	+	.	ID=SMUC00138_TC01.orf;Name=SMUC00138_TC01.orf
SMUC00138_TC01	franklin	intron	279	279	.	.	.	ID=SMUC00138_TC01.intron1;Name=SMUC00138_TC01.intron1
SMUC00138_TC01	franklin	intron	348	348	.	.	.	ID=SMUC00138_TC01.intron2;Name=SMUC00138_TC01.intron2
SMUC00138_TC01	franklin	intron	455	455	.	.	.	ID=SMUC00138_TC01.intron3;Name=SMUC00138_TC01.intron3
SMUC00139_TC01	.	region	1	1607	.	.	.	orthologs=tomato_pep:Solyc03g032050.2.1,potato_pep:Sotub03g008710.1.1;Name=SMUC00139_TC01;ID=SMUC00139_TC01;description=Similar%20to%20Genomic%20DNA%20chromosome%205%20TAC%20clone%20K2A18%20%20IPR019341%20%20Alpha-%20and%20gamma-adaptin-binding%20protein%20p34%20(ITAG2.4_proteins.fasta:Solyc03g032050.2.1)
SMUC00139_TC01	franklin	ORF	2	1227	.	+	.	ID=SMUC00139_TC01.orf;Name=SMUC00139_TC01.orf
SMUC00139_TC01	franklin	intron	324	324	.	.	.	ID=SMUC00139_TC01.intron1;Name=SMUC00139_TC01.intron1
SMUC00139_TC01	franklin	intron	649	649	.	.	.	ID=SMUC00139_TC01.intron2;Name=SMUC00139_TC01.intron2
SMUC00139_TC01	franklin	intron	778	778	.	.	.	ID=SMUC00139_TC01.intron3;Name=SMUC00139_TC01.intron3
SMUC00140_TC01	.	region	1	2058	.	.	.	orthologs=tomato_pep:Solyc09g090700.1.1,potato_pep:Sotub09g025220.1.1;Name=SMUC00140_TC01;ID=SMUC00140_TC01;description=Similar%20to%20Succinate-semialdehyde%20dehydrogenase%2C%20mitochondrial%20OS%3DArabidopsis%20thaliana%20GN%3DALDH5F1%20PE%3D1%20SV%3D2%20(uniprot_sprot:sp|Q9SAK4|SSDH_ARATH)
SMUC00140_TC01	franklin	ORF	167	1708	.	+	.	ID=SMUC00140_TC01.orf;Name=SMUC00140_TC01.orf
SMUC00141_TC01	.	region	1	886	.	.	.	orthologs=tomato_pep:Solyc04g014700.2.1,potato_pep:Sotub04g011800.1.1;Name=SMUC00141_TC01;ID=SMUC00141_TC01;description=Similar%20to%20Mediator%20of%20RNA%20polymerase%20II%20transcription%20subunit%2011%20OS%3DArabidopsis%20thaliana%20GN%3DMED11%20PE%3D1%20SV%3D1%20(uniprot_sprot:sp|Q6ID77|MED11_ARATH)
SMUC00141_TC01	franklin	ORF	194	562	.	+	.	ID=SMUC00141_TC01.orf;Name=SMUC00141_TC01.orf
SMUC00141_TC01	franklin	intron	323	323	.	.	.	ID=SMUC00141_TC01.intron1;Name=SMUC00141_TC01.intron1
SMUC00141_TC01	franklin	intron	524	524	.	.	.	ID=SMUC00141_TC01.intron2;Name=SMUC00141_TC01.intron2
SMUC00142_TC01	.	region	1	1025	.	.	.	orthologs=tomato_pep:Solyc09g013090.2.1,potato_pep:Sotub09g011800.1.1;Name=SMUC00142_TC01;ID=SMUC00142_TC01;description=Similar%20to%20OTU-like%20cysteine%20protease%20family%20protein%20expressed%20%20IPR003323%20%20Ovarian%20tumour%2C%20otubain%20(ITAG2.4_proteins.fasta:Solyc09g013090.2.1)
SMUC00142_TC01	franklin	ORF	77	748	.	+	.	ID=SMUC00142_TC01.orf;Name=SMUC00142_TC01.orf
SMUC00142_TC01	franklin	intron	243	243	.	.	.	ID=SMUC00142_TC01.intron1;Name=SMUC00142_TC01.intron1
SMUC00142_TC01	franklin	intron	331	331	.	.	.	ID=SMUC00142_TC01.intron2;Name=SMUC00142_TC01.intron2
SMUC00142_TC01	franklin	intron	395	395	.	.	.	ID=SMUC00142_TC01.intron3;Name=SMUC00142_TC01.intron3
SMUC00142_TC01	franklin	intron	501	501	.	.	.	ID=SMUC00142_TC01.intron4;Name=SMUC00142_TC01.intron4
SMUC00142_TC01	franklin	intron	556	556	.	.	.	ID=SMUC00142_TC01.intron5;Name=SMUC00142_TC01.intron5
SMUC00143_TC01	.	region	1	1817	.	.	.	orthologs=tomato_pep:Solyc11g039960.1.1,potato_pep:Sotub11g018810.1.1;Name=SMUC00143_TC01;ID=SMUC00143_TC01;description=Similar%20to%20LysM%20domain%20containing%20protein%20expressed%20%20IPR002482%20%20Peptidoglycan-binding%20Lysin%20subgroup%20(ITAG2.4_proteins.fasta:Solyc11g039960.1.1)
SMUC00143_TC01	franklin	ORF	460	1497	.	+	.	ID=SMUC00143_TC01.orf;Name=SMUC00143_TC01.orf
SMUC00143_TC01	franklin	intron	719	719	.	.	.	ID=SMUC00143_TC01.intron1;Name=SMUC00143_TC01.intron1
SMUC00144_TC01	.	region	1	2817	.	.	.	orthologs=tomato_pep:Solyc01g094340.2.1,tomato_pep:Solyc09g013080.2.1,potato_pep:Sotub01g031700.1.1,potato_pep:Sotub09g011810.1.1;Name=SMUC00144_TC01;ID=SMUC00144_TC01;description=Similar%20to%20Acetyl-coenzyme%20A%20carboxylase%20carboxyl%20transferase%20subunit%20alpha%2C%20chloroplastic%20OS%3DArabidopsis%20thaliana%20GN%3DCAC3%20PE%3D1%20SV%3D1%20(uniprot_sprot:sp|Q9LD43|ACCA_ARATH)
SMUC00144_TC01	franklin	ORF	191	2473	.	+	.	ID=SMUC00144_TC01.orf;Name=SMUC00144_TC01.orf
SMUC00144_TC01	franklin	intron	345	345	.	.	.	ID=SMUC00144_TC01.intron1;Name=SMUC00144_TC01.intron1
SMUC00144_TC01	franklin	intron	1474	1474	.	.	.	ID=SMUC00144_TC01.intron2;Name=SMUC00144_TC01.intron2
SMUC00144_TC01	franklin	intron	1552	1552	.	.	.	ID=SMUC00144_TC01.intron3;Name=SMUC00144_TC01.intron3
SMUC00144_TC01	franklin	intron	1621	1621	.	.	.	ID=SMUC00144_TC01.intron4;Name=SMUC00144_TC01.intron4
SMUC00144_TC01	franklin	intron	1673	1673	.	.	.	ID=SMUC00144_TC01.intron5;Name=SMUC00144_TC01.intron5
SMUC00144_TC01	franklin	intron	1828	1828	.	.	.	ID=SMUC00144_TC01.intron6;Name=SMUC00144_TC01.intron6
SMUC00144_TC01	franklin	intron	1943	1943	.	.	.	ID=SMUC00144_TC01.intron7;Name=SMUC00144_TC01.intron7
SMUC00144_TC01	franklin	intron	2104	2104	.	.	.	ID=SMUC00144_TC01.intron8;Name=SMUC00144_TC01.intron8
SMUC00144_TC01	franklin	intron	2212	2212	.	.	.	ID=SMUC00144_TC01.intron9;Name=SMUC00144_TC01.intron9
SMUC00144_TC01	franklin	intron	2287	2287	.	.	.	ID=SMUC00144_TC01.intron10;Name=SMUC00144_TC01.intron10
SMUC00145_TC01	.	region	1	1260	.	.	.	orthologs=tomato_pep:Solyc01g106090.2.1,potato_pep:Sotub01g043310.1.1;Name=SMUC00145_TC01;ID=SMUC00145_TC01;description=Similar%20to%20PsbP%20domain-containing%20protein%201%2C%20chloroplastic%20OS%3DArabidopsis%20thaliana%20GN%3DPPD1%20PE%3D1%20SV%3D1%20(uniprot_sprot:sp|O23403|PPD1_ARATH)
SMUC00145_TC01	franklin	ORF	2	981	.	+	.	ID=SMUC00145_TC01.orf;Name=SMUC00145_TC01.orf
SMUC00145_TC01	franklin	intron	223	223	.	.	.	ID=SMUC00145_TC01.intron1;Name=SMUC00145_TC01.intron1
SMUC00145_TC01	franklin	intron	327	327	.	.	.	ID=SMUC00145_TC01.intron2;Name=SMUC00145_TC01.intron2
SMUC00145_TC01	franklin	intron	759	759	.	.	.	ID=SMUC00145_TC01.intron3;Name=SMUC00145_TC01.intron3
SMUC00146_TC01	.	region	1	1472	.	.	.	orthologs=tomato_pep:Solyc09g082490.2.1,potato_pep:Sotub09g023570.1.1;Name=SMUC00146_TC01;ID=SMUC00146_TC01;description=Similar%20to%20Protein%20XRI1%20OS%3DArabidopsis%20thaliana%20GN%3DXRI1%20PE%3D1%20SV%3D2%20(uniprot_sprot:sp|Q6NLW5|XRI1_ARATH)
SMUC00146_TC01	franklin	ORF	244	1125	.	+	.	ID=SMUC00146_TC01.orf;Name=SMUC00146_TC01.orf
SMUC00146_TC01	franklin	intron	624	624	.	.	.	ID=SMUC00146_TC01.intron1;Name=SMUC00146_TC01.intron1
SMUC00146_TC01	franklin	intron	708	708	.	.	.	ID=SMUC00146_TC01.intron2;Name=SMUC00146_TC01.intron2
SMUC00146_TC01	franklin	intron	740	740	.	.	.	ID=SMUC00146_TC01.intron3;Name=SMUC00146_TC01.intron3
SMUC00146_TC01	franklin	intron	843	843	.	.	.	ID=SMUC00146_TC01.intron4;Name=SMUC00146_TC01.intron4
SMUC00146_TC01	franklin	intron	907	907	.	.	.	ID=SMUC00146_TC01.intron5;Name=SMUC00146_TC01.intron5
SMUC00146_TC01	franklin	intron	1047	1047	.	.	.	ID=SMUC00146_TC01.intron6;Name=SMUC00146_TC01.intron6
SMUC00146_TC01	franklin	intron	1158	1158	.	.	.	ID=SMUC00146_TC01.intron7;Name=SMUC00146_TC01.intron7
SMUC00146_TC01	franklin	intron	1211	1211	.	.	.	ID=SMUC00146_TC01.intron8;Name=SMUC00146_TC01.intron8
SMUC00147_TC01	.	region	1	1883	.	.	.	orthologs=tomato_pep:Solyc05g047420.2.1,potato_pep:Sotub05g021780.1.1;Name=SMUC00147_TC01;ID=SMUC00147_TC01;description=Similar%20to%20Protein%20ECERIFERUM%207%20OS%3DArabidopsis%20thaliana%20GN%3DCER7%20PE%3D2%20SV%3D1%20(uniprot_sprot:sp|Q9M209|CER7_ARATH)
SMUC00147_TC01	franklin	ORF	2	1353	.	+	.	ID=SMUC00147_TC01.orf;Name=SMUC00147_TC01.orf
SMUC00147_TC01	franklin	intron	158	158	.	.	.	ID=SMUC00147_TC01.intron1;Name=SMUC00147_TC01.intron1
SMUC00147_TC01	franklin	intron	368	368	.	.	.	ID=SMUC00147_TC01.intron2;Name=SMUC00147_TC01.intron2
SMUC00147_TC01	franklin	intron	464	464	.	.	.	ID=SMUC00147_TC01.intron3;Name=SMUC00147_TC01.intron3
SMUC00147_TC01	franklin	intron	579	579	.	.	.	ID=SMUC00147_TC01.intron4;Name=SMUC00147_TC01.intron4
SMUC00147_TC01	franklin	intron	657	657	.	.	.	ID=SMUC00147_TC01.intron5;Name=SMUC00147_TC01.intron5
SMUC00147_TC01	franklin	intron	846	846	.	.	.	ID=SMUC00147_TC01.intron6;Name=SMUC00147_TC01.intron6
SMUC00147_TC01	franklin	intron	936	936	.	.	.	ID=SMUC00147_TC01.intron7;Name=SMUC00147_TC01.intron7
SMUC00147_TC01	franklin	intron	1076	1076	.	.	.	ID=SMUC00147_TC01.intron8;Name=SMUC00147_TC01.intron8
SMUC00147_TC01	franklin	intron	1135	1135	.	.	.	ID=SMUC00147_TC01.intron9;Name=SMUC00147_TC01.intron9
SMUC00148_TC01	.	region	1	1473	.	.	.	orthologs=tomato_pep:Solyc02g081700.1.1,potato_pep:Sotub02g025020.1.1;Name=SMUC00148_TC01;ID=SMUC00148_TC01;description=Similar%20to%20Proteasome%20subunit%20alpha%20type-4%20OS%3DPetunia%20hybrida%20GN%3DPAC1%20PE%3D2%20SV%3D1%20(uniprot_sprot:sp|O82530|PSA4_PETHY)
SMUC00148_TC01	franklin	ORF	93	839	.	+	.	ID=SMUC00148_TC01.orf;Name=SMUC00148_TC01.orf
SMUC00148_TC01	franklin	intron	71	71	.	.	.	ID=SMUC00148_TC01.intron1;Name=SMUC00148_TC01.intron1
SMUC00149_TC01	.	region	1	3411	.	.	.	orthologs=tomato_pep:Solyc05g013750.2.1,potato_pep:Sotub05g014680.1.1;Name=SMUC00149_TC01;ID=SMUC00149_TC01;description=Similar%20to%20Protein-tyrosine-phosphatase%20MKP1%20OS%3DArabidopsis%20thaliana%20GN%3DMKP1%20PE%3D1%20SV%3D1%20(uniprot_sprot:sp|Q9C5S1|MKP1_ARATH)
SMUC00149_TC01	franklin	ORF	329	2953	.	+	.	ID=SMUC00149_TC01.orf;Name=SMUC00149_TC01.orf
SMUC00149_TC01	franklin	intron	550	550	.	.	.	ID=SMUC00149_TC01.intron1;Name=SMUC00149_TC01.intron1
SMUC00150_TC01	.	region	1	868	.	.	.	orthologs=tomato_pep:Solyc03g120610.2.1,potato_pep:Sotub03g036380.1.1;Name=SMUC00150_TC01;ID=SMUC00150_TC01;description=Similar%20to%20Cytochrome%20c%20biogenesis%20protein-like%20%20IPR005616%20%20Cytochrome%20C%20biogenesis%20protein%20CcmH%20(ITAG2.4_proteins.fasta:Solyc03g120610.2.1)
SMUC00150_TC01	franklin	ORF	132	608	.	+	.	ID=SMUC00150_TC01.orf;Name=SMUC00150_TC01.orf
SMUC00150_TC01	franklin	intron	595	595	.	.	.	ID=SMUC00150_TC01.intron1;Name=SMUC00150_TC01.intron1
SMUC00151_TC01	.	region	1	3085	.	.	.	orthologs=tomato_pep:Solyc02g089640.2.1,tomato_pep:Solyc04g077470.2.1,tomato_pep:Solyc08g006310.2.1,tomato_pep:Solyc09g057640.2.1,tomato_pep:Solyc12g088240.1.1,potato_pep:Sotub02g033300.1.1,potato_pep:Sotub04g030410.1.1,potato_pep:Sotub06g019250.1.1,potato_pep:Sotub08g007480.1.1,potato_pep:Sotub12g026330.1.1;Name=SMUC00151_TC01;ID=SMUC00151_TC01;description=Similar%20to%20Probable%20xyloglucan%20…
SMUC00151_TC01	franklin	ORF	301	2663	.	+	.	ID=SMUC00151_TC01.orf;Name=SMUC00151_TC01.orf
SMUC00151_TC01	franklin	intron	1092	1092	.	.	.	ID=SMUC00151_TC01.intron1;Name=SMUC00151_TC01.intron1
SMUC00151_TC01	franklin	intron	1401	1401	.	.	.	ID=SMUC00151_TC01.intron2;Name=SMUC00151_TC01.intron2
SMUC00151_TC01	franklin	intron	1692	1692	.	.	.	ID=SMUC00151_TC01.intron3;Name=SMUC00151_TC01.intron3
SMUC00151_TC01	franklin	intron	1806	1806	.	.	.	ID=SMUC00151_TC01.intron4;Name=SMUC00151_TC01.intron4
SMUC00152_TC01	.	region	1	2051	.	.	.	orthologs=tomato_pep:Solyc10g019040.1.1,potato_pep:Sotub04g036350.1.1;Name=SMUC00152_TC01;ID=SMUC00152_TC01;description=Similar%20to%20Kinetochore%20protein%20NUF2-like%20protein%20%20IPR005549%20%20Kinetochore%20protein%20Nuf2%20(ITAG2.4_proteins.fasta:Solyc10g019040.1.1)
SMUC00152_TC01	franklin	ORF	127	1467	.	+	.	ID=SMUC00152_TC01.orf;Name=SMUC00152_TC01.orf
SMUC00152_TC01	franklin	intron	287	287	.	.	.	ID=SMUC00152_TC01.intron1;Name=SMUC00152_TC01.intron1
SMUC00152_TC01	franklin	intron	506	506	.	.	.	ID=SMUC00152_TC01.intron2;Name=SMUC00152_TC01.intron2
SMUC00152_TC01	franklin	intron	597	597	.	.	.	ID=SMUC00152_TC01.intron3;Name=SMUC00152_TC01.intron3
SMUC00152_TC01	franklin	intron	777	777	.	.	.	ID=SMUC00152_TC01.intron4;Name=SMUC00152_TC01.intron4
SMUC00152_TC01	franklin	intron	867	867	.	.	.	ID=SMUC00152_TC01.intron5;Name=SMUC00152_TC01.intron5
SMUC00152_TC01	franklin	intron	975	975	.	.	.	ID=SMUC00152_TC01.intron6;Name=SMUC00152_TC01.intron6
SMUC00152_TC01	franklin	intron	1029	1029	.	.	.	ID=SMUC00152_TC01.intron7;Name=SMUC00152_TC01.intron7
SMUC00152_TC01	franklin	intron	1144	1144	.	.	.	ID=SMUC00152_TC01.intron8;Name=SMUC00152_TC01.intron8
SMUC00152_TC01	franklin	intron	1302	1302	.	.	.	ID=SMUC00152_TC01.intron9;Name=SMUC00152_TC01.intron9
SMUC00153_TC01	.	region	1	2594	.	.	.	orthologs=tomato_pep:Solyc03g082980.2.1,potato_pep:Sotub03g013040.1.1;Name=SMUC00153_TC01;ID=SMUC00153_TC01;description=Similar%20to%20KH%20domain-containing%20protein%20At4g18375%20OS%3DArabidopsis%20thaliana%20GN%3DAt4g18375%20PE%3D2%20SV%3D1%20(uniprot_sprot:sp|P58223|Y4837_ARATH)
SMUC00153_TC01	franklin	ORF	250	2262	.	+	.	ID=SMUC00153_TC01.orf;Name=SMUC00153_TC01.orf
SMUC00153_TC01	franklin	intron	930	930	.	.	.	ID=SMUC00153_TC01.intron1;Name=SMUC00153_TC01.intron1
SMUC00153_TC01	franklin	intron	1416	1416	.	.	.	ID=SMUC00153_TC01.intron2;Name=SMUC00153_TC01.intron2
SMUC00153_TC01	franklin	intron	1665	1665	.	.	.	ID=SMUC00153_TC01.intron3;Name=SMUC00153_TC01.intron3
SMUC00153_TC01	franklin	intron	1926	1926	.	.	.	ID=SMUC00153_TC01.intron4;Name=SMUC00153_TC01.intron4
SMUC00153_TC01	franklin	intron	2006	2006	.	.	.	ID=SMUC00153_TC01.intron5;Name=SMUC00153_TC01.intron5
SMUC00153_TC01	franklin	intron	2115	2115	.	.	.	ID=SMUC00153_TC01.intron6;Name=SMUC00153_TC01.intron6
SMUC00153_TC01	franklin	intron	2242	2242	.	.	.	ID=SMUC00153_TC01.intron7;Name=SMUC00153_TC01.intron7
SMUC00154_TC01	.	region	1	1364	.	.	.	orthologs=tomato_pep:Solyc03g063350.2.1,potato_pep:Sotub06g005860.1.1;Name=SMUC00154_TC01;ID=SMUC00154_TC01;description=Similar%20to%20Chaperone%20protein%20dnaJ%20%20IPR001623%20%20Heat%20shock%20protein%20DnaJ%2C%20N-terminal%20(ITAG2.4_proteins.fasta:Solyc03g063350.2.1)
SMUC00154_TC01	franklin	ORF	121	977	.	+	.	ID=SMUC00154_TC01.orf;Name=SMUC00154_TC01.orf
SMUC00154_TC01	franklin	intron	550	550	.	.	.	ID=SMUC00154_TC01.intron1;Name=SMUC00154_TC01.intron1
SMUC00154_TC01	franklin	intron	605	605	.	.	.	ID=SMUC00154_TC01.intron2;Name=SMUC00154_TC01.intron2
SMUC00154_TC01	franklin	intron	888	888	.	.	.	ID=SMUC00154_TC01.intron3;Name=SMUC00154_TC01.intron3
SMUC00154_TC01	franklin	intron	1015	1015	.	.	.	ID=SMUC00154_TC01.intron4;Name=SMUC00154_TC01.intron4
SMUC00154_TC01	franklin	intron	1105	1105	.	.	.	ID=SMUC00154_TC01.intron5;Name=SMUC00154_TC01.intron5
SMUC00154_TC01	franklin	intron	1135	1135	.	.	.	ID=SMUC00154_TC01.intron6;Name=SMUC00154_TC01.intron6
SMUC00155_TC01	.	region	1	878	.	.	.	orthologs=tomato_pep:Solyc02g090010.1.1,potato_pep:Sotub02g032960.1.1;Name=SMUC00155_TC01;ID=SMUC00155_TC01;description=Similar%20to%20Molybdopterin%20synthase%20sulfur%20carrier%20subunit%20OS%3DOryza%20sativa%20subsp.%20japonica%20GN%3DOs02g0558300%20PE%3D3%20SV%3D1%20(uniprot_sprot:sp|Q6YVX4|MOC2A_ORYSJ)
SMUC00155_TC01	franklin	ORF	266	577	.	+	.	ID=SMUC00155_TC01.orf;Name=SMUC00155_TC01.orf
SMUC00156_TC01	.	region	1	2451	.	.	.	orthologs=tomato_pep:Solyc01g073950.2.1,potato_pep:Sotub01g027020.1.1;Name=SMUC00156_TC01;ID=SMUC00156_TC01;description=Similar%20to%20Bromodomain%20protein%20%20IPR001487%20%20Bromodomain%20(ITAG2.4_proteins.fasta:Solyc01g073950.2.1)
SMUC00156_TC01	franklin	ORF	265	2283	.	+	.	ID=SMUC00156_TC01.orf;Name=SMUC00156_TC01.orf
SMUC00156_TC01	franklin	intron	1272	1272	.	.	.	ID=SMUC00156_TC01.intron1;Name=SMUC00156_TC01.intron1
SMUC00156_TC01	franklin	intron	2128	2128	.	.	.	ID=SMUC00156_TC01.intron2;Name=SMUC00156_TC01.intron2
SMUC00157_TC01	.	region	1	1389	.	.	.	orthologs=tomato_pep:Solyc04g008990.2.1,potato_pep:Sotub04g008710.1.1;Name=SMUC00157_TC01;ID=SMUC00157_TC01;description=Similar%20to%20Riboflavin%20biosynthesis%20protein%20RibF%20%20IPR014729%20%20Rossmann-like%20alpha_beta_alpha%20sandwich%20fold%20(ITAG2.4_proteins.fasta:Solyc04g008990.2.1)
SMUC00157_TC01	franklin	ORF	180	1390	.	+	.	ID=SMUC00157_TC01.orf;Name=SMUC00157_TC01.orf
SMUC00157_TC01	franklin	intron	602	602	.	.	.	ID=SMUC00157_TC01.intron1;Name=SMUC00157_TC01.intron1
SMUC00157_TC01	franklin	intron	778	778	.	.	.	ID=SMUC00157_TC01.intron2;Name=SMUC00157_TC01.intron2
SMUC00158_TC01	.	region	1	1958	.	.	.	orthologs=tomato_pep:Solyc10g084160.1.1,potato_pep:Sotub10g024830.1.1;Name=SMUC00158_TC01;ID=SMUC00158_TC01;description=Similar%20to%20Small%20RNA%20degrading%20nuclease%203%20OS%3DArabidopsis%20thaliana%20GN%3DSDN3%20PE%3D1%20SV%3D1%20(uniprot_sprot:sp|Q8RXK2|SDN3_ARATH)
SMUC00158_TC01	franklin	ORF	65	1654	.	+	.	ID=SMUC00158_TC01.orf;Name=SMUC00158_TC01.orf
SMUC00158_TC01	franklin	intron	277	277	.	.	.	ID=SMUC00158_TC01.intron1;Name=SMUC00158_TC01.intron1
SMUC00158_TC01	franklin	intron	367	367	.	.	.	ID=SMUC00158_TC01.intron2;Name=SMUC00158_TC01.intron2
SMUC00158_TC01	franklin	intron	436	436	.	.	.	ID=SMUC00158_TC01.intron3;Name=SMUC00158_TC01.intron3
SMUC00158_TC01	franklin	intron	577	577	.	.	.	ID=SMUC00158_TC01.intron4;Name=SMUC00158_TC01.intron4
SMUC00158_TC01	franklin	intron	694	694	.	.	.	ID=SMUC00158_TC01.intron5;Name=SMUC00158_TC01.intron5
SMUC00158_TC01	franklin	intron	764	764	.	.	.	ID=SMUC00158_TC01.intron6;Name=SMUC00158_TC01.intron6
SMUC00158_TC01	franklin	intron	865	865	.	.	.	ID=SMUC00158_TC01.intron7;Name=SMUC00158_TC01.intron7
SMUC00158_TC01	franklin	intron	1000	1000	.	.	.	ID=SMUC00158_TC01.intron8;Name=SMUC00158_TC01.intron8
SMUC00158_TC01	franklin	intron	1108	1108	.	.	.	ID=SMUC00158_TC01.intron9;Name=SMUC00158_TC01.intron9
SMUC00158_TC01	franklin	intron	1213	1213	.	.	.	ID=SMUC00158_TC01.intron10;Name=SMUC00158_TC01.intron10
SMUC00159_TC01	.	region	1	3394	.	.	.	orthologs=tomato_pep:Solyc06g008690.1.1,tomato_pep:Solyc09g065400.1.1,potato_pep:Sotub06g008530.1.1,potato_pep:Sotub09g020150.1.1;Name=SMUC00159_TC01;ID=SMUC00159_TC01;description=Similar%20to%20F-box/kelch-repeat%20protein%20SKIP30%20OS%3DArabidopsis%20thaliana%20GN%3DSKIP30%20PE%3D1%20SV%3D2%20(uniprot_sprot:sp|Q9M1W7|SKI30_ARATH)
SMUC00159_TC01	franklin	ORF	1595	2725	.	+	.	ID=SMUC00159_TC01.orf;Name=SMUC00159_TC01.orf
SMUC00160_TC01	.	region	1	1889	.	.	.	orthologs=tomato_pep:Solyc03g005010.2.1,potato_pep:Sotub03g005230.1.1;Name=SMUC00160_TC01;ID=SMUC00160_TC01;description=Similar%20to%20Uncharacterized%20RNA%20methyltransferase%20pc1998%20OS%3DProtochlamydia%20amoebophila%20(strain%20UWE25)%20GN%3Dpc1998%20PE%3D3%20SV%3D1%20(uniprot_sprot:sp|Q6M9M7|Y1998_PARUW)
SMUC00160_TC01	franklin	ORF	96	1610	.	+	.	ID=SMUC00160_TC01.orf;Name=SMUC00160_TC01.orf
SMUC00160_TC01	franklin	intron	369	369	.	.	.	ID=SMUC00160_TC01.intron1;Name=SMUC00160_TC01.intron1
SMUC00160_TC01	franklin	intron	449	449	.	.	.	ID=SMUC00160_TC01.intron2;Name=SMUC00160_TC01.intron2
SMUC00160_TC01	franklin	intron	600	600	.	.	.	ID=SMUC00160_TC01.intron3;Name=SMUC00160_TC01.intron3
SMUC00160_TC01	franklin	intron	725	725	.	.	.	ID=SMUC00160_TC01.intron4;Name=SMUC00160_TC01.intron4
SMUC00160_TC01	franklin	intron	843	843	.	.	.	ID=SMUC00160_TC01.intron5;Name=SMUC00160_TC01.intron5
SMUC00160_TC01	franklin	intron	962	962	.	.	.	ID=SMUC00160_TC01.intron6;Name=SMUC00160_TC01.intron6
SMUC00160_TC01	franklin	intron	1076	1076	.	.	.	ID=SMUC00160_TC01.intron7;Name=SMUC00160_TC01.intron7
SMUC00160_TC01	franklin	intron	1160	1160	.	.	.	ID=SMUC00160_TC01.intron8;Name=SMUC00160_TC01.intron8
SMUC00160_TC01	franklin	intron	1240	1240	.	.	.	ID=SMUC00160_TC01.intron9;Name=SMUC00160_TC01.intron9
SMUC00160_TC01	franklin	intron	1295	1295	.	.	.	ID=SMUC00160_TC01.intron10;Name=SMUC00160_TC01.intron10
SMUC00160_TC01	franklin	intron	1363	1363	.	.	.	ID=SMUC00160_TC01.intron11;Name=SMUC00160_TC01.intron11
SMUC00160_TC01	franklin	intron	1408	1408	.	.	.	ID=SMUC00160_TC01.intron12;Name=SMUC00160_TC01.intron12
SMUC00160_TC01	franklin	intron	1520	1520	.	.	.	ID=SMUC00160_TC01.intron13;Name=SMUC00160_TC01.intron13
SMUC00161_TC01	.	region	1	2683	.	.	.	orthologs=tomato_pep:Solyc01g079570.2.1,tomato_pep:Solyc01g104950.2.1,tomato_pep:Solyc02g091680.2.1,tomato_pep:Solyc04g072850.2.1,tomato_pep:Solyc04g072860.2.1,tomato_pep:Solyc04g072870.1.1,tomato_pep:Solyc10g047030.1.1,tomato_pep:Solyc11g044910.1.1,potato_pep:Sotub01g023860.1.1,potato_pep:Sotub01g042010.1.1,potato_pep:Sotub02g030190.1.1,potato_pep:Sotub04g026970.1.1,potato_pep:Sotub04g027000.1.1…
SMUC00161_TC01	franklin	ORF	145	2358	.	+	.	ID=SMUC00161_TC01.orf;Name=SMUC00161_TC01.orf
SMUC00161_TC01	franklin	intron	441	441	.	.	.	ID=SMUC00161_TC01.intron1;Name=SMUC00161_TC01.intron1
SMUC00161_TC01	franklin	intron	723	723	.	.	.	ID=SMUC00161_TC01.intron2;Name=SMUC00161_TC01.intron2
SMUC00161_TC01	franklin	intron	1342	1342	.	.	.	ID=SMUC00161_TC01.intron3;Name=SMUC00161_TC01.intron3
SMUC00162_TC01	.	region	1	1911	.	.	.	orthologs=tomato_pep:Solyc01g009290.2.1,potato_pep:Sotub01g010180.1.1;Name=SMUC00162_TC01;ID=SMUC00162_TC01;description=Similar%20to%20Protein%20CLP1%20homolog%20OS%3DArabidopsis%20thaliana%20GN%3DCLPS3%20PE%3D1%20SV%3D1%20(uniprot_sprot:sp|Q9SR06|CLP1_ARATH)
SMUC00162_TC01	franklin	ORF	260	1579	.	+	.	ID=SMUC00162_TC01.orf;Name=SMUC00162_TC01.orf
SMUC00162_TC01	franklin	intron	422	422	.	.	.	ID=SMUC00162_TC01.intron1;Name=SMUC00162_TC01.intron1
SMUC00162_TC01	franklin	intron	467	467	.	.	.	ID=SMUC00162_TC01.intron2;Name=SMUC00162_TC01.intron2
SMUC00162_TC01	franklin	intron	703	703	.	.	.	ID=SMUC00162_TC01.intron3;Name=SMUC00162_TC01.intron3
SMUC00162_TC01	franklin	intron	838	838	.	.	.	ID=SMUC00162_TC01.intron4;Name=SMUC00162_TC01.intron4
SMUC00162_TC01	franklin	intron	895	895	.	.	.	ID=SMUC00162_TC01.intron5;Name=SMUC00162_TC01.intron5
SMUC00162_TC01	franklin	intron	1034	1034	.	.	.	ID=SMUC00162_TC01.intron6;Name=SMUC00162_TC01.intron6
SMUC00162_TC01	franklin	intron	1276	1276	.	.	.	ID=SMUC00162_TC01.intron7;Name=SMUC00162_TC01.intron7
SMUC00162_TC01	franklin	intron	1369	1369	.	.	.	ID=SMUC00162_TC01.intron8;Name=SMUC00162_TC01.intron8
SMUC00162_TC01	franklin	intron	1438	1438	.	.	.	ID=SMUC00162_TC01.intron9;Name=SMUC00162_TC01.intron9
SMUC00163_TC01	.	region	1	2405	.	.	.	orthologs=tomato_pep:Solyc01g088150.2.1,tomato_pep:Solyc04g016330.2.1,potato_pep:Sotub01g025270.1.1,potato_pep:Sotub04g014380.1.1;Name=SMUC00163_TC01;ID=SMUC00163_TC01;description=Similar%20to%20Probable%20glycerol-3-phosphate%20dehydrogenase%20[NAD(+)]%201%2C%20cytosolic%20OS%3DOryza%20sativa%20subsp.%20japonica%20GN%3DOs01g0939600%20PE%3D2%20SV%3D1%20(uniprot_sprot:sp|Q8S0G4|GPDH1_ORYSJ)
SMUC00163_TC01	franklin	ORF	725	2125	.	+	.	ID=SMUC00163_TC01.orf;Name=SMUC00163_TC01.orf
SMUC00163_TC01	franklin	intron	549	549	.	.	.	ID=SMUC00163_TC01.intron1;Name=SMUC00163_TC01.intron1
SMUC00163_TC01	franklin	intron	797	797	.	.	.	ID=SMUC00163_TC01.intron2;Name=SMUC00163_TC01.intron2
SMUC00163_TC01	franklin	intron	1019	1019	.	.	.	ID=SMUC00163_TC01.intron3;Name=SMUC00163_TC01.intron3
SMUC00164_TC01	.	region	1	1798	.	.	.	orthologs=tomato_pep:Solyc02g089020.1.1,potato_pep:Sotub02g033910.1.1;Name=SMUC00164_TC01;ID=SMUC00164_TC01;description=Similar%20to%20Transcription%20factor%20TCP13%20OS%3DArabidopsis%20thaliana%20GN%3DTCP13%20PE%3D1%20SV%3D1%20(uniprot_sprot:sp|Q9S7W5|TCP13_ARATH)
SMUC00164_TC01	franklin	ORF	411	1289	.	+	.	ID=SMUC00164_TC01.orf;Name=SMUC00164_TC01.orf
SMUC00165_TC01	.	region	1	1702	.	.	.	orthologs=tomato_pep:Solyc05g056450.2.1,potato_pep:Sotub05g029660.1.1;Name=SMUC00165_TC01;ID=SMUC00165_TC01;description=Similar%20to%20Aspartic%20proteinase%20nepenthesin-1%20OS%3DNepenthes%20gracilis%20GN%3Dnep1%20PE%3D1%20SV%3D1%20(uniprot_sprot:sp|Q766C3|NEP1_NEPGR)
SMUC00165_TC01	franklin	ORF	237	1511	.	+	.	ID=SMUC00165_TC01.orf;Name=SMUC00165_TC01.orf
SMUC00166_TC01	.	region	1	536	.	.	.	Name=SMUC00166_TC01;ID=SMUC00166_TC01;description=trinity_name%3Dcomp9577_c0_seq1
SMUC00167_TC01	.	region	1	1043	.	.	.	orthologs=tomato_pep:Solyc09g031710.1.1,potato_pep:Sotub04g017880.1.1;Name=SMUC00167_TC01;ID=SMUC00167_TC01;description=Similar%20to%20Ribosomal%20protein-like%20%20IPR006912%20%20Protein%20of%20unknown%20function%20DUF635%20(ITAG2.4_proteins.fasta:Solyc09g031710.1.1)
SMUC00167_TC01	franklin	ORF	2	404	.	+	.	ID=SMUC00167_TC01.orf;Name=SMUC00167_TC01.orf
SMUC00168_TC01	.	region	1	840	.	.	.	orthologs=tomato_pep:Solyc08g083360.2.1,potato_pep:Sotub08g026950.1.1;Name=SMUC00168_TC01;ID=SMUC00168_TC01;description=Similar%20to%20Ferredoxin%20%20IPR001041%20%20Ferredoxin%20(ITAG2.4_proteins.fasta:Solyc08g083360.2.1)
SMUC00168_TC01	franklin	ORF	78	755	.	+	.	ID=SMUC00168_TC01.orf;Name=SMUC00168_TC01.orf
SMUC00168_TC01	franklin	intron	464	464	.	.	.	ID=SMUC00168_TC01.intron1;Name=SMUC00168_TC01.intron1
SMUC00168_TC01	franklin	intron	521	521	.	.	.	ID=SMUC00168_TC01.intron2;Name=SMUC00168_TC01.intron2
SMUC00168_TC01	franklin	intron	584	584	.	.	.	ID=SMUC00168_TC01.intron3;Name=SMUC00168_TC01.intron3
SMUC00168_TC01	franklin	intron	647	647	.	.	.	ID=SMUC00168_TC01.intron4;Name=SMUC00168_TC01.intron4
SMUC00169_TC01	.	region	1	2279	.	.	.	orthologs=tomato_pep:Solyc10g049570.1.1;Name=SMUC00169_TC01;ID=SMUC00169_TC01;description=Similar%20to%20Pentatricopeptide%20repeat-containing%20protein%20At2g13420%2C%20mitochondrial%20OS%3DArabidopsis%20thaliana%20GN%3DAt2g13420%20PE%3D2%20SV%3D1%20(uniprot_sprot:sp|Q0WP85|PP150_ARATH)
SMUC00169_TC01	franklin	ORF	176	1600	.	+	.	ID=SMUC00169_TC01.orf;Name=SMUC00169_TC01.orf
SMUC00170_TC01	.	region	1	849	.	.	.	Name=SMUC00170_TC01;ID=SMUC00170_TC01;description=Similar%20to%20Transducin%20beta-like%20protein%203%20OS%3DBos%20taurus%20GN%3DTBL3%20PE%3D2%20SV%3D1%20(uniprot_sprot:sp|Q2KJJ5|TBL3_BOVIN)
SMUC00170_TC01	franklin	ORF	101	601	.	+	.	ID=SMUC00170_TC01.orf;Name=SMUC00170_TC01.orf
SMUC00171_TC01	.	region	1	494	.	.	.	Name=SMUC00171_TC01;ID=SMUC00171_TC01;description=trinity_name%3Dcomp9673_c0_seq1
SMUC00172_TC01	.	region	1	519	.	.	.	Name=SMUC00172_TC01;ID=SMUC00172_TC01;description=trinity_name%3Dcomp9710_c0_seq1
SMUC00173_TC01	.	region	1	1609	.	.	.	orthologs=tomato_pep:Solyc03g116880.2.1,potato_pep:Sotub03g030330.1.1;Name=SMUC00173_TC01;ID=SMUC00173_TC01;description=Similar%20to%20Probable%20GMP%20synthase%20[glutamine-hydrolyzing]%20OS%3DHelicobacter%20hepaticus%20(strain%20ATCC%2051449%20/%203B1)%20GN%3DguaA%20PE%3D3%20SV%3D1%20(uniprot_sprot:sp|Q7VG78|GUAA_HELHP)
SMUC00173_TC01	franklin	ORF	260	1462	.	+	.	ID=SMUC00173_TC01.orf;Name=SMUC00173_TC01.orf
SMUC00173_TC01	franklin	intron	803	803	.	.	.	ID=SMUC00173_TC01.intron1;Name=SMUC00173_TC01.intron1
SMUC00173_TC01	franklin	intron	861	861	.	.	.	ID=SMUC00173_TC01.intron2;Name=SMUC00173_TC01.intron2
SMUC00173_TC01	franklin	intron	945	945	.	.	.	ID=SMUC00173_TC01.intron3;Name=SMUC00173_TC01.intron3
SMUC00173_TC01	franklin	intron	1087	1087	.	.	.	ID=SMUC00173_TC01.intron4;Name=SMUC00173_TC01.intron4
SMUC00174_TC01	.	region	1	720	.	.	.	orthologs=tomato_pep:Solyc09g082920.1.1;Name=SMUC00174_TC01;ID=SMUC00174_TC01;description=Similar%20to%20Unknown%20Protein%20(ITAG2.4_proteins.fasta:Solyc09g082920.1.1)
SMUC00174_TC01	franklin	ORF	115	501	.	+	.	ID=SMUC00174_TC01.orf;Name=SMUC00174_TC01.orf
SMUC00175_TC01	.	region	1	768	.	.	.	Name=SMUC00175_TC01;ID=SMUC00175_TC01;description=trinity_name%3Dcomp9806_c0_seq1
SMUC00176_TC01	.	region	1	532	.	.	.	Name=SMUC00176_TC01;ID=SMUC00176_TC01;description=trinity_name%3Dcomp9811_c0_seq1
SMUC00177_TC01	.	region	1	612	.	.	.	orthologs=tomato_pep:Solyc02g091390.2.1,potato_pep:Sotub02g029940.1.1;Name=SMUC00177_TC01;ID=SMUC00177_TC01;description=Similar%20to%20Little%20protein%201%20(ITAG2.4_proteins.fasta:Solyc02g091390.2.1)
SMUC00177_TC01	franklin	ORF	218	448	.	+	.	ID=SMUC00177_TC01.orf;Name=SMUC00177_TC01.orf
SMUC00178_TC01	.	region	1	1945	.	.	.	orthologs=tomato_pep:Solyc05g007640.2.1,potato_pep:Sotub05g010220.1.1;Name=SMUC00178_TC01;ID=SMUC00178_TC01;description=Similar%20to%20Putative%20late%20blight%20resistance%20protein%20homolog%20R1A-4%20OS%3DSolanum%20demissum%20GN%3DR1A-4%20PE%3D5%20SV%3D2%20(uniprot_sprot:sp|Q6L439|R1A4_SOLDE)
SMUC00178_TC01	franklin	ORF	2	1735	.	+	.	ID=SMUC00178_TC01.orf;Name=SMUC00178_TC01.orf
SMUC00178_TC01	franklin	intron	648	648	.	.	.	ID=SMUC00178_TC01.intron1;Name=SMUC00178_TC01.intron1
SMUC00179_TC01	.	region	1	737	.	.	.	Name=SMUC00179_TC01;ID=SMUC00179_TC01;description=trinity_name%3Dcomp9880_c0_seq1
SMUC00180_TC01	.	region	1	1413	.	.	.	orthologs=tomato_pep:Solyc01g088380.1.1,potato_pep:Sotub01g028390.1.1;Name=SMUC00180_TC01;ID=SMUC00180_TC01;description=Similar%20to%20DNA%20replication%20ATP-dependent%20helicase/nuclease%20dna2%20OS%3DSchizosaccharomyces%20pombe%20(strain%20972%20/%20ATCC%2024843)%20GN%3Ddna2%20PE%3D1%20SV%3D2%20(uniprot_sprot:sp|Q9URU2|DNA2_SCHPO)
SMUC00180_TC01	franklin	ORF	2	1315	.	+	.	ID=SMUC00180_TC01.orf;Name=SMUC00180_TC01.orf
SMUC00180_TC01	franklin	intron	262	262	.	.	.	ID=SMUC00180_TC01.intron1;Name=SMUC00180_TC01.intron1
SMUC00180_TC01	franklin	intron	382	382	.	.	.	ID=SMUC00180_TC01.intron2;Name=SMUC00180_TC01.intron2
SMUC00180_TC01	franklin	intron	517	517	.	.	.	ID=SMUC00180_TC01.intron3;Name=SMUC00180_TC01.intron3
SMUC00180_TC01	franklin	intron	591	591	.	.	.	ID=SMUC00180_TC01.intron4;Name=SMUC00180_TC01.intron4
SMUC00180_TC01	franklin	intron	631	631	.	.	.	ID=SMUC00180_TC01.intron5;Name=SMUC00180_TC01.intron5
SMUC00180_TC01	franklin	intron	769	769	.	.	.	ID=SMUC00180_TC01.intron6;Name=SMUC00180_TC01.intron6
SMUC00180_TC01	franklin	intron	862	862	.	.	.	ID=SMUC00180_TC01.intron7;Name=SMUC00180_TC01.intron7
SMUC00180_TC01	franklin	intron	940	940	.	.	.	ID=SMUC00180_TC01.intron8;Name=SMUC00180_TC01.intron8
SMUC00180_TC01	franklin	intron	1092	1092	.	.	.	ID=SMUC00180_TC01.intron9;Name=SMUC00180_TC01.intron9
SMUC00180_TC01	franklin	intron	1162	1162	.	.	.	ID=SMUC00180_TC01.intron10;Name=SMUC00180_TC01.intron10
SMUC00180_TC01	franklin	intron	1330	1330	.	.	.	ID=SMUC00180_TC01.intron11;Name=SMUC00180_TC01.intron11
SMUC00181_TC01	.	region	1	648	.	.	.	Name=SMUC00181_TC01;ID=SMUC00181_TC01;description=trinity_name%3Dcomp9980_c0_seq1
SMUC00182_TC01	.	region	1	1937	.	.	.	orthologs=tomato_pep:Solyc04g055080.2.1,tomato_pep:Solyc04g073960.2.1,tomato_pep:Solyc05g051900.2.1,tomato_pep:Solyc12g057010.1.1,potato_pep:Sotub04g020750.1.1,potato_pep:Sotub04g026820.1.1,potato_pep:Sotub05g024540.1.1,potato_pep:Sotub12g025560.1.1;Name=SMUC00182_TC01;ID=SMUC00182_TC01;description=Similar%20to%20Major%20facilitator%20superfamily%20transporter%20%20IPR016196%20%20Major%20facilita…
SMUC00182_TC01	franklin	ORF	2	1531	.	+	.	ID=SMUC00182_TC01.orf;Name=SMUC00182_TC01.orf
SMUC00182_TC01	franklin	intron	265	265	.	.	.	ID=SMUC00182_TC01.intron1;Name=SMUC00182_TC01.intron1
SMUC00182_TC01	franklin	intron	1017	1017	.	.	.	ID=SMUC00182_TC01.intron2;Name=SMUC00182_TC01.intron2
SMUC00183_TC01	.	region	1	641	.	.	.	Name=SMUC00183_TC01;ID=SMUC00183_TC01;description=trinity_name%3Dcomp10012_c0_seq1
SMUC00184_TC01	.	region	1	802	.	.	.	orthologs=tomato_pep:Solyc01g068360.2.1,potato_pep:Sotub01g024770.1.1;Name=SMUC00184_TC01;ID=SMUC00184_TC01;description=Similar%20to%20Probable%20inactive%20leucine-rich%20repeat%20receptor-like%20protein%20kinase%20At3g03770%20OS%3DArabidopsis%20thaliana%20GN%3DAt3g03770%20PE%3D2%20SV%3D1%20(uniprot_sprot:sp|Q8LFN2|Y3037_ARATH)
SMUC00184_TC01	franklin	ORF	2	803	.	+	.	ID=SMUC00184_TC01.orf;Name=SMUC00184_TC01.orf
SMUC00184_TC01	franklin	intron	225	225	.	.	.	ID=SMUC00184_TC01.intron1;Name=SMUC00184_TC01.intron1
SMUC00184_TC01	franklin	intron	431	431	.	.	.	ID=SMUC00184_TC01.intron2;Name=SMUC00184_TC01.intron2
SMUC00184_TC01	franklin	intron	469	469	.	.	.	ID=SMUC00184_TC01.intron3;Name=SMUC00184_TC01.intron3
SMUC00184_TC01	franklin	intron	581	581	.	.	.	ID=SMUC00184_TC01.intron4;Name=SMUC00184_TC01.intron4
SMUC00185_TC01	.	region	1	405	.	.	.	Name=SMUC00185_TC01;ID=SMUC00185_TC01;description=trinity_name%3Dcomp10089_c0_seq1
SMUC00186_TC01	.	region	1	320	.	.	.	Name=SMUC00186_TC01;ID=SMUC00186_TC01;description=trinity_name%3Dcomp10117_c0_seq1
SMUC00187_TC01	.	region	1	395	.	.	.	Name=SMUC00187_TC01;ID=SMUC00187_TC01;description=trinity_name%3Dcomp10127_c0_seq1
SMUC00188_TC01	.	region	1	1241	.	.	.	Name=SMUC00188_TC01;ID=SMUC00188_TC01;description=Similar%20to%20BTB/POZ%20domain-containing%20protein%20At5g48800%20OS%3DArabidopsis%20thaliana%20GN%3DAt5g48800%20PE%3D2%20SV%3D1%20(uniprot_sprot:sp|Q9FKB6|Y5880_ARATH)
SMUC00188_TC01	franklin	ORF	2	804	.	+	.	ID=SMUC00188_TC01.orf;Name=SMUC00188_TC01.orf
SMUC00188_TC01	franklin	intron	964	964	.	.	.	ID=SMUC00188_TC01.intron1;Name=SMUC00188_TC01.intron1
SMUC00189_TC01	.	region	1	2223	.	.	.	orthologs=tomato_pep:Solyc03g083430.2.1,potato_pep:Sotub03g013390.1.1;Name=SMUC00189_TC01;ID=SMUC00189_TC01;description=Similar%20to%20Splicing%20factor%203A%20subunit%203%20OS%3DHomo%20sapiens%20GN%3DSF3A3%20PE%3D1%20SV%3D1%20(uniprot_sprot:sp|Q12874|SF3A3_HUMAN)
SMUC00189_TC01	franklin	ORF	2	1662	.	+	.	ID=SMUC00189_TC01.orf;Name=SMUC00189_TC01.orf
SMUC00189_TC01	franklin	intron	710	710	.	.	.	ID=SMUC00189_TC01.intron1;Name=SMUC00189_TC01.intron1
SMUC00189_TC01	franklin	intron	857	857	.	.	.	ID=SMUC00189_TC01.intron2;Name=SMUC00189_TC01.intron2
SMUC00189_TC01	franklin	intron	986	986	.	.	.	ID=SMUC00189_TC01.intron3;Name=SMUC00189_TC01.intron3
SMUC00189_TC01	franklin	intron	1064	1064	.	.	.	ID=SMUC00189_TC01.intron4;Name=SMUC00189_TC01.intron4
SMUC00189_TC01	franklin	intron	1220	1220	.	.	.	ID=SMUC00189_TC01.intron5;Name=SMUC00189_TC01.intron5
SMUC00189_TC01	franklin	intron	1292	1292	.	.	.	ID=SMUC00189_TC01.intron6;Name=SMUC00189_TC01.intron6
SMUC00189_TC01	franklin	intron	1457	1457	.	.	.	ID=SMUC00189_TC01.intron7;Name=SMUC00189_TC01.intron7
SMUC00189_TC01	franklin	intron	1554	1554	.	.	.	ID=SMUC00189_TC01.intron8;Name=SMUC00189_TC01.intron8
SMUC00189_TC01	franklin	intron	1697	1697	.	.	.	ID=SMUC00189_TC01.intron9;Name=SMUC00189_TC01.intron9
SMUC00189_TC01	franklin	intron	1805	1805	.	.	.	ID=SMUC00189_TC01.intron10;Name=SMUC00189_TC01.intron10
SMUC00189_TC01	franklin	intron	1919	1919	.	.	.	ID=SMUC00189_TC01.intron11;Name=SMUC00189_TC01.intron11
SMUC00190_TC01	.	region	1	1569	.	.	.	Name=SMUC00190_TC01;ID=SMUC00190_TC01;description=trinity_name%3Dcomp10187_c0_seq1
SMUC00190_TC01	franklin	intron	1275	1275	.	.	.	ID=SMUC00190_TC01.intron1;Name=SMUC00190_TC01.intron1
SMUC00191_TC01	.	region	1	3756	.	.	.	orthologs=tomato_pep:Solyc02g090900.2.1,tomato_pep:Solyc02g090910.2.1,potato_pep:Sotub02g031950.1.1,potato_pep:Sotub02g031960.1.1;Name=SMUC00191_TC01;ID=SMUC00191_TC01;description=Similar%20to%20Heterogeneous%20nuclear%20ribonucleoprotein%201%20OS%3DArabidopsis%20thaliana%20GN%3DRNP1%20PE%3D1%20SV%3D1%20(uniprot_sprot:sp|Q8W034|RNP1_ARATH)
SMUC00191_TC01	franklin	microsatellite	1026	1046	18	.	.	score=18;ssr_type=trinucleotide;ID=ssr9;unit=AGG;Name=ssr9
SMUC00191_TC01	franklin	microsatellite	1026	1046	18	.	.	score=18;ssr_type=trinucleotide;ID=ssr10;unit=AGG;Name=ssr10
SMUC00191_TC01	franklin	ORF	378	1535	.	+	.	ID=SMUC00191_TC01.orf;Name=SMUC00191_TC01.orf
SMUC00191_TC01	franklin	intron	813	813	.	.	.	ID=SMUC00191_TC01.intron1;Name=SMUC00191_TC01.intron1
SMUC00191_TC01	franklin	intron	2159	2159	.	.	.	ID=SMUC00191_TC01.intron2;Name=SMUC00191_TC01.intron2
SMUC00191_TC01	franklin	intron	2325	2325	.	.	.	ID=SMUC00191_TC01.intron3;Name=SMUC00191_TC01.intron3
SMUC00191_TC01	franklin	intron	2478	2478	.	.	.	ID=SMUC00191_TC01.intron4;Name=SMUC00191_TC01.intron4
SMUC00191_TC01	franklin	intron	2583	2583	.	.	.	ID=SMUC00191_TC01.intron5;Name=SMUC00191_TC01.intron5
SMUC00191_TC01	franklin	intron	2729	2729	.	.	.	ID=SMUC00191_TC01.intron6;Name=SMUC00191_TC01.intron6
SMUC00191_TC01	franklin	intron	2870	2870	.	.	.	ID=SMUC00191_TC01.intron7;Name=SMUC00191_TC01.intron7
SMUC00191_TC01	franklin	intron	2951	2951	.	.	.	ID=SMUC00191_TC01.intron8;Name=SMUC00191_TC01.intron8
SMUC00191_TC01	franklin	intron	3006	3006	.	.	.	ID=SMUC00191_TC01.intron9;Name=SMUC00191_TC01.intron9
SMUC00191_TC01	franklin	intron	3052	3052	.	.	.	ID=SMUC00191_TC01.intron10;Name=SMUC00191_TC01.intron10
SMUC00191_TC01	franklin	intron	3138	3138	.	.	.	ID=SMUC00191_TC01.intron11;Name=SMUC00191_TC01.intron11
SMUC00191_TC01	franklin	intron	3204	3204	.	.	.	ID=SMUC00191_TC01.intron12;Name=SMUC00191_TC01.intron12
SMUC00191_TC01	franklin	intron	3270	3270	.	.	.	ID=SMUC00191_TC01.intron13;Name=SMUC00191_TC01.intron13
SMUC00191_TC01	franklin	intron	3360	3360	.	.	.	ID=SMUC00191_TC01.intron14;Name=SMUC00191_TC01.intron14
SMUC00192_TC01	.	region	1	790	.	.	.	Name=SMUC00192_TC01;ID=SMUC00192_TC01;description=trinity_name%3Dcomp10200_c0_seq1
SMUC00193_TC01	.	region	1	631	.	.	.	Name=SMUC00193_TC01;ID=SMUC00193_TC01;description=trinity_name%3Dcomp10262_c0_seq1
SMUC00194_TC01	.	region	1	579	.	.	.	Name=SMUC00194_TC01;ID=SMUC00194_TC01;description=trinity_name%3Dcomp10271_c0_seq1
SMUC00195_TC01	.	region	1	1484	.	.	.	orthologs=tomato_pep:Solyc03g093330.2.1,tomato_pep:Solyc05g051640.2.1,potato_pep:Sotub05g024260.1.1,potato_pep:Sotub12g019030.1.1;Name=SMUC00195_TC01;ID=SMUC00195_TC01;description=Similar%20to%20Leucine-rich%20repeat%20receptor-like%20protein%20kinase%20TDR%20OS%3DArabidopsis%20thaliana%20GN%3DTDR%20PE%3D1%20SV%3D1%20(uniprot_sprot:sp|Q9FII5|TDR_ARATH)
SMUC00195_TC01	franklin	ORF	2	1485	.	+	.	ID=SMUC00195_TC01.orf;Name=SMUC00195_TC01.orf
SMUC00195_TC01	franklin	intron	1185	1185	.	.	.	ID=SMUC00195_TC01.intron1;Name=SMUC00195_TC01.intron1
SMUC00196_TC01	.	region	1	1428	.	.	.	Name=SMUC00196_TC01;ID=SMUC00196_TC01;description=Similar%20to%20PREDICTED:%20uncharacterized%20protein%20LOC101266412%20n%3D1%20Tax%3DSolanum%20lycopersicum%20RepID%3DUPI0002BCBC05%20(uniref90:UniRef90_UPI0002BCBC05)
SMUC00196_TC01	franklin	ORF	335	1429	.	+	.	ID=SMUC00196_TC01.orf;Name=SMUC00196_TC01.orf
SMUC00197_TC01	.	region	1	677	.	.	.	Name=SMUC00197_TC01;ID=SMUC00197_TC01;description=trinity_name%3Dcomp10368_c0_seq1
SMUC00198_TC01	.	region	1	1327	.	.	.	orthologs=tomato_pep:Solyc07g008350.2.1,potato_pep:Sotub07g009720.1.1;Name=SMUC00198_TC01;ID=SMUC00198_TC01;description=Similar%20to%20Mitochondrial%20outer%20membrane%20protein%20porin%204%20OS%3DArabidopsis%20thaliana%20GN%3DVDAC4%20PE%3D2%20SV%3D1%20(uniprot_sprot:sp|Q9FKM2|VDAC4_ARATH)
SMUC00198_TC01	franklin	ORF	2	930	.	+	.	ID=SMUC00198_TC01.orf;Name=SMUC00198_TC01.orf
SMUC00198_TC01	franklin	intron	148	148	.	.	.	ID=SMUC00198_TC01.intron1;Name=SMUC00198_TC01.intron1
SMUC00198_TC01	franklin	intron	216	216	.	.	.	ID=SMUC00198_TC01.intron2;Name=SMUC00198_TC01.intron2
SMUC00198_TC01	franklin	intron	327	327	.	.	.	ID=SMUC00198_TC01.intron3;Name=SMUC00198_TC01.intron3
SMUC00198_TC01	franklin	intron	414	414	.	.	.	ID=SMUC00198_TC01.intron4;Name=SMUC00198_TC01.intron4
SMUC00198_TC01	franklin	intron	623	623	.	.	.	ID=SMUC00198_TC01.intron5;Name=SMUC00198_TC01.intron5
SMUC00199_TC01	.	region	1	1154	.	.	.	Name=SMUC00199_TC01;ID=SMUC00199_TC01;description=Similar%20to%20Unknown%20Protein%20(ITAG2.4_proteins.fasta:Solyc12g009100.1.1)
SMUC00199_TC01	franklin	ORF	515	904	.	+	.	ID=SMUC00199_TC01.orf;Name=SMUC00199_TC01.orf
SMUC00200_TC01	.	region	1	1435	.	.	.	orthologs=tomato_pep:Solyc05g054490.2.1,potato_pep:Sotub05g027500.1.1;Name=SMUC00200_TC01;ID=SMUC00200_TC01;description=Similar%20to%20Very-long-chain%20enoyl-CoA%20reductase%20OS%3DArabidopsis%20thaliana%20GN%3DECR%20PE%3D2%20SV%3D1%20(uniprot_sprot:sp|Q9M2U2|ECR_ARATH)
SMUC00200_TC01	franklin	ORF	207	1139	.	+	.	ID=SMUC00200_TC01.orf;Name=SMUC00200_TC01.orf
SMUC00200_TC01	franklin	intron	367	367	.	.	.	ID=SMUC00200_TC01.intron1;Name=SMUC00200_TC01.intron1
SMUC00200_TC01	franklin	intron	1122	1122	.	.	.	ID=SMUC00200_TC01.intron2;Name=SMUC00200_TC01.intron2
SMUC00201_TC01	.	region	1	1959	.	.	.	orthologs=tomato_pep:Solyc08g005290.2.1,tomato_pep:Solyc08g076100.2.1,potato_pep:Sotub08g022250.1.1,potato_pep:Sotub08g008670.1.1;Name=SMUC00201_TC01;ID=SMUC00201_TC01;description=Similar%20to%20Transcription%20factor%20HBP-1a%20OS%3DTriticum%20aestivum%20PE%3D2%20SV%3D1%20(uniprot_sprot:sp|P23922|HBP1A_WHEAT)
SMUC00201_TC01	franklin	ORF	316	1572	.	+	.	ID=SMUC00201_TC01.orf;Name=SMUC00201_TC01.orf
SMUC00201_TC01	franklin	intron	533	533	.	.	.	ID=SMUC00201_TC01.intron1;Name=SMUC00201_TC01.intron1
SMUC00201_TC01	franklin	intron	659	659	.	.	.	ID=SMUC00201_TC01.intron2;Name=SMUC00201_TC01.intron2
SMUC00201_TC01	franklin	intron	737	737	.	.	.	ID=SMUC00201_TC01.intron3;Name=SMUC00201_TC01.intron3
SMUC00201_TC01	franklin	intron	1027	1027	.	.	.	ID=SMUC00201_TC01.intron4;Name=SMUC00201_TC01.intron4
SMUC00201_TC01	franklin	intron	1064	1064	.	.	.	ID=SMUC00201_TC01.intron5;Name=SMUC00201_TC01.intron5
SMUC00201_TC01	franklin	intron	1119	1119	.	.	.	ID=SMUC00201_TC01.intron6;Name=SMUC00201_TC01.intron6
SMUC00201_TC01	franklin	intron	1289	1289	.	.	.	ID=SMUC00201_TC01.intron7;Name=SMUC00201_TC01.intron7
SMUC00201_TC01	franklin	intron	1349	1349	.	.	.	ID=SMUC00201_TC01.intron8;Name=SMUC00201_TC01.intron8
SMUC00201_TC01	franklin	intron	1439	1439	.	.	.	ID=SMUC00201_TC01.intron9;Name=SMUC00201_TC01.intron9
SMUC00201_TC01	franklin	intron	1514	1514	.	.	.	ID=SMUC00201_TC01.intron10;Name=SMUC00201_TC01.intron10
SMUC00201_TC01	franklin	intron	1571	1571	.	.	.	ID=SMUC00201_TC01.intron11;Name=SMUC00201_TC01.intron11
SMUC00202_TC01	.	region	1	1149	.	.	.	Name=SMUC00202_TC01;ID=SMUC00202_TC01;description=trinity_name%3Dcomp10600_c0_seq1
SMUC00203_TC01	.	region	1	433	.	.	.	Name=SMUC00203_TC01;ID=SMUC00203_TC01;description=Similar%20to%20Zinc%20finger%20CCCH%20domain-containing%20protein%2030%20%20IPR002110%20%20Ankyrin%20(ITAG2.4_proteins.fasta:Solyc10g080260.1.1)
SMUC00203_TC01	franklin	ORF	166	434	.	+	.	ID=SMUC00203_TC01.orf;Name=SMUC00203_TC01.orf
SMUC00203_TC01	franklin	intron	224	224	.	.	.	ID=SMUC00203_TC01.intron1;Name=SMUC00203_TC01.intron1
SMUC00204_TC01	.	region	1	689	.	.	.	Name=SMUC00204_TC01;ID=SMUC00204_TC01;description=trinity_name%3Dcomp10641_c0_seq1
SMUC00204_TC01	franklin	ORF	2	178	.	+	.	ID=SMUC00204_TC01.orf;Name=SMUC00204_TC01.orf
SMUC00205_TC01	.	region	1	396	.	.	.	Name=SMUC00205_TC01;ID=SMUC00205_TC01;description=trinity_name%3Dcomp10688_c0_seq1
SMUC00206_TC01	.	region	1	875	.	.	.	Name=SMUC00206_TC01;ID=SMUC00206_TC01;description=Similar%20to%20Protein%20TRANSPARENT%20TESTA%2012%20OS%3DArabidopsis%20thaliana%20GN%3DTT12%20PE%3D2%20SV%3D1%20(uniprot_sprot:sp|Q9LYT3|TT12_ARATH)
SMUC00206_TC01	franklin	ORF	2	661	.	+	.	ID=SMUC00206_TC01.orf;Name=SMUC00206_TC01.orf
SMUC00206_TC01	franklin	intron	717	717	.	.	.	ID=SMUC00206_TC01.intron1;Name=SMUC00206_TC01.intron1
SMUC00207_TC01	.	region	1	1514	.	.	.	Name=SMUC00207_TC01;ID=SMUC00207_TC01;description=trinity_name%3Dcomp10707_c0_seq1
SMUC00208_TC01	.	region	1	2206	.	.	.	orthologs=tomato_pep:Solyc04g072560.2.1,potato_pep:Sotub04g027330.1.1;Name=SMUC00208_TC01;ID=SMUC00208_TC01;description=Similar%20to%20IST1-like%20protein%20OS%3DDictyostelium%20discoideum%20GN%3DDDB_G0289029%20PE%3D3%20SV%3D1%20(uniprot_sprot:sp|Q54I39|IST1L_DICDI)
SMUC00208_TC01	franklin	ORF	203	1789	.	+	.	ID=SMUC00208_TC01.orf;Name=SMUC00208_TC01.orf
SMUC00208_TC01	franklin	intron	151	151	.	.	.	ID=SMUC00208_TC01.intron1;Name=SMUC00208_TC01.intron1
SMUC00208_TC01	franklin	intron	243	243	.	.	.	ID=SMUC00208_TC01.intron2;Name=SMUC00208_TC01.intron2
SMUC00208_TC01	franklin	intron	376	376	.	.	.	ID=SMUC00208_TC01.intron3;Name=SMUC00208_TC01.intron3
SMUC00208_TC01	franklin	intron	480	480	.	.	.	ID=SMUC00208_TC01.intron4;Name=SMUC00208_TC01.intron4
SMUC00208_TC01	franklin	intron	652	652	.	.	.	ID=SMUC00208_TC01.intron5;Name=SMUC00208_TC01.intron5
SMUC00208_TC01	franklin	intron	793	793	.	.	.	ID=SMUC00208_TC01.intron6;Name=SMUC00208_TC01.intron6
SMUC00209_TC01	.	region	1	869	.	.	.	Name=SMUC00209_TC01;ID=SMUC00209_TC01;description=trinity_name%3Dcomp10719_c0_seq1
SMUC00210_TC01	.	region	1	466	.	.	.	Name=SMUC00210_TC01;ID=SMUC00210_TC01;description=trinity_name%3Dcomp10730_c0_seq1
SMUC00211_TC01	.	region	1	448	.	.	.	Name=SMUC00211_TC01;ID=SMUC00211_TC01;description=trinity_name%3Dcomp10744_c0_seq1
SMUC00212_TC01	.	region	1	2803	.	.	.	orthologs=tomato_pep:Solyc05g018320.2.1,potato_pep:Sotub05g017400.1.1;Name=SMUC00212_TC01;ID=SMUC00212_TC01;description=Similar%20to%20Ninja-family%20protein%20mc410%20OS%3DNicotiana%20tabacum%20GN%3DMC410%20PE%3D2%20SV%3D1%20(uniprot_sprot:sp|Q53HY2|NINJA_TOBAC)
SMUC00212_TC01	franklin	ORF	475	2007	.	+	.	ID=SMUC00212_TC01.orf;Name=SMUC00212_TC01.orf
SMUC00212_TC01	franklin	intron	1301	1301	.	.	.	ID=SMUC00212_TC01.intron1;Name=SMUC00212_TC01.intron1
SMUC00213_TC01	.	region	1	1320	.	.	.	Name=SMUC00213_TC01;ID=SMUC00213_TC01;description=trinity_name%3Dcomp10900_c0_seq1
SMUC00214_TC01	.	region	1	2774	.	.	.	orthologs=tomato_pep:Solyc01g108000.2.1,potato_pep:Sotub01g045160.1.1;Name=SMUC00214_TC01;ID=SMUC00214_TC01;description=Similar%20to%20Probable%20receptor-like%20protein%20kinase%20At1g49730%20OS%3DArabidopsis%20thaliana%20GN%3DAt1g49730%20PE%3D1%20SV%3D1%20(uniprot_sprot:sp|Q9FX99|Y1497_ARATH)
SMUC00214_TC01	franklin	ORF	288	2195	.	+	.	ID=SMUC00214_TC01.orf;Name=SMUC00214_TC01.orf
SMUC00214_TC01	franklin	intron	825	825	.	.	.	ID=SMUC00214_TC01.intron1;Name=SMUC00214_TC01.intron1
SMUC00214_TC01	franklin	intron	1107	1107	.	.	.	ID=SMUC00214_TC01.intron2;Name=SMUC00214_TC01.intron2
SMUC00214_TC01	franklin	intron	1369	1369	.	.	.	ID=SMUC00214_TC01.intron3;Name=SMUC00214_TC01.intron3
SMUC00214_TC01	franklin	intron	1422	1422	.	.	.	ID=SMUC00214_TC01.intron4;Name=SMUC00214_TC01.intron4
SMUC00214_TC01	franklin	intron	1490	1490	.	.	.	ID=SMUC00214_TC01.intron5;Name=SMUC00214_TC01.intron5
SMUC00214_TC01	franklin	intron	1580	1580	.	.	.	ID=SMUC00214_TC01.intron6;Name=SMUC00214_TC01.intron6
SMUC00214_TC01	franklin	intron	1665	1665	.	.	.	ID=SMUC00214_TC01.intron7;Name=SMUC00214_TC01.intron7
SMUC00215_TC01	.	region	1	479	.	.	.	Name=SMUC00215_TC01;ID=SMUC00215_TC01;description=trinity_name%3Dcomp10943_c0_seq1
SMUC00216_TC01	.	region	1	1734	.	.	.	orthologs=tomato_pep:Solyc03g094010.2.1,tomato_pep:Solyc05g052100.2.1,tomato_pep:Solyc06g033860.1.1,tomato_pep:Solyc10g078550.1.1,potato_pep:Sotub03g018730.1.1,potato_pep:Sotub05g024710.1.1,potato_pep:Sotub06g015050.1.1,potato_pep:Sotub10g020460.1.1;Name=SMUC00216_TC01;ID=SMUC00216_TC01;description=Similar%20to%20Glutamate%20dehydrogenase%20OS%3DSolanum%20lycopersicum%20GN%3DGDH1%20PE%3D2%20SV%3D…
SMUC00216_TC01	franklin	ORF	114	1349	.	+	.	ID=SMUC00216_TC01.orf;Name=SMUC00216_TC01.orf
SMUC00216_TC01	franklin	intron	573	573	.	.	.	ID=SMUC00216_TC01.intron1;Name=SMUC00216_TC01.intron1
SMUC00216_TC01	franklin	intron	660	660	.	.	.	ID=SMUC00216_TC01.intron2;Name=SMUC00216_TC01.intron2
SMUC00216_TC01	franklin	intron	736	736	.	.	.	ID=SMUC00216_TC01.intron3;Name=SMUC00216_TC01.intron3
SMUC00216_TC01	franklin	intron	987	987	.	.	.	ID=SMUC00216_TC01.intron4;Name=SMUC00216_TC01.intron4
SMUC00216_TC01	franklin	intron	1104	1104	.	.	.	ID=SMUC00216_TC01.intron5;Name=SMUC00216_TC01.intron5
SMUC00216_TC01	franklin	intron	1179	1179	.	.	.	ID=SMUC00216_TC01.intron6;Name=SMUC00216_TC01.intron6
SMUC00216_TC01	franklin	intron	1401	1401	.	.	.	ID=SMUC00216_TC01.intron7;Name=SMUC00216_TC01.intron7
SMUC00216_TC01	franklin	intron	1515	1515	.	.	.	ID=SMUC00216_TC01.intron8;Name=SMUC00216_TC01.intron8
SMUC00216_TC01	franklin	intron	1643	1643	.	.	.	ID=SMUC00216_TC01.intron9;Name=SMUC00216_TC01.intron9
SMUC00217_TC01	.	region	1	1060	.	.	.	orthologs=tomato_pep:Solyc02g090370.2.1,potato_pep:Sotub02g032610.1.1;Name=SMUC00217_TC01;ID=SMUC00217_TC01;description=Similar%20to%20Reticulon-like%20protein%20B13%20OS%3DArabidopsis%20thaliana%20GN%3DRTNLB13%20PE%3D2%20SV%3D1%20(uniprot_sprot:sp|O64837|RTNLM_ARATH)
SMUC00217_TC01	franklin	ORF	147	866	.	+	.	ID=SMUC00217_TC01.orf;Name=SMUC00217_TC01.orf
SMUC00217_TC01	franklin	intron	448	448	.	.	.	ID=SMUC00217_TC01.intron1;Name=SMUC00217_TC01.intron1
SMUC00218_TC01	.	region	1	2057	.	.	.	orthologs=tomato_pep:Solyc11g012150.1.1,potato_pep:Sotub11g007030.1.1;Name=SMUC00218_TC01;ID=SMUC00218_TC01;description=Similar%20to%20Transcription%20initiation%20factor%20IIF%20subunit%20alpha%20OS%3DArabidopsis%20thaliana%20GN%3DRAP74%20PE%3D1%20SV%3D1%20(uniprot_sprot:sp|Q9SU25|T2FA_ARATH)
SMUC00218_TC01	franklin	ORF	231	1736	.	+	.	ID=SMUC00218_TC01.orf;Name=SMUC00218_TC01.orf
SMUC00218_TC01	franklin	intron	425	425	.	.	.	ID=SMUC00218_TC01.intron1;Name=SMUC00218_TC01.intron1
SMUC00218_TC01	franklin	intron	632	632	.	.	.	ID=SMUC00218_TC01.intron2;Name=SMUC00218_TC01.intron2
SMUC00218_TC01	franklin	intron	845	845	.	.	.	ID=SMUC00218_TC01.intron3;Name=SMUC00218_TC01.intron3
SMUC00218_TC01	franklin	intron	980	980	.	.	.	ID=SMUC00218_TC01.intron4;Name=SMUC00218_TC01.intron4
SMUC00218_TC01	franklin	intron	1096	1096	.	.	.	ID=SMUC00218_TC01.intron5;Name=SMUC00218_TC01.intron5
SMUC00218_TC01	franklin	intron	1467	1467	.	.	.	ID=SMUC00218_TC01.intron6;Name=SMUC00218_TC01.intron6
SMUC00218_TC01	franklin	intron	1613	1613	.	.	.	ID=SMUC00218_TC01.intron7;Name=SMUC00218_TC01.intron7
SMUC00218_TC01	franklin	intron	1769	1769	.	.	.	ID=SMUC00218_TC01.intron8;Name=SMUC00218_TC01.intron8
SMUC00219_TC01	.	region	1	799	.	.	.	Name=SMUC00219_TC01;ID=SMUC00219_TC01;description=trinity_name%3Dcomp11141_c0_seq1
SMUC00220_TC01	.	region	1	489	.	.	.	Name=SMUC00220_TC01;ID=SMUC00220_TC01;description=trinity_name%3Dcomp11153_c0_seq1
SMUC00221_TC01	.	region	1	471	.	.	.	Name=SMUC00221_TC01;ID=SMUC00221_TC01;description=trinity_name%3Dcomp11154_c0_seq1
SMUC00222_TC01	.	region	1	945	.	.	.	Name=SMUC00222_TC01;ID=SMUC00222_TC01;description=trinity_name%3Dcomp11157_c0_seq1
SMUC00223_TC01	.	region	1	470	.	.	.	Name=SMUC00223_TC01;ID=SMUC00223_TC01;description=trinity_name%3Dcomp11204_c0_seq1
SMUC00224_TC01	.	region	1	1021	.	.	.	Name=SMUC00224_TC01;ID=SMUC00224_TC01;description=trinity_name%3Dcomp11207_c0_seq1
SMUC00224_TC01	franklin	ORF	2	331	.	+	.	ID=SMUC00224_TC01.orf;Name=SMUC00224_TC01.orf
SMUC00225_TC01	.	region	1	3828	.	.	.	orthologs=tomato_pep:Solyc04g072630.2.1,potato_pep:Sotub04g027240.1.1;Name=SMUC00225_TC01;ID=SMUC00225_TC01;description=Similar%20to%20Girdin%20OS%3DHomo%20sapiens%20GN%3DCCDC88A%20PE%3D1%20SV%3D2%20(uniprot_sprot:sp|Q3V6T2|GRDN_HUMAN)
SMUC00225_TC01	franklin	ORF	329	3829	.	+	.	ID=SMUC00225_TC01.orf;Name=SMUC00225_TC01.orf
SMUC00225_TC01	franklin	intron	263	263	.	.	.	ID=SMUC00225_TC01.intron1;Name=SMUC00225_TC01.intron1
SMUC00225_TC01	franklin	intron	406	406	.	.	.	ID=SMUC00225_TC01.intron2;Name=SMUC00225_TC01.intron2
SMUC00225_TC01	franklin	intron	607	607	.	.	.	ID=SMUC00225_TC01.intron3;Name=SMUC00225_TC01.intron3
SMUC00225_TC01	franklin	intron	730	730	.	.	.	ID=SMUC00225_TC01.intron4;Name=SMUC00225_TC01.intron4
SMUC00225_TC01	franklin	intron	768	768	.	.	.	ID=SMUC00225_TC01.intron5;Name=SMUC00225_TC01.intron5
SMUC00225_TC01	franklin	intron	892	892	.	.	.	ID=SMUC00225_TC01.intron6;Name=SMUC00225_TC01.intron6
SMUC00226_TC01	.	region	1	1042	.	.	.	Name=SMUC00226_TC01;ID=SMUC00226_TC01;description=trinity_name%3Dcomp11303_c0_seq1
SMUC00227_TC01	.	region	1	239	.	.	.	Name=SMUC00227_TC01;ID=SMUC00227_TC01;description=trinity_name%3Dcomp11306_c0_seq1
SMUC00228_TC01	.	region	1	1102	.	.	.	orthologs=tomato_pep:Solyc11g071870.1.1,potato_pep:Sotub11g028320.1.1;Name=SMUC00228_TC01;ID=SMUC00228_TC01;description=Similar%20to%20Ubiquitin-conjugating%20enzyme%20E2-23%20kDa%20OS%3DTriticum%20aestivum%20GN%3DUBC4%20PE%3D1%20SV%3D1%20(uniprot_sprot:sp|P16577|UBC4_WHEAT)
SMUC00228_TC01	franklin	ORF	253	810	.	+	.	ID=SMUC00228_TC01.orf;Name=SMUC00228_TC01.orf
SMUC00228_TC01	franklin	intron	296	296	.	.	.	ID=SMUC00228_TC01.intron1;Name=SMUC00228_TC01.intron1
SMUC00228_TC01	franklin	intron	376	376	.	.	.	ID=SMUC00228_TC01.intron2;Name=SMUC00228_TC01.intron2
SMUC00228_TC01	franklin	intron	491	491	.	.	.	ID=SMUC00228_TC01.intron3;Name=SMUC00228_TC01.intron3
SMUC00228_TC01	franklin	intron	544	544	.	.	.	ID=SMUC00228_TC01.intron4;Name=SMUC00228_TC01.intron4
SMUC00228_TC01	franklin	intron	673	673	.	.	.	ID=SMUC00228_TC01.intron5;Name=SMUC00228_TC01.intron5
SMUC00229_TC01	.	region	1	700	.	.	.	Name=SMUC00229_TC01;ID=SMUC00229_TC01;description=Similar%20to%20G%20protein%20gamma%20subunit%201%20(ITAG2.4_proteins.fasta:Solyc09g082940.2.1)
SMUC00230_TC01	.	region	1	409	.	.	.	orthologs=potato_pep:Sotub01g011300.1.1;Name=SMUC00230_TC01;ID=SMUC00230_TC01;description=trinity_name%3Dcomp11358_c0_seq1
SMUC00231_TC01	.	region	1	1852	.	.	.	orthologs=tomato_pep:Solyc02g081660.2.1,potato_pep:Sotub02g024970.1.1;Name=SMUC00231_TC01;ID=SMUC00231_TC01;description=Similar%20to%20GTP-binding%20protein%20ERG%20OS%3DAntirrhinum%20majus%20GN%3DERG%20PE%3D2%20SV%3D1%20(uniprot_sprot:sp|O82626|ERG_ANTMA)
SMUC00231_TC01	franklin	ORF	163	1485	.	+	.	ID=SMUC00231_TC01.orf;Name=SMUC00231_TC01.orf
SMUC00231_TC01	franklin	intron	687	687	.	.	.	ID=SMUC00231_TC01.intron1;Name=SMUC00231_TC01.intron1
SMUC00231_TC01	franklin	intron	777	777	.	.	.	ID=SMUC00231_TC01.intron2;Name=SMUC00231_TC01.intron2
SMUC00231_TC01	franklin	intron	923	923	.	.	.	ID=SMUC00231_TC01.intron3;Name=SMUC00231_TC01.intron3
SMUC00231_TC01	franklin	intron	1082	1082	.	.	.	ID=SMUC00231_TC01.intron4;Name=SMUC00231_TC01.intron4
SMUC00231_TC01	franklin	intron	1149	1149	.	.	.	ID=SMUC00231_TC01.intron5;Name=SMUC00231_TC01.intron5
SMUC00231_TC01	franklin	intron	1257	1257	.	.	.	ID=SMUC00231_TC01.intron6;Name=SMUC00231_TC01.intron6
SMUC00231_TC01	franklin	intron	1397	1397	.	.	.	ID=SMUC00231_TC01.intron7;Name=SMUC00231_TC01.intron7
SMUC00232_TC01	.	region	1	473	.	.	.	Name=SMUC00232_TC01;ID=SMUC00232_TC01;description=trinity_name%3Dcomp11411_c0_seq1
SMUC00232_TC01	franklin	microsatellite	1	18	15	.	.	score=15;ssr_type=trinucleotide;ID=ssr11;unit=AAC;Name=ssr11
SMUC00232_TC01	franklin	microsatellite	1	18	15	.	.	score=15;ssr_type=trinucleotide;ID=ssr12;unit=AAC;Name=ssr12
SMUC00233_TC01	.	region	1	2305	.	.	.	orthologs=tomato_pep:Solyc06g061030.2.1,tomato_pep:Solyc08g077230.2.1,potato_pep:Sotub06g021170.1.1,potato_pep:Sotub08g022620.1.1;Name=SMUC00233_TC01;ID=SMUC00233_TC01;description=Similar%20to%20Two-component%20response%20regulator-like%20APRR2%20OS%3DArabidopsis%20thaliana%20GN%3DAPRR2%20PE%3D2%20SV%3D2%20(uniprot_sprot:sp|Q6LA43|APRR2_ARATH)
SMUC00233_TC01	franklin	ORF	226	1908	.	+	.	ID=SMUC00233_TC01.orf;Name=SMUC00233_TC01.orf
SMUC00233_TC01	franklin	intron	711	711	.	.	.	ID=SMUC00233_TC01.intron1;Name=SMUC00233_TC01.intron1
SMUC00233_TC01	franklin	intron	987	987	.	.	.	ID=SMUC00233_TC01.intron2;Name=SMUC00233_TC01.intron2
SMUC00233_TC01	franklin	intron	1128	1128	.	.	.	ID=SMUC00233_TC01.intron3;Name=SMUC00233_TC01.intron3
SMUC00233_TC01	franklin	intron	1680	1680	.	.	.	ID=SMUC00233_TC01.intron4;Name=SMUC00233_TC01.intron4
SMUC00233_TC01	franklin	intron	1758	1758	.	.	.	ID=SMUC00233_TC01.intron5;Name=SMUC00233_TC01.intron5
SMUC00233_TC01	franklin	intron	1805	1805	.	.	.	ID=SMUC00233_TC01.intron6;Name=SMUC00233_TC01.intron6
SMUC00233_TC01	franklin	intron	1872	1872	.	.	.	ID=SMUC00233_TC01.intron7;Name=SMUC00233_TC01.intron7
SMUC00233_TC01	franklin	intron	1952	1952	.	.	.	ID=SMUC00233_TC01.intron8;Name=SMUC00233_TC01.intron8
SMUC00233_TC01	franklin	intron	2163	2163	.	.	.	ID=SMUC00233_TC01.intron9;Name=SMUC00233_TC01.intron9
SMUC00234_TC01	.	region	1	895	.	.	.	Name=SMUC00234_TC01;ID=SMUC00234_TC01;description=Similar%20to%20Cytochrome%20c%20oxidase%20subunit%204%20isoform%202%2C%20mitochondrial%20OS%3DThunnus%20obesus%20PE%3D1%20SV%3D2%20(uniprot_sprot:sp|P80971|COX42_THUOB)
SMUC00234_TC01	franklin	ORF	43	597	.	+	.	ID=SMUC00234_TC01.orf;Name=SMUC00234_TC01.orf
SMUC00235_TC01	.	region	1	483	.	.	.	Name=SMUC00235_TC01;ID=SMUC00235_TC01;description=trinity_name%3Dcomp11459_c0_seq1
SMUC00236_TC01	.	region	1	1639	.	.	.	orthologs=tomato_pep:Solyc04g077860.2.1,potato_pep:Sotub04g030860.1.1;Name=SMUC00236_TC01;ID=SMUC00236_TC01;description=Similar%20to%20Probable%20strigolactone%20esterase%20DAD2%20OS%3DPetunia%20hybrida%20GN%3DDAD2%20PE%3D1%20SV%3D1%20(uniprot_sprot:sp|J9U5U9|DAD2_PETHY)
SMUC00236_TC01	franklin	ORF	103	906	.	+	.	ID=SMUC00236_TC01.orf;Name=SMUC00236_TC01.orf
SMUC00237_TC01	.	region	1	619	.	.	.	Name=SMUC00237_TC01;ID=SMUC00237_TC01;description=trinity_name%3Dcomp11485_c0_seq1
SMUC00238_TC01	.	region	1	2988	.	.	.	orthologs=tomato_pep:Solyc07g066410.2.1,potato_pep:Sotub07g027340.1.1;Name=SMUC00238_TC01;ID=SMUC00238_TC01;description=Similar%20to%20WD%20repeat-containing%20protein%2075%20OS%3DDanio%20rerio%20GN%3Dwdr75%20PE%3D2%20SV%3D2%20(uniprot_sprot:sp|Q7ZVR1|WDR75_DANRE)
SMUC00238_TC01	franklin	ORF	2	2761	.	+	.	ID=SMUC00238_TC01.orf;Name=SMUC00238_TC01.orf
SMUC00238_TC01	franklin	intron	874	874	.	.	.	ID=SMUC00238_TC01.intron1;Name=SMUC00238_TC01.intron1
SMUC00238_TC01	franklin	intron	1041	1041	.	.	.	ID=SMUC00238_TC01.intron2;Name=SMUC00238_TC01.intron2
SMUC00238_TC01	franklin	intron	1174	1174	.	.	.	ID=SMUC00238_TC01.intron3;Name=SMUC00238_TC01.intron3
SMUC00238_TC01	franklin	intron	1304	1304	.	.	.	ID=SMUC00238_TC01.intron4;Name=SMUC00238_TC01.intron4
SMUC00238_TC01	franklin	intron	1387	1387	.	.	.	ID=SMUC00238_TC01.intron5;Name=SMUC00238_TC01.intron5
SMUC00238_TC01	franklin	intron	1466	1466	.	.	.	ID=SMUC00238_TC01.intron6;Name=SMUC00238_TC01.intron6
SMUC00238_TC01	franklin	intron	1633	1633	.	.	.	ID=SMUC00238_TC01.intron7;Name=SMUC00238_TC01.intron7
SMUC00238_TC01	franklin	intron	1678	1678	.	.	.	ID=SMUC00238_TC01.intron8;Name=SMUC00238_TC01.intron8
SMUC00238_TC01	franklin	intron	1819	1819	.	.	.	ID=SMUC00238_TC01.intron9;Name=SMUC00238_TC01.intron9
SMUC00238_TC01	franklin	intron	1897	1897	.	.	.	ID=SMUC00238_TC01.intron10;Name=SMUC00238_TC01.intron10
SMUC00238_TC01	franklin	intron	2016	2016	.	.	.	ID=SMUC00238_TC01.intron11;Name=SMUC00238_TC01.intron11
SMUC00238_TC01	franklin	intron	2425	2425	.	.	.	ID=SMUC00238_TC01.intron12;Name=SMUC00238_TC01.intron12
SMUC00238_TC01	franklin	intron	2605	2605	.	.	.	ID=SMUC00238_TC01.intron13;Name=SMUC00238_TC01.intron13
SMUC00238_TC01	franklin	intron	2791	2791	.	.	.	ID=SMUC00238_TC01.intron14;Name=SMUC00238_TC01.intron14
SMUC00239_TC01	.	region	1	1229	.	.	.	Name=SMUC00239_TC01;ID=SMUC00239_TC01;description=trinity_name%3Dcomp11499_c0_seq1
SMUC00240_TC01	.	region	1	644	.	.	.	Name=SMUC00240_TC01;ID=SMUC00240_TC01;description=Similar%20to%20Os12g0283800%20protein%20(Fragment)%20(ITAG2.4_proteins.fasta:Solyc09g011340.2.1)
SMUC00240_TC01	franklin	ORF	266	645	.	+	.	ID=SMUC00240_TC01.orf;Name=SMUC00240_TC01.orf
SMUC00241_TC01	.	region	1	379	.	.	.	Name=SMUC00241_TC01;ID=SMUC00241_TC01;description=trinity_name%3Dcomp11533_c1_seq1
SMUC00242_TC01	.	region	1	543	.	.	.	Name=SMUC00242_TC01;ID=SMUC00242_TC01;description=trinity_name%3Dcomp11549_c0_seq1
SMUC00243_TC01	.	region	1	668	.	.	.	Name=SMUC00243_TC01;ID=SMUC00243_TC01;description=trinity_name%3Dcomp11566_c0_seq1
SMUC00244_TC01	.	region	1	2920	.	.	.	orthologs=tomato_pep:Solyc03g097710.2.1,potato_pep:Sotub03g022360.1.1;Name=SMUC00244_TC01;ID=SMUC00244_TC01;description=Similar%20to%20Genomic%20DNA%20chromosome%205%20P1%20clone%20MEE6%20(ITAG2.4_proteins.fasta:Solyc03g097710.2.1)
SMUC00244_TC01	franklin	ORF	512	2545	.	+	.	ID=SMUC00244_TC01.orf;Name=SMUC00244_TC01.orf
SMUC00244_TC01	franklin	intron	1780	1780	.	.	.	ID=SMUC00244_TC01.intron1;Name=SMUC00244_TC01.intron1
SMUC00244_TC01	franklin	intron	2023	2023	.	.	.	ID=SMUC00244_TC01.intron2;Name=SMUC00244_TC01.intron2
SMUC00244_TC01	franklin	intron	2104	2104	.	.	.	ID=SMUC00244_TC01.intron3;Name=SMUC00244_TC01.intron3
SMUC00245_TC01	.	region	1	727	.	.	.	Name=SMUC00245_TC01;ID=SMUC00245_TC01;description=trinity_name%3Dcomp11578_c0_seq1
SMUC00246_TC01	.	region	1	1901	.	.	.	orthologs=tomato_pep:Solyc10g037900.1.1,potato_pep:Sotub10g012890.1.1;Name=SMUC00246_TC01;ID=SMUC00246_TC01;description=Similar%20to%20Unknown%20Protein%20(ITAG2.4_proteins.fasta:Solyc10g037900.1.1)
SMUC00246_TC01	franklin	ORF	262	1779	.	+	.	ID=SMUC00246_TC01.orf;Name=SMUC00246_TC01.orf
SMUC00246_TC01	franklin	intron	566	566	.	.	.	ID=SMUC00246_TC01.intron1;Name=SMUC00246_TC01.intron1
SMUC00246_TC01	franklin	intron	706	706	.	.	.	ID=SMUC00246_TC01.intron2;Name=SMUC00246_TC01.intron2
SMUC00246_TC01	franklin	intron	799	799	.	.	.	ID=SMUC00246_TC01.intron3;Name=SMUC00246_TC01.intron3
SMUC00247_TC01	.	region	1	1842	.	.	.	orthologs=tomato_pep:Solyc01g108490.2.1,potato_pep:Sotub01g045710.1.1;Name=SMUC00247_TC01;ID=SMUC00247_TC01;description=Similar%20to%20Serine%20carboxypeptidase-like%2026%20OS%3DArabidopsis%20thaliana%20GN%3DSCPL26%20PE%3D2%20SV%3D1%20(uniprot_sprot:sp|Q9ZQQ0|SCP26_ARATH)
SMUC00247_TC01	franklin	ORF	202	1701	.	+	.	ID=SMUC00247_TC01.orf;Name=SMUC00247_TC01.orf
SMUC00247_TC01	franklin	intron	384	384	.	.	.	ID=SMUC00247_TC01.intron1;Name=SMUC00247_TC01.intron1
SMUC00247_TC01	franklin	intron	471	471	.	.	.	ID=SMUC00247_TC01.intron2;Name=SMUC00247_TC01.intron2
SMUC00247_TC01	franklin	intron	854	854	.	.	.	ID=SMUC00247_TC01.intron3;Name=SMUC00247_TC01.intron3
SMUC00247_TC01	franklin	intron	943	943	.	.	.	ID=SMUC00247_TC01.intron4;Name=SMUC00247_TC01.intron4
SMUC00247_TC01	franklin	intron	1036	1036	.	.	.	ID=SMUC00247_TC01.intron5;Name=SMUC00247_TC01.intron5
SMUC00247_TC01	franklin	intron	1132	1132	.	.	.	ID=SMUC00247_TC01.intron6;Name=SMUC00247_TC01.intron6
SMUC00248_TC01	.	region	1	1444	.	.	.	orthologs=tomato_pep:Solyc02g062610.2.1,potato_pep:Sotub02g010220.1.1;Name=SMUC00248_TC01;ID=SMUC00248_TC01;description=Similar%20to%20Pheophytinase%2C%20chloroplastic%20OS%3DArabidopsis%20thaliana%20GN%3DPPH%20PE%3D1%20SV%3D1%20(uniprot_sprot:sp|Q9FFZ1|PPH_ARATH)
SMUC00248_TC01	franklin	ORF	310	1272	.	+	.	ID=SMUC00248_TC01.orf;Name=SMUC00248_TC01.orf
SMUC00248_TC01	franklin	intron	460	460	.	.	.	ID=SMUC00248_TC01.intron1;Name=SMUC00248_TC01.intron1
SMUC00248_TC01	franklin	intron	552	552	.	.	.	ID=SMUC00248_TC01.intron2;Name=SMUC00248_TC01.intron2
SMUC00248_TC01	franklin	intron	793	793	.	.	.	ID=SMUC00248_TC01.intron3;Name=SMUC00248_TC01.intron3
SMUC00248_TC01	franklin	intron	964	964	.	.	.	ID=SMUC00248_TC01.intron4;Name=SMUC00248_TC01.intron4
SMUC00248_TC01	franklin	intron	1103	1103	.	.	.	ID=SMUC00248_TC01.intron5;Name=SMUC00248_TC01.intron5
SMUC00249_TC01	.	region	1	1405	.	.	.	Name=SMUC00249_TC01;ID=SMUC00249_TC01;description=Similar%20to%20Uncharacterized%20protein%20n%3D1%20Tax%3DSolanum%20tuberosum%20RepID%3DM1BPI1_SOLTU%20(uniref90:UniRef90_M1BPI1)
SMUC00249_TC01	franklin	microsatellite	2	23	20	.	.	score=20;ssr_type=dinucleotide;ID=ssr13;unit=AT;Name=ssr13
SMUC00249_TC01	franklin	microsatellite	2	23	20	.	.	score=20;ssr_type=dinucleotide;ID=ssr14;unit=AT;Name=ssr14
SMUC00249_TC01	franklin	ORF	790	1271	.	+	.	ID=SMUC00249_TC01.orf;Name=SMUC00249_TC01.orf
SMUC00250_TC01	.	region	1	1306	.	.	.	orthologs=tomato_pep:Solyc02g092590.2.1,potato_pep:Sotub02g031080.1.1;Name=SMUC00250_TC01;ID=SMUC00250_TC01;description=Similar%20to%20Os03g0604500%20protein%20(Fragment)%20(ITAG2.4_proteins.fasta:Solyc02g092590.2.1)
SMUC00250_TC01	franklin	ORF	462	1109	.	+	.	ID=SMUC00250_TC01.orf;Name=SMUC00250_TC01.orf
SMUC00250_TC02	.	region	1	1439	.	.	.	orthologs=tomato_pep:Solyc02g092590.2.1,potato_pep:Sotub02g031080.1.1;Name=SMUC00250_TC02;ID=SMUC00250_TC02;description=Similar%20to%20Os03g0604500%20protein%20(Fragment)%20(ITAG2.4_proteins.fasta:Solyc02g092590.2.1)
SMUC00250_TC02	franklin	ORF	595	1242	.	+	.	ID=SMUC00250_TC02.orf;Name=SMUC00250_TC02.orf
SMUC00251_TC01	.	region	1	897	.	.	.	orthologs=tomato_pep:Solyc06g084070.2.1,potato_pep:Sotub06g034510.1.1;Name=SMUC00251_TC01;ID=SMUC00251_TC01;description=Similar%20to%20Auxin-induced%20protein%2022D%20OS%3DVigna%20radiata%20var.%20radiata%20GN%3DAUX22D%20PE%3D2%20SV%3D1%20(uniprot_sprot:sp|O24542|AX22D_VIGRR)
SMUC00251_TC01	franklin	ORF	119	583	.	+	.	ID=SMUC00251_TC01.orf;Name=SMUC00251_TC01.orf
SMUC00251_TC01	franklin	intron	235	235	.	.	.	ID=SMUC00251_TC01.intron1;Name=SMUC00251_TC01.intron1
SMUC00251_TC01	franklin	intron	410	410	.	.	.	ID=SMUC00251_TC01.intron2;Name=SMUC00251_TC01.intron2
SMUC00252_TC01	.	region	1	699	.	.	.	Name=SMUC00252_TC01;ID=SMUC00252_TC01;description=trinity_name%3Dcomp11718_c0_seq1
SMUC00253_TC01	.	region	1	1346	.	.	.	orthologs=tomato_pep:Solyc04g005310.2.1;Name=SMUC00253_TC01;ID=SMUC00253_TC01;description=Similar%20to%20Translin-associated%20protein%20X%20OS%3DMacaca%20fascicularis%20GN%3DTSNAX%20PE%3D2%20SV%3D1%20(uniprot_sprot:sp|Q4R599|TSNAX_MACFA)
SMUC00253_TC01	franklin	ORF	223	1184	.	+	.	ID=SMUC00253_TC01.orf;Name=SMUC00253_TC01.orf
SMUC00253_TC01	franklin	intron	537	537	.	.	.	ID=SMUC00253_TC01.intron1;Name=SMUC00253_TC01.intron1
SMUC00253_TC01	franklin	intron	687	687	.	.	.	ID=SMUC00253_TC01.intron2;Name=SMUC00253_TC01.intron2
SMUC00253_TC01	franklin	intron	889	889	.	.	.	ID=SMUC00253_TC01.intron3;Name=SMUC00253_TC01.intron3
SMUC00253_TC02	.	region	1	1318	.	.	.	orthologs=tomato_pep:Solyc04g005310.2.1;Name=SMUC00253_TC02;ID=SMUC00253_TC02;description=Similar%20to%20Translin-associated%20protein%20X%20OS%3DMacaca%20fascicularis%20GN%3DTSNAX%20PE%3D2%20SV%3D1%20(uniprot_sprot:sp|Q4R599|TSNAX_MACFA)
SMUC00253_TC02	franklin	ORF	223	1156	.	+	.	ID=SMUC00253_TC02.orf;Name=SMUC00253_TC02.orf
SMUC00253_TC02	franklin	intron	537	537	.	.	.	ID=SMUC00253_TC02.intron1;Name=SMUC00253_TC02.intron1
SMUC00253_TC02	franklin	intron	687	687	.	.	.	ID=SMUC00253_TC02.intron2;Name=SMUC00253_TC02.intron2
SMUC00253_TC02	franklin	intron	889	889	.	.	.	ID=SMUC00253_TC02.intron3;Name=SMUC00253_TC02.intron3
SMUC00254_TC01	.	region	1	6084	.	.	.	orthologs=tomato_pep:Solyc04g015970.2.1,potato_pep:Sotub04g012490.1.1;Name=SMUC00254_TC01;ID=SMUC00254_TC01;description=Similar%20to%20ABC%20transporter%20A%20family%20member%201%20OS%3DArabidopsis%20thaliana%20GN%3DABCA1%20PE%3D2%20SV%3D2%20(uniprot_sprot:sp|Q84M24|AB1A_ARATH)
SMUC00254_TC01	franklin	ORF	70	5775	.	+	.	ID=SMUC00254_TC01.orf;Name=SMUC00254_TC01.orf
SMUC00254_TC01	franklin	intron	189	189	.	.	.	ID=SMUC00254_TC01.intron1;Name=SMUC00254_TC01.intron1
SMUC00254_TC01	franklin	intron	269	269	.	.	.	ID=SMUC00254_TC01.intron2;Name=SMUC00254_TC01.intron2
SMUC00254_TC01	franklin	intron	447	447	.	.	.	ID=SMUC00254_TC01.intron3;Name=SMUC00254_TC01.intron3
SMUC00254_TC01	franklin	intron	530	530	.	.	.	ID=SMUC00254_TC01.intron4;Name=SMUC00254_TC01.intron4
SMUC00254_TC01	franklin	intron	747	747	.	.	.	ID=SMUC00254_TC01.intron5;Name=SMUC00254_TC01.intron5
SMUC00254_TC01	franklin	intron	962	962	.	.	.	ID=SMUC00254_TC01.intron6;Name=SMUC00254_TC01.intron6
SMUC00254_TC01	franklin	intron	1023	1023	.	.	.	ID=SMUC00254_TC01.intron7;Name=SMUC00254_TC01.intron7
SMUC00254_TC01	franklin	intron	1110	1110	.	.	.	ID=SMUC00254_TC01.intron8;Name=SMUC00254_TC01.intron8
SMUC00254_TC01	franklin	intron	1343	1343	.	.	.	ID=SMUC00254_TC01.intron9;Name=SMUC00254_TC01.intron9
SMUC00254_TC01	franklin	intron	1458	1458	.	.	.	ID=SMUC00254_TC01.intron10;Name=SMUC00254_TC01.intron10
SMUC00254_TC01	franklin	intron	1548	1548	.	.	.	ID=SMUC00254_TC01.intron11;Name=SMUC00254_TC01.intron11
SMUC00254_TC01	franklin	intron	1769	1769	.	.	.	ID=SMUC00254_TC01.intron12;Name=SMUC00254_TC01.intron12
SMUC00254_TC01	franklin	intron	1882	1882	.	.	.	ID=SMUC00254_TC01.intron13;Name=SMUC00254_TC01.intron13
SMUC00254_TC01	franklin	intron	1989	1989	.	.	.	ID=SMUC00254_TC01.intron14;Name=SMUC00254_TC01.intron14
SMUC00254_TC01	franklin	intron	2052	2052	.	.	.	ID=SMUC00254_TC01.intron15;Name=SMUC00254_TC01.intron15
SMUC00254_TC01	franklin	intron	2139	2139	.	.	.	ID=SMUC00254_TC01.intron16;Name=SMUC00254_TC01.intron16
SMUC00254_TC01	franklin	intron	2238	2238	.	.	.	ID=SMUC00254_TC01.intron17;Name=SMUC00254_TC01.intron17
SMUC00254_TC01	franklin	intron	2423	2423	.	.	.	ID=SMUC00254_TC01.intron18;Name=SMUC00254_TC01.intron18
SMUC00254_TC01	franklin	intron	2478	2478	.	.	.	ID=SMUC00254_TC01.intron19;Name=SMUC00254_TC01.intron19
SMUC00254_TC01	franklin	intron	2550	2550	.	.	.	ID=SMUC00254_TC01.intron20;Name=SMUC00254_TC01.intron20
SMUC00254_TC01	franklin	intron	3258	3258	.	.	.	ID=SMUC00254_TC01.intron21;Name=SMUC00254_TC01.intron21
SMUC00254_TC01	franklin	intron	3437	3437	.	.	.	ID=SMUC00254_TC01.intron22;Name=SMUC00254_TC01.intron22
SMUC00254_TC01	franklin	intron	3648	3648	.	.	.	ID=SMUC00254_TC01.intron23;Name=SMUC00254_TC01.intron23
SMUC00254_TC01	franklin	intron	3732	3732	.	.	.	ID=SMUC00254_TC01.intron24;Name=SMUC00254_TC01.intron24
SMUC00254_TC01	franklin	intron	3774	3774	.	.	.	ID=SMUC00254_TC01.intron25;Name=SMUC00254_TC01.intron25
SMUC00254_TC01	franklin	intron	3871	3871	.	.	.	ID=SMUC00254_TC01.intron26;Name=SMUC00254_TC01.intron26
SMUC00254_TC01	franklin	intron	3999	3999	.	.	.	ID=SMUC00254_TC01.intron27;Name=SMUC00254_TC01.intron27
SMUC00254_TC01	franklin	intron	4104	4104	.	.	.	ID=SMUC00254_TC01.intron28;Name=SMUC00254_TC01.intron28
SMUC00254_TC01	franklin	intron	4251	4251	.	.	.	ID=SMUC00254_TC01.intron29;Name=SMUC00254_TC01.intron29
SMUC00254_TC01	franklin	intron	4509	4509	.	.	.	ID=SMUC00254_TC01.intron30;Name=SMUC00254_TC01.intron30
SMUC00254_TC01	franklin	intron	4645	4645	.	.	.	ID=SMUC00254_TC01.intron31;Name=SMUC00254_TC01.intron31
SMUC00254_TC01	franklin	intron	4725	4725	.	.	.	ID=SMUC00254_TC01.intron32;Name=SMUC00254_TC01.intron32
SMUC00254_TC01	franklin	intron	4833	4833	.	.	.	ID=SMUC00254_TC01.intron33;Name=SMUC00254_TC01.intron33
SMUC00254_TC01	franklin	intron	4984	4984	.	.	.	ID=SMUC00254_TC01.intron34;Name=SMUC00254_TC01.intron34
SMUC00254_TC01	franklin	intron	5121	5121	.	.	.	ID=SMUC00254_TC01.intron35;Name=SMUC00254_TC01.intron35
SMUC00254_TC01	franklin	intron	5196	5196	.	.	.	ID=SMUC00254_TC01.intron36;Name=SMUC00254_TC01.intron36
SMUC00254_TC01	franklin	intron	5500	5500	.	.	.	ID=SMUC00254_TC01.intron37;Name=SMUC00254_TC01.intron37
SMUC00254_TC01	franklin	intron	5634	5634	.	.	.	ID=SMUC00254_TC01.intron38;Name=SMUC00254_TC01.intron38
SMUC00255_TC01	.	region	1	1868	.	.	.	orthologs=tomato_pep:Solyc02g068380.2.1,potato_pep:Sotub02g014510.1.1;Name=SMUC00255_TC01;ID=SMUC00255_TC01;description=Similar%20to%20Allantoate%20deiminase%20OS%3DArabidopsis%20thaliana%20GN%3DAAH%20PE%3D1%20SV%3D2%20(uniprot_sprot:sp|O49434|AAH_ARATH)
SMUC00255_TC01	franklin	ORF	216	1703	.	+	.	ID=SMUC00255_TC01.orf;Name=SMUC00255_TC01.orf
SMUC00255_TC01	franklin	intron	290	290	.	.	.	ID=SMUC00255_TC01.intron1;Name=SMUC00255_TC01.intron1
SMUC00255_TC01	franklin	intron	452	452	.	.	.	ID=SMUC00255_TC01.intron2;Name=SMUC00255_TC01.intron2
SMUC00255_TC01	franklin	intron	821	821	.	.	.	ID=SMUC00255_TC01.intron3;Name=SMUC00255_TC01.intron3
SMUC00255_TC01	franklin	intron	908	908	.	.	.	ID=SMUC00255_TC01.intron4;Name=SMUC00255_TC01.intron4
SMUC00255_TC01	franklin	intron	1014	1014	.	.	.	ID=SMUC00255_TC01.intron5;Name=SMUC00255_TC01.intron5
SMUC00255_TC01	franklin	intron	1124	1124	.	.	.	ID=SMUC00255_TC01.intron6;Name=SMUC00255_TC01.intron6
SMUC00255_TC01	franklin	intron	1241	1241	.	.	.	ID=SMUC00255_TC01.intron7;Name=SMUC00255_TC01.intron7
SMUC00255_TC01	franklin	intron	1326	1326	.	.	.	ID=SMUC00255_TC01.intron8;Name=SMUC00255_TC01.intron8
SMUC00255_TC01	franklin	intron	1430	1430	.	.	.	ID=SMUC00255_TC01.intron9;Name=SMUC00255_TC01.intron9
SMUC00256_TC01	.	region	1	3215	.	.	.	orthologs=tomato_pep:Solyc01g103140.2.1,tomato_pep:Solyc02g068080.2.1,tomato_pep:Solyc02g094060.2.1,tomato_pep:Solyc07g007690.2.1,tomato_pep:Solyc10g044470.1.1,potato_pep:Sotub01g040130.1.1,potato_pep:Sotub02g037250.1.1,potato_pep:Sotub02g014150.1.1,potato_pep:Sotub07g007190.1.1,potato_pep:Sotub10g011350.1.1;Name=SMUC00256_TC01;ID=SMUC00256_TC01;description=Similar%20to%20Putative%20chloride%20ch…
SMUC00256_TC01	franklin	ORF	2	2414	.	+	.	ID=SMUC00256_TC01.orf;Name=SMUC00256_TC01.orf
SMUC00256_TC01	franklin	intron	238	238	.	.	.	ID=SMUC00256_TC01.intron1;Name=SMUC00256_TC01.intron1
SMUC00256_TC01	franklin	intron	439	439	.	.	.	ID=SMUC00256_TC01.intron2;Name=SMUC00256_TC01.intron2
SMUC00256_TC01	franklin	intron	617	617	.	.	.	ID=SMUC00256_TC01.intron3;Name=SMUC00256_TC01.intron3
SMUC00256_TC01	franklin	intron	880	880	.	.	.	ID=SMUC00256_TC01.intron4;Name=SMUC00256_TC01.intron4
SMUC00256_TC01	franklin	intron	1150	1150	.	.	.	ID=SMUC00256_TC01.intron5;Name=SMUC00256_TC01.intron5
SMUC00256_TC01	franklin	intron	2279	2279	.	.	.	ID=SMUC00256_TC01.intron6;Name=SMUC00256_TC01.intron6
SMUC00257_TC01	.	region	1	1171	.	.	.	orthologs=tomato_pep:Solyc02g084560.2.1,potato_pep:Sotub02g027680.1.1;Name=SMUC00257_TC01;ID=SMUC00257_TC01;description=Similar%20to%20Protein%20FMP32%2C%20mitochondrial%20OS%3DSaccharomyces%20cerevisiae%20(strain%20ATCC%20204508%20/%20S288c)%20GN%3DFMP32%20PE%3D1%20SV%3D1%20(uniprot_sprot:sp|P43557|FMP32_YEAST)
SMUC00257_TC01	franklin	ORF	213	854	.	+	.	ID=SMUC00257_TC01.orf;Name=SMUC00257_TC01.orf
SMUC00257_TC01	franklin	intron	473	473	.	.	.	ID=SMUC00257_TC01.intron1;Name=SMUC00257_TC01.intron1
SMUC00257_TC01	franklin	intron	533	533	.	.	.	ID=SMUC00257_TC01.intron2;Name=SMUC00257_TC01.intron2
SMUC00257_TC01	franklin	intron	610	610	.	.	.	ID=SMUC00257_TC01.intron3;Name=SMUC00257_TC01.intron3
SMUC00257_TC01	franklin	intron	667	667	.	.	.	ID=SMUC00257_TC01.intron4;Name=SMUC00257_TC01.intron4
SMUC00258_TC01	.	region	1	625	.	.	.	Name=SMUC00258_TC01;ID=SMUC00258_TC01;description=trinity_name%3Dcomp11810_c0_seq1
SMUC00258_TC01	franklin	ORF	329	626	.	+	.	ID=SMUC00258_TC01.orf;Name=SMUC00258_TC01.orf
SMUC00259_TC01	.	region	1	928	.	.	.	orthologs=tomato_pep:Solyc09g075230.1.1,potato_pep:Sotub09g022830.1.1;Name=SMUC00259_TC01;ID=SMUC00259_TC01;description=Similar%20to%20POT%20family%20domain%20containing%20protein%20expressed%20%20IPR007493%20%20Protein%20of%20unknown%20function%20DUF538%20(ITAG2.4_proteins.fasta:Solyc09g075230.1.1)
SMUC00259_TC01	franklin	ORF	146	655	.	+	.	ID=SMUC00259_TC01.orf;Name=SMUC00259_TC01.orf
SMUC00260_TC01	.	region	1	1501	.	.	.	orthologs=tomato_pep:Solyc09g018730.2.1,potato_pep:Sotub09g017400.1.1;Name=SMUC00260_TC01;ID=SMUC00260_TC01;description=Similar%20to%20Ubiquitin%20carboxyl-terminal%20hydrolase%20isozyme%20L5%20OS%3DDictyostelium%20discoideum%20GN%3Duch2%20PE%3D3%20SV%3D1%20(uniprot_sprot:sp|Q54N38|UCHL5_DICDI)
SMUC00260_TC01	franklin	ORF	142	1146	.	+	.	ID=SMUC00260_TC01.orf;Name=SMUC00260_TC01.orf
SMUC00260_TC01	franklin	intron	172	172	.	.	.	ID=SMUC00260_TC01.intron1;Name=SMUC00260_TC01.intron1
SMUC00260_TC01	franklin	intron	219	219	.	.	.	ID=SMUC00260_TC01.intron2;Name=SMUC00260_TC01.intron2
SMUC00260_TC01	franklin	intron	266	266	.	.	.	ID=SMUC00260_TC01.intron3;Name=SMUC00260_TC01.intron3
SMUC00260_TC01	franklin	intron	369	369	.	.	.	ID=SMUC00260_TC01.intron4;Name=SMUC00260_TC01.intron4
SMUC00261_TC01	.	region	1	2026	.	.	.	orthologs=tomato_pep:Solyc04g076570.2.1,potato_pep:Sotub04g029070.1.1;Name=SMUC00261_TC01;ID=SMUC00261_TC01;description=Similar%20to%20Crt%20homolog%203%20(ITAG2.4_proteins.fasta:Solyc04g076570.2.1)
SMUC00261_TC01	franklin	ORF	2	1315	.	+	.	ID=SMUC00261_TC01.orf;Name=SMUC00261_TC01.orf
SMUC00261_TC01	franklin	intron	994	994	.	.	.	ID=SMUC00261_TC01.intron1;Name=SMUC00261_TC01.intron1
SMUC00261_TC01	franklin	intron	1118	1118	.	.	.	ID=SMUC00261_TC01.intron2;Name=SMUC00261_TC01.intron2
SMUC00261_TC01	franklin	intron	1169	1169	.	.	.	ID=SMUC00261_TC01.intron3;Name=SMUC00261_TC01.intron3
SMUC00261_TC01	franklin	intron	1205	1205	.	.	.	ID=SMUC00261_TC01.intron4;Name=SMUC00261_TC01.intron4
SMUC00261_TC01	franklin	intron	1305	1305	.	.	.	ID=SMUC00261_TC01.intron5;Name=SMUC00261_TC01.intron5
SMUC00261_TC01	franklin	intron	1421	1421	.	.	.	ID=SMUC00261_TC01.intron6;Name=SMUC00261_TC01.intron6
SMUC00261_TC01	franklin	intron	1459	1459	.	.	.	ID=SMUC00261_TC01.intron7;Name=SMUC00261_TC01.intron7
SMUC00261_TC01	franklin	intron	1605	1605	.	.	.	ID=SMUC00261_TC01.intron8;Name=SMUC00261_TC01.intron8
SMUC00261_TC02	.	region	1	2042	.	.	.	Name=SMUC00261_TC02;ID=SMUC00261_TC02;description=Similar%20to%20Crt%20homolog%203%20(ITAG2.4_proteins.fasta:Solyc04g076570.2.1)
SMUC00261_TC02	franklin	ORF	2	1331	.	+	.	ID=SMUC00261_TC02.orf;Name=SMUC00261_TC02.orf
SMUC00261_TC02	franklin	intron	994	994	.	.	.	ID=SMUC00261_TC02.intron1;Name=SMUC00261_TC02.intron1
SMUC00261_TC02	franklin	intron	1118	1118	.	.	.	ID=SMUC00261_TC02.intron2;Name=SMUC00261_TC02.intron2
SMUC00261_TC02	franklin	intron	1169	1169	.	.	.	ID=SMUC00261_TC02.intron3;Name=SMUC00261_TC02.intron3
SMUC00261_TC02	franklin	intron	1221	1221	.	.	.	ID=SMUC00261_TC02.intron4;Name=SMUC00261_TC02.intron4
SMUC00261_TC02	franklin	intron	1321	1321	.	.	.	ID=SMUC00261_TC02.intron5;Name=SMUC00261_TC02.intron5
SMUC00261_TC02	franklin	intron	1437	1437	.	.	.	ID=SMUC00261_TC02.intron6;Name=SMUC00261_TC02.intron6
SMUC00261_TC02	franklin	intron	1475	1475	.	.	.	ID=SMUC00261_TC02.intron7;Name=SMUC00261_TC02.intron7
SMUC00261_TC02	franklin	intron	1621	1621	.	.	.	ID=SMUC00261_TC02.intron8;Name=SMUC00261_TC02.intron8
SMUC00262_TC01	.	region	1	833	.	.	.	orthologs=potato_pep:Sotub12g019800.1.1;Name=SMUC00262_TC01;ID=SMUC00262_TC01;description=Similar%20to%2060S%20ribosomal%20protein%20L23A%20OS%3DFritillaria%20agrestis%20GN%3DRPL23A%20PE%3D2%20SV%3D1%20(uniprot_sprot:sp|O22644|RL23A_FRIAG)
SMUC00262_TC01	franklin	ORF	151	615	.	+	.	ID=SMUC00262_TC01.orf;Name=SMUC00262_TC01.orf
SMUC00263_TC01	.	region	1	3032	.	.	.	orthologs=tomato_pep:Solyc06g051080.2.1,potato_pep:Sotub06g011370.1.1;Name=SMUC00263_TC01;ID=SMUC00263_TC01;description=Similar%20to%20UDP-sugar%20pyrophosphorylase%20(ITAG2.4_proteins.fasta:Solyc06g051080.2.1)
SMUC00263_TC01	franklin	ORF	2	2692	.	+	.	ID=SMUC00263_TC01.orf;Name=SMUC00263_TC01.orf
SMUC00263_TC01	franklin	intron	771	771	.	.	.	ID=SMUC00263_TC01.intron1;Name=SMUC00263_TC01.intron1
SMUC00263_TC01	franklin	intron	946	946	.	.	.	ID=SMUC00263_TC01.intron2;Name=SMUC00263_TC01.intron2
SMUC00263_TC01	franklin	intron	1096	1096	.	.	.	ID=SMUC00263_TC01.intron3;Name=SMUC00263_TC01.intron3
SMUC00263_TC01	franklin	intron	1258	1258	.	.	.	ID=SMUC00263_TC01.intron4;Name=SMUC00263_TC01.intron4
SMUC00263_TC01	franklin	intron	1431	1431	.	.	.	ID=SMUC00263_TC01.intron5;Name=SMUC00263_TC01.intron5
SMUC00263_TC01	franklin	intron	1498	1498	.	.	.	ID=SMUC00263_TC01.intron6;Name=SMUC00263_TC01.intron6
SMUC00263_TC01	franklin	intron	1665	1665	.	.	.	ID=SMUC00263_TC01.intron7;Name=SMUC00263_TC01.intron7
SMUC00263_TC01	franklin	intron	1824	1824	.	.	.	ID=SMUC00263_TC01.intron8;Name=SMUC00263_TC01.intron8
SMUC00263_TC01	franklin	intron	1910	1910	.	.	.	ID=SMUC00263_TC01.intron9;Name=SMUC00263_TC01.intron9
SMUC00263_TC01	franklin	intron	2005	2005	.	.	.	ID=SMUC00263_TC01.intron10;Name=SMUC00263_TC01.intron10
SMUC00263_TC01	franklin	intron	2083	2083	.	.	.	ID=SMUC00263_TC01.intron11;Name=SMUC00263_TC01.intron11
SMUC00263_TC01	franklin	intron	2179	2179	.	.	.	ID=SMUC00263_TC01.intron12;Name=SMUC00263_TC01.intron12
SMUC00263_TC01	franklin	intron	2254	2254	.	.	.	ID=SMUC00263_TC01.intron13;Name=SMUC00263_TC01.intron13
SMUC00263_TC01	franklin	intron	2346	2346	.	.	.	ID=SMUC00263_TC01.intron14;Name=SMUC00263_TC01.intron14
SMUC00263_TC01	franklin	intron	2509	2509	.	.	.	ID=SMUC00263_TC01.intron15;Name=SMUC00263_TC01.intron15
SMUC00263_TC01	franklin	intron	2570	2570	.	.	.	ID=SMUC00263_TC01.intron16;Name=SMUC00263_TC01.intron16
SMUC00264_TC01	.	region	1	827	.	.	.	Name=SMUC00264_TC01;ID=SMUC00264_TC01;description=trinity_name%3Dcomp11871_c0_seq1
SMUC00265_TC01	.	region	1	2800	.	.	.	orthologs=tomato_pep:Solyc06g076100.2.1,potato_pep:Sotub06g031950.1.1;Name=SMUC00265_TC01;ID=SMUC00265_TC01;description=Similar%20to%20Probable%20protein%20phosphatase%202C%2023%20OS%3DArabidopsis%20thaliana%20GN%3DPLL4%20PE%3D2%20SV%3D1%20(uniprot_sprot:sp|Q9ZV25|P2C23_ARATH)
SMUC00265_TC01	franklin	ORF	241	2382	.	+	.	ID=SMUC00265_TC01.orf;Name=SMUC00265_TC01.orf
SMUC00265_TC01	franklin	intron	536	536	.	.	.	ID=SMUC00265_TC01.intron1;Name=SMUC00265_TC01.intron1
SMUC00265_TC01	franklin	intron	801	801	.	.	.	ID=SMUC00265_TC01.intron2;Name=SMUC00265_TC01.intron2
SMUC00265_TC01	franklin	intron	915	915	.	.	.	ID=SMUC00265_TC01.intron3;Name=SMUC00265_TC01.intron3
SMUC00266_TC01	.	region	1	2295	.	.	.	orthologs=tomato_pep:Solyc01g101100.2.1,tomato_pep:Solyc07g056270.2.1,tomato_pep:Solyc12g098960.1.1,potato_pep:Sotub01g038910.1.1,potato_pep:Sotub07g023380.1.1,potato_pep:Sotub12g030920.1.1;Name=SMUC00266_TC01;ID=SMUC00266_TC01;description=Similar%20to%20Probable%20receptor-like%20protein%20kinase%20At2g42960%20OS%3DArabidopsis%20thaliana%20GN%3DAt2g42960%20PE%3D3%20SV%3D1%20(uniprot_sprot:sp|Q9S…
SMUC00266_TC01	franklin	ORF	373	1878	.	+	.	ID=SMUC00266_TC01.orf;Name=SMUC00266_TC01.orf
SMUC00266_TC01	franklin	intron	361	361	.	.	.	ID=SMUC00266_TC01.intron1;Name=SMUC00266_TC01.intron1
SMUC00266_TC01	franklin	intron	1004	1004	.	.	.	ID=SMUC00266_TC01.intron2;Name=SMUC00266_TC01.intron2
SMUC00266_TC01	franklin	intron	1109	1109	.	.	.	ID=SMUC00266_TC01.intron3;Name=SMUC00266_TC01.intron3
SMUC00266_TC01	franklin	intron	1232	1232	.	.	.	ID=SMUC00266_TC01.intron4;Name=SMUC00266_TC01.intron4
SMUC00266_TC01	franklin	intron	1403	1403	.	.	.	ID=SMUC00266_TC01.intron5;Name=SMUC00266_TC01.intron5
SMUC00266_TC01	franklin	intron	1533	1533	.	.	.	ID=SMUC00266_TC01.intron6;Name=SMUC00266_TC01.intron6
SMUC00267_TC01	.	region	1	859	.	.	.	Name=SMUC00267_TC01;ID=SMUC00267_TC01;description=Similar%20to%20Probable%20receptor%20protein%20kinase%20TMK1%20OS%3DArabidopsis%20thaliana%20GN%3DTMK1%20PE%3D1%20SV%3D1%20(uniprot_sprot:sp|P43298|TMK1_ARATH)
SMUC00267_TC01	franklin	ORF	2	582	.	+	.	ID=SMUC00267_TC01.orf;Name=SMUC00267_TC01.orf
SMUC00268_TC01	.	region	1	709	.	.	.	Name=SMUC00268_TC01;ID=SMUC00268_TC01;description=Similar%20to%20Transcriptional%20corepressor%20LEUNIG%20OS%3DArabidopsis%20thaliana%20GN%3DLUG%20PE%3D1%20SV%3D2%20(uniprot_sprot:sp|Q9FUY2|LEUNG_ARATH)
SMUC00268_TC01	franklin	ORF	2	548	.	+	.	ID=SMUC00268_TC01.orf;Name=SMUC00268_TC01.orf
SMUC00268_TC01	franklin	intron	466	466	.	.	.	ID=SMUC00268_TC01.intron1;Name=SMUC00268_TC01.intron1
SMUC00268_TC01	franklin	intron	616	616	.	.	.	ID=SMUC00268_TC01.intron2;Name=SMUC00268_TC01.intron2
SMUC00269_TC01	.	region	1	862	.	.	.	Name=SMUC00269_TC01;ID=SMUC00269_TC01;description=trinity_name%3Dcomp12015_c0_seq1
SMUC00269_TC01	franklin	ORF	250	408	.	+	.	ID=SMUC00269_TC01.orf;Name=SMUC00269_TC01.orf
SMUC00270_TC01	.	region	1	316	.	.	.	Name=SMUC00270_TC01;ID=SMUC00270_TC01;description=trinity_name%3Dcomp12034_c0_seq1
SMUC00271_TC01	.	region	1	536	.	.	.	orthologs=potato_pep:Sotub05g015310.1.1;Name=SMUC00271_TC01;ID=SMUC00271_TC01;description=Similar%20to%20Uncharacterized%20protein%20n%3D1%20Tax%3DSolanum%20tuberosum%20RepID%3DM1E0T4_SOLTU%20(uniref90:UniRef90_M1E0T4)
SMUC00271_TC01	franklin	ORF	2	519	.	+	.	ID=SMUC00271_TC01.orf;Name=SMUC00271_TC01.orf
SMUC00272_TC01	.	region	1	1402	.	.	.	Name=SMUC00272_TC01;ID=SMUC00272_TC01;description=Similar%20to%20Uncharacterized%20plant-specific%20domain%20TIGR01589%20family%20protein%20%20IPR006476%20%20Conserved%20hypothetical%20protein%20CHP01589%2C%20plant%20(ITAG2.4_proteins.fasta:Solyc01g005640.2.1)
SMUC00272_TC01	franklin	ORF	231	1091	.	+	.	ID=SMUC00272_TC01.orf;Name=SMUC00272_TC01.orf
SMUC00272_TC01	franklin	intron	278	278	.	.	.	ID=SMUC00272_TC01.intron1;Name=SMUC00272_TC01.intron1
SMUC00272_TC01	franklin	intron	384	384	.	.	.	ID=SMUC00272_TC01.intron2;Name=SMUC00272_TC01.intron2
SMUC00272_TC01	franklin	intron	564	564	.	.	.	ID=SMUC00272_TC01.intron3;Name=SMUC00272_TC01.intron3
SMUC00272_TC01	franklin	intron	666	666	.	.	.	ID=SMUC00272_TC01.intron4;Name=SMUC00272_TC01.intron4
SMUC00272_TC01	franklin	intron	957	957	.	.	.	ID=SMUC00272_TC01.intron5;Name=SMUC00272_TC01.intron5
SMUC00272_TC01	franklin	intron	1026	1026	.	.	.	ID=SMUC00272_TC01.intron6;Name=SMUC00272_TC01.intron6
SMUC00272_TC01	franklin	intron	1101	1101	.	.	.	ID=SMUC00272_TC01.intron7;Name=SMUC00272_TC01.intron7
SMUC00272_TC02	.	region	1	1498	.	.	.	orthologs=tomato_pep:Solyc01g005640.2.1,potato_pep:Sotub01g005970.1.1;Name=SMUC00272_TC02;ID=SMUC00272_TC02;description=Similar%20to%20Uncharacterized%20plant-specific%20domain%20TIGR01589%20family%20protein%20%20IPR006476%20%20Conserved%20hypothetical%20protein%20CHP01589%2C%20plant%20(ITAG2.4_proteins.fasta:Solyc01g005640.2.1)
SMUC00272_TC02	franklin	ORF	231	1187	.	+	.	ID=SMUC00272_TC02.orf;Name=SMUC00272_TC02.orf
SMUC00272_TC02	franklin	intron	278	278	.	.	.	ID=SMUC00272_TC02.intron1;Name=SMUC00272_TC02.intron1
SMUC00272_TC02	franklin	intron	384	384	.	.	.	ID=SMUC00272_TC02.intron2;Name=SMUC00272_TC02.intron2
SMUC00272_TC02	franklin	intron	564	564	.	.	.	ID=SMUC00272_TC02.intron3;Name=SMUC00272_TC02.intron3
SMUC00272_TC02	franklin	intron	1053	1053	.	.	.	ID=SMUC00272_TC02.intron4;Name=SMUC00272_TC02.intron4
SMUC00272_TC02	franklin	intron	1122	1122	.	.	.	ID=SMUC00272_TC02.intron5;Name=SMUC00272_TC02.intron5
SMUC00272_TC02	franklin	intron	1197	1197	.	.	.	ID=SMUC00272_TC02.intron6;Name=SMUC00272_TC02.intron6
SMUC00273_TC01	.	region	1	465	.	.	.	Name=SMUC00273_TC01;ID=SMUC00273_TC01;description=trinity_name%3Dcomp12102_c0_seq1
SMUC00274_TC01	.	region	1	1332	.	.	.	orthologs=tomato_pep:Solyc04g051120.2.1,potato_pep:Sotub04g019680.1.1;Name=SMUC00274_TC01;ID=SMUC00274_TC01;description=Similar%20to%20Homology%20to%20unknown%20gene%20(ITAG2.4_proteins.fasta:Solyc04g051120.2.1)
SMUC00274_TC01	franklin	ORF	2	858	.	+	.	ID=SMUC00274_TC01.orf;Name=SMUC00274_TC01.orf
SMUC00274_TC01	franklin	intron	393	393	.	.	.	ID=SMUC00274_TC01.intron1;Name=SMUC00274_TC01.intron1
SMUC00274_TC01	franklin	intron	444	444	.	.	.	ID=SMUC00274_TC01.intron2;Name=SMUC00274_TC01.intron2
SMUC00274_TC01	franklin	intron	578	578	.	.	.	ID=SMUC00274_TC01.intron3;Name=SMUC00274_TC01.intron3
SMUC00275_TC01	.	region	1	1057	.	.	.	Name=SMUC00275_TC01;ID=SMUC00275_TC01;description=trinity_name%3Dcomp12109_c0_seq1
SMUC00276_TC01	.	region	1	915	.	.	.	Name=SMUC00276_TC01;ID=SMUC00276_TC01;description=trinity_name%3Dcomp12124_c0_seq1
SMUC00277_TC01	.	region	1	914	.	.	.	Name=SMUC00277_TC01;ID=SMUC00277_TC01;description=trinity_name%3Dcomp12138_c1_seq1
SMUC00278_TC01	.	region	1	2055	.	.	.	orthologs=tomato_pep:Solyc02g070210.2.1,potato_pep:Sotub02g016580.1.1;Name=SMUC00278_TC01;ID=SMUC00278_TC01;description=Similar%20to%20Patellin-4%20OS%3DArabidopsis%20thaliana%20GN%3DPATL4%20PE%3D1%20SV%3D2%20(uniprot_sprot:sp|Q94C59|PATL4_ARATH)
SMUC00278_TC01	franklin	ORF	259	1674	.	+	.	ID=SMUC00278_TC01.orf;Name=SMUC00278_TC01.orf
SMUC00278_TC01	franklin	intron	629	629	.	.	.	ID=SMUC00278_TC01.intron1;Name=SMUC00278_TC01.intron1
SMUC00278_TC01	franklin	intron	774	774	.	.	.	ID=SMUC00278_TC01.intron2;Name=SMUC00278_TC01.intron2
SMUC00278_TC01	franklin	intron	899	899	.	.	.	ID=SMUC00278_TC01.intron3;Name=SMUC00278_TC01.intron3
SMUC00279_TC01	.	region	1	4423	.	.	.	orthologs=tomato_pep:Solyc01g065720.2.1,tomato_pep:Solyc01g100020.2.1,potato_pep:Sotub01g016690.1.1,potato_pep:Sotub01g037810.1.1;Name=SMUC00279_TC01;ID=SMUC00279_TC01;description=Similar%20to%20Phospholipase%20D%20p1%20OS%3DArabidopsis%20thaliana%20GN%3DPLDP1%20PE%3D2%20SV%3D1%20(uniprot_sprot:sp|Q9LRZ5|PLDP1_ARATH)
SMUC00279_TC01	franklin	ORF	209	3551	.	+	.	ID=SMUC00279_TC01.orf;Name=SMUC00279_TC01.orf
SMUC00279_TC01	franklin	intron	1186	1186	.	.	.	ID=SMUC00279_TC01.intron1;Name=SMUC00279_TC01.intron1
SMUC00279_TC01	franklin	intron	1252	1252	.	.	.	ID=SMUC00279_TC01.intron2;Name=SMUC00279_TC01.intron2
SMUC00279_TC01	franklin	intron	1384	1384	.	.	.	ID=SMUC00279_TC01.intron3;Name=SMUC00279_TC01.intron3
SMUC00279_TC01	franklin	intron	1486	1486	.	.	.	ID=SMUC00279_TC01.intron4;Name=SMUC00279_TC01.intron4
SMUC00279_TC01	franklin	intron	1684	1684	.	.	.	ID=SMUC00279_TC01.intron5;Name=SMUC00279_TC01.intron5
SMUC00279_TC01	franklin	intron	1831	1831	.	.	.	ID=SMUC00279_TC01.intron6;Name=SMUC00279_TC01.intron6
SMUC00279_TC01	franklin	intron	1942	1942	.	.	.	ID=SMUC00279_TC01.intron7;Name=SMUC00279_TC01.intron7
SMUC00279_TC01	franklin	intron	2464	2464	.	.	.	ID=SMUC00279_TC01.intron8;Name=SMUC00279_TC01.intron8
SMUC00279_TC01	franklin	intron	2621	2621	.	.	.	ID=SMUC00279_TC01.intron9;Name=SMUC00279_TC01.intron9
SMUC00279_TC01	franklin	intron	2771	2771	.	.	.	ID=SMUC00279_TC01.intron10;Name=SMUC00279_TC01.intron10
SMUC00279_TC01	franklin	intron	2911	2911	.	.	.	ID=SMUC00279_TC01.intron11;Name=SMUC00279_TC01.intron11
SMUC00279_TC01	franklin	intron	3028	3028	.	.	.	ID=SMUC00279_TC01.intron12;Name=SMUC00279_TC01.intron12
SMUC00279_TC01	franklin	intron	3271	3271	.	.	.	ID=SMUC00279_TC01.intron13;Name=SMUC00279_TC01.intron13
SMUC00279_TC01	franklin	intron	3445	3445	.	.	.	ID=SMUC00279_TC01.intron14;Name=SMUC00279_TC01.intron14
SMUC00279_TC01	franklin	intron	3616	3616	.	.	.	ID=SMUC00279_TC01.intron15;Name=SMUC00279_TC01.intron15
SMUC00279_TC01	franklin	intron	3774	3774	.	.	.	ID=SMUC00279_TC01.intron16;Name=SMUC00279_TC01.intron16
SMUC00279_TC01	franklin	intron	3890	3890	.	.	.	ID=SMUC00279_TC01.intron17;Name=SMUC00279_TC01.intron17
SMUC00279_TC02	.	region	1	4406	.	.	.	orthologs=tomato_pep:Solyc01g065720.2.1,tomato_pep:Solyc01g100020.2.1,potato_pep:Sotub01g016690.1.1,potato_pep:Sotub01g037810.1.1;Name=SMUC00279_TC02;ID=SMUC00279_TC02;description=Similar%20to%20Phospholipase%20D%20p1%20OS%3DArabidopsis%20thaliana%20GN%3DPLDP1%20PE%3D2%20SV%3D1%20(uniprot_sprot:sp|Q9LRZ5|PLDP1_ARATH)
SMUC00279_TC02	franklin	ORF	209	3534	.	+	.	ID=SMUC00279_TC02.orf;Name=SMUC00279_TC02.orf
SMUC00279_TC02	franklin	intron	1186	1186	.	.	.	ID=SMUC00279_TC02.intron1;Name=SMUC00279_TC02.intron1
SMUC00279_TC02	franklin	intron	1252	1252	.	.	.	ID=SMUC00279_TC02.intron2;Name=SMUC00279_TC02.intron2
SMUC00279_TC02	franklin	intron	1384	1384	.	.	.	ID=SMUC00279_TC02.intron3;Name=SMUC00279_TC02.intron3
SMUC00279_TC02	franklin	intron	1486	1486	.	.	.	ID=SMUC00279_TC02.intron4;Name=SMUC00279_TC02.intron4
SMUC00279_TC02	franklin	intron	1667	1667	.	.	.	ID=SMUC00279_TC02.intron5;Name=SMUC00279_TC02.intron5
SMUC00279_TC02	franklin	intron	1814	1814	.	.	.	ID=SMUC00279_TC02.intron6;Name=SMUC00279_TC02.intron6
SMUC00279_TC02	franklin	intron	1925	1925	.	.	.	ID=SMUC00279_TC02.intron7;Name=SMUC00279_TC02.intron7
SMUC00279_TC02	franklin	intron	2447	2447	.	.	.	ID=SMUC00279_TC02.intron8;Name=SMUC00279_TC02.intron8
SMUC00279_TC02	franklin	intron	2604	2604	.	.	.	ID=SMUC00279_TC02.intron9;Name=SMUC00279_TC02.intron9
SMUC00279_TC02	franklin	intron	2754	2754	.	.	.	ID=SMUC00279_TC02.intron10;Name=SMUC00279_TC02.intron10
SMUC00279_TC02	franklin	intron	2894	2894	.	.	.	ID=SMUC00279_TC02.intron11;Name=SMUC00279_TC02.intron11
SMUC00279_TC02	franklin	intron	3011	3011	.	.	.	ID=SMUC00279_TC02.intron12;Name=SMUC00279_TC02.intron12
SMUC00279_TC02	franklin	intron	3254	3254	.	.	.	ID=SMUC00279_TC02.intron13;Name=SMUC00279_TC02.intron13
SMUC00279_TC02	franklin	intron	3428	3428	.	.	.	ID=SMUC00279_TC02.intron14;Name=SMUC00279_TC02.intron14
SMUC00279_TC02	franklin	intron	3599	3599	.	.	.	ID=SMUC00279_TC02.intron15;Name=SMUC00279_TC02.intron15
SMUC00279_TC02	franklin	intron	3757	3757	.	.	.	ID=SMUC00279_TC02.intron16;Name=SMUC00279_TC02.intron16
SMUC00279_TC02	franklin	intron	3873	3873	.	.	.	ID=SMUC00279_TC02.intron17;Name=SMUC00279_TC02.intron17
SMUC00280_TC01	.	region	1	2545	.	.	.	orthologs=tomato_pep:Solyc03g059250.2.1,tomato_pep:Solyc10g080390.1.1,potato_pep:Sotub09g013260.1.1,potato_pep:Sotub10g022110.1.1;Name=SMUC00280_TC01;ID=SMUC00280_TC01;description=Similar%20to%20Serine/threonine-protein%20kinase%20Nek6%20OS%3DArabidopsis%20thaliana%20GN%3DNEK6%20PE%3D3%20SV%3D1%20(uniprot_sprot:sp|Q9LT35|NEK6_ARATH)
SMUC00280_TC01	franklin	ORF	248	2203	.	+	.	ID=SMUC00280_TC01.orf;Name=SMUC00280_TC01.orf
SMUC00280_TC01	franklin	intron	366	366	.	.	.	ID=SMUC00280_TC01.intron1;Name=SMUC00280_TC01.intron1
SMUC00280_TC01	franklin	intron	433	433	.	.	.	ID=SMUC00280_TC01.intron2;Name=SMUC00280_TC01.intron2
SMUC00280_TC01	franklin	intron	499	499	.	.	.	ID=SMUC00280_TC01.intron3;Name=SMUC00280_TC01.intron3
SMUC00280_TC01	franklin	intron	546	546	.	.	.	ID=SMUC00280_TC01.intron4;Name=SMUC00280_TC01.intron4
SMUC00280_TC01	franklin	intron	592	592	.	.	.	ID=SMUC00280_TC01.intron5;Name=SMUC00280_TC01.intron5
SMUC00280_TC01	franklin	intron	673	673	.	.	.	ID=SMUC00280_TC01.intron6;Name=SMUC00280_TC01.intron6
SMUC00280_TC01	franklin	intron	716	716	.	.	.	ID=SMUC00280_TC01.intron7;Name=SMUC00280_TC01.intron7
SMUC00280_TC01	franklin	intron	766	766	.	.	.	ID=SMUC00280_TC01.intron8;Name=SMUC00280_TC01.intron8
SMUC00280_TC01	franklin	intron	848	848	.	.	.	ID=SMUC00280_TC01.intron9;Name=SMUC00280_TC01.intron9
SMUC00280_TC01	franklin	intron	898	898	.	.	.	ID=SMUC00280_TC01.intron10;Name=SMUC00280_TC01.intron10
SMUC00280_TC01	franklin	intron	972	972	.	.	.	ID=SMUC00280_TC01.intron11;Name=SMUC00280_TC01.intron11
SMUC00280_TC01	franklin	intron	1024	1024	.	.	.	ID=SMUC00280_TC01.intron12;Name=SMUC00280_TC01.intron12
SMUC00281_TC01	.	region	1	669	.	.	.	Name=SMUC00281_TC01;ID=SMUC00281_TC01;description=trinity_name%3Dcomp12311_c0_seq1
SMUC00281_TC02	.	region	1	516	.	.	.	Name=SMUC00281_TC02;ID=SMUC00281_TC02;description=trinity_name%3Dcomp12311_c0_seq2
SMUC00282_TC01	.	region	1	1993	.	.	.	orthologs=tomato_pep:Solyc12g021130.1.1,potato_pep:Sotub12g016440.1.1;Name=SMUC00282_TC01;ID=SMUC00282_TC01;description=Similar%20to%203beta-hydroxysteroid-dehydrogenase/decarboxylase%20isoform%203%20OS%3DArabidopsis%20thaliana%20GN%3D3BETAHSD/D3%20PE%3D2%20SV%3D2%20(uniprot_sprot:sp|A9X4U2|HSDD3_ARATH)
SMUC00282_TC01	franklin	ORF	101	1824	.	+	.	ID=SMUC00282_TC01.orf;Name=SMUC00282_TC01.orf
SMUC00282_TC01	franklin	intron	341	341	.	.	.	ID=SMUC00282_TC01.intron1;Name=SMUC00282_TC01.intron1
SMUC00282_TC01	franklin	intron	431	431	.	.	.	ID=SMUC00282_TC01.intron2;Name=SMUC00282_TC01.intron2
SMUC00282_TC01	franklin	intron	565	565	.	.	.	ID=SMUC00282_TC01.intron3;Name=SMUC00282_TC01.intron3
SMUC00282_TC01	franklin	intron	736	736	.	.	.	ID=SMUC00282_TC01.intron4;Name=SMUC00282_TC01.intron4
SMUC00282_TC01	franklin	intron	843	843	.	.	.	ID=SMUC00282_TC01.intron5;Name=SMUC00282_TC01.intron5
SMUC00282_TC01	franklin	intron	923	923	.	.	.	ID=SMUC00282_TC01.intron6;Name=SMUC00282_TC01.intron6
SMUC00282_TC01	franklin	intron	1119	1119	.	.	.	ID=SMUC00282_TC01.intron7;Name=SMUC00282_TC01.intron7
SMUC00282_TC01	franklin	intron	1234	1234	.	.	.	ID=SMUC00282_TC01.intron8;Name=SMUC00282_TC01.intron8
SMUC00282_TC01	franklin	intron	1409	1409	.	.	.	ID=SMUC00282_TC01.intron9;Name=SMUC00282_TC01.intron9
SMUC00282_TC01	franklin	intron	1566	1566	.	.	.	ID=SMUC00282_TC01.intron10;Name=SMUC00282_TC01.intron10
SMUC00282_TC01	franklin	intron	1633	1633	.	.	.	ID=SMUC00282_TC01.intron11;Name=SMUC00282_TC01.intron11
SMUC00283_TC01	.	region	1	805	.	.	.	Name=SMUC00283_TC01;ID=SMUC00283_TC01;description=trinity_name%3Dcomp12347_c0_seq1
SMUC00284_TC01	.	region	1	1261	.	.	.	orthologs=tomato_pep:Solyc03g007600.2.1,potato_pep:Sotub03g012140.1.1;Name=SMUC00284_TC01;ID=SMUC00284_TC01;description=Similar%20to%20Pentatricopeptide%20repeat-containing%20protein%20At4g21190%20OS%3DArabidopsis%20thaliana%20GN%3DEMB1417%20PE%3D2%20SV%3D1%20(uniprot_sprot:sp|Q8LG95|PP332_ARATH)
SMUC00284_TC01	franklin	ORF	195	1175	.	+	.	ID=SMUC00284_TC01.orf;Name=SMUC00284_TC01.orf
SMUC00284_TC01	franklin	intron	338	338	.	.	.	ID=SMUC00284_TC01.intron1;Name=SMUC00284_TC01.intron1
SMUC00284_TC01	franklin	intron	437	437	.	.	.	ID=SMUC00284_TC01.intron2;Name=SMUC00284_TC01.intron2
SMUC00284_TC01	franklin	intron	581	581	.	.	.	ID=SMUC00284_TC01.intron3;Name=SMUC00284_TC01.intron3
SMUC00284_TC01	franklin	intron	794	794	.	.	.	ID=SMUC00284_TC01.intron4;Name=SMUC00284_TC01.intron4
SMUC00285_TC01	.	region	1	1213	.	.	.	orthologs=tomato_pep:Solyc09g075010.2.1,potato_pep:Sotub09g022080.1.1;Name=SMUC00285_TC01;ID=SMUC00285_TC01;description=Similar%20to%20Uncharacterized%20protein%20OsI_027940%20OS%3DOryza%20sativa%20subsp.%20indica%20GN%3DOsI_027940%20PE%3D1%20SV%3D2%20(uniprot_sprot:sp|P0C8Z0|Y8359_ORYSI)
SMUC00285_TC01	franklin	ORF	137	691	.	+	.	ID=SMUC00285_TC01.orf;Name=SMUC00285_TC01.orf
SMUC00285_TC01	franklin	intron	693	693	.	.	.	ID=SMUC00285_TC01.intron1;Name=SMUC00285_TC01.intron1
SMUC00285_TC01	franklin	intron	727	727	.	.	.	ID=SMUC00285_TC01.intron2;Name=SMUC00285_TC01.intron2
SMUC00285_TC01	franklin	intron	887	887	.	.	.	ID=SMUC00285_TC01.intron3;Name=SMUC00285_TC01.intron3
SMUC00286_TC01	.	region	1	771	.	.	.	orthologs=tomato_pep:Solyc06g076010.2.1,potato_pep:Sotub06g031890.1.1;Name=SMUC00286_TC01;ID=SMUC00286_TC01;description=Similar%20to%20Unknown%20Protein%20(ITAG2.4_proteins.fasta:Solyc06g076010.2.1)
SMUC00287_TC01	.	region	1	1804	.	.	.	orthologs=tomato_pep:Solyc04g009380.1.1,potato_pep:Sotub04g009330.1.1;Name=SMUC00287_TC01;ID=SMUC00287_TC01;description=Similar%20to%20Protein%20S-acyltransferase%2011%20OS%3DArabidopsis%20thaliana%20GN%3DPAT11%20PE%3D2%20SV%3D1%20(uniprot_sprot:sp|Q9LIH7|ZDHC7_ARATH)
SMUC00287_TC01	franklin	ORF	107	1201	.	+	.	ID=SMUC00287_TC01.orf;Name=SMUC00287_TC01.orf
SMUC00287_TC01	franklin	intron	190	190	.	.	.	ID=SMUC00287_TC01.intron1;Name=SMUC00287_TC01.intron1
SMUC00287_TC01	franklin	intron	416	416	.	.	.	ID=SMUC00287_TC01.intron2;Name=SMUC00287_TC01.intron2
SMUC00287_TC01	franklin	intron	715	715	.	.	.	ID=SMUC00287_TC01.intron3;Name=SMUC00287_TC01.intron3
SMUC00288_TC01	.	region	1	2371	.	.	.	orthologs=tomato_pep:Solyc07g008340.2.1,tomato_pep:Solyc08g075360.1.1,potato_pep:Sotub07g009750.1.1,potato_pep:Sotub08g020450.1.1;Name=SMUC00288_TC01;ID=SMUC00288_TC01;description=Similar%20to%20ABC%20transporter%20E%20family%20member%202%20OS%3DArabidopsis%20thaliana%20GN%3DABCE2%20PE%3D2%20SV%3D1%20(uniprot_sprot:sp|Q8LPJ4|AB2E_ARATH)
SMUC00288_TC01	franklin	ORF	137	1957	.	+	.	ID=SMUC00288_TC01.orf;Name=SMUC00288_TC01.orf
SMUC00288_TC01	franklin	intron	328	328	.	.	.	ID=SMUC00288_TC01.intron1;Name=SMUC00288_TC01.intron1
SMUC00288_TC01	franklin	intron	426	426	.	.	.	ID=SMUC00288_TC01.intron2;Name=SMUC00288_TC01.intron2
SMUC00288_TC01	franklin	intron	544	544	.	.	.	ID=SMUC00288_TC01.intron3;Name=SMUC00288_TC01.intron3
SMUC00288_TC01	franklin	intron	634	634	.	.	.	ID=SMUC00288_TC01.intron4;Name=SMUC00288_TC01.intron4
SMUC00288_TC01	franklin	intron	939	939	.	.	.	ID=SMUC00288_TC01.intron5;Name=SMUC00288_TC01.intron5
SMUC00288_TC01	franklin	intron	1135	1135	.	.	.	ID=SMUC00288_TC01.intron6;Name=SMUC00288_TC01.intron6
SMUC00288_TC01	franklin	intron	1321	1321	.	.	.	ID=SMUC00288_TC01.intron7;Name=SMUC00288_TC01.intron7
SMUC00288_TC01	franklin	intron	1591	1591	.	.	.	ID=SMUC00288_TC01.intron8;Name=SMUC00288_TC01.intron8
SMUC00288_TC01	franklin	intron	1837	1837	.	.	.	ID=SMUC00288_TC01.intron9;Name=SMUC00288_TC01.intron9
SMUC00288_TC02	.	region	1	2447	.	.	.	orthologs=tomato_pep:Solyc07g008340.2.1,tomato_pep:Solyc08g075360.1.1,potato_pep:Sotub07g009750.1.1,potato_pep:Sotub08g020450.1.1;Name=SMUC00288_TC02;ID=SMUC00288_TC02;description=Similar%20to%20ABC%20transporter%20E%20family%20member%202%20OS%3DArabidopsis%20thaliana%20GN%3DABCE2%20PE%3D2%20SV%3D1%20(uniprot_sprot:sp|Q8LPJ4|AB2E_ARATH)
SMUC00288_TC02	franklin	ORF	137	1957	.	+	.	ID=SMUC00288_TC02.orf;Name=SMUC00288_TC02.orf
SMUC00288_TC02	franklin	intron	328	328	.	.	.	ID=SMUC00288_TC02.intron1;Name=SMUC00288_TC02.intron1
SMUC00288_TC02	franklin	intron	426	426	.	.	.	ID=SMUC00288_TC02.intron2;Name=SMUC00288_TC02.intron2
SMUC00288_TC02	franklin	intron	544	544	.	.	.	ID=SMUC00288_TC02.intron3;Name=SMUC00288_TC02.intron3
SMUC00288_TC02	franklin	intron	634	634	.	.	.	ID=SMUC00288_TC02.intron4;Name=SMUC00288_TC02.intron4
SMUC00288_TC02	franklin	intron	939	939	.	.	.	ID=SMUC00288_TC02.intron5;Name=SMUC00288_TC02.intron5
SMUC00288_TC02	franklin	intron	1135	1135	.	.	.	ID=SMUC00288_TC02.intron6;Name=SMUC00288_TC02.intron6
SMUC00288_TC02	franklin	intron	1321	1321	.	.	.	ID=SMUC00288_TC02.intron7;Name=SMUC00288_TC02.intron7
SMUC00288_TC02	franklin	intron	1591	1591	.	.	.	ID=SMUC00288_TC02.intron8;Name=SMUC00288_TC02.intron8
SMUC00289_TC01	.	region	1	3353	.	.	.	orthologs=tomato_pep:Solyc05g054700.2.1,potato_pep:Sotub05g027740.1.1;Name=SMUC00289_TC01;ID=SMUC00289_TC01;description=Similar%20to%20Protein-tyrosine-phosphatase%20MKP1%20OS%3DArabidopsis%20thaliana%20GN%3DMKP1%20PE%3D1%20SV%3D1%20(uniprot_sprot:sp|Q9C5S1|MKP1_ARATH)
SMUC00289_TC01	franklin	ORF	289	2901	.	+	.	ID=SMUC00289_TC01.orf;Name=SMUC00289_TC01.orf
SMUC00289_TC01	franklin	intron	336	336	.	.	.	ID=SMUC00289_TC01.intron1;Name=SMUC00289_TC01.intron1
SMUC00289_TC01	franklin	intron	511	511	.	.	.	ID=SMUC00289_TC01.intron2;Name=SMUC00289_TC01.intron2
SMUC00289_TC01	franklin	intron	3252	3252	.	.	.	ID=SMUC00289_TC01.intron3;Name=SMUC00289_TC01.intron3
SMUC00290_TC01	.	region	1	2876	.	.	.	orthologs=tomato_pep:Solyc02g030300.2.1,tomato_pep:Solyc02g079570.2.1,tomato_pep:Solyc02g079590.2.1,tomato_pep:Solyc03g006720.1.1,tomato_pep:Solyc03g006730.1.1,tomato_pep:Solyc03g006770.2.1,tomato_pep:Solyc04g077270.2.1,tomato_pep:Solyc04g077370.1.1,tomato_pep:Solyc05g008310.2.1,tomato_pep:Solyc07g063700.1.1,tomato_pep:Solyc07g063710.1.1,tomato_pep:Solyc07g063720.1.1,tomato_pep:Solyc07g063730.1.1…
SMUC00290_TC01	franklin	ORF	313	2586	.	+	.	ID=SMUC00290_TC01.orf;Name=SMUC00290_TC01.orf
SMUC00290_TC01	franklin	intron	758	758	.	.	.	ID=SMUC00290_TC01.intron1;Name=SMUC00290_TC01.intron1
SMUC00290_TC01	franklin	intron	996	996	.	.	.	ID=SMUC00290_TC01.intron2;Name=SMUC00290_TC01.intron2
SMUC00290_TC01	franklin	intron	1207	1207	.	.	.	ID=SMUC00290_TC01.intron3;Name=SMUC00290_TC01.intron3
SMUC00290_TC01	franklin	intron	1383	1383	.	.	.	ID=SMUC00290_TC01.intron4;Name=SMUC00290_TC01.intron4
SMUC00290_TC01	franklin	intron	1506	1506	.	.	.	ID=SMUC00290_TC01.intron5;Name=SMUC00290_TC01.intron5
SMUC00291_TC01	.	region	1	2237	.	.	.	orthologs=tomato_pep:Solyc01g008440.2.1,tomato_pep:Solyc03g113390.2.1,tomato_pep:Solyc06g073350.2.1,tomato_pep:Solyc09g005550.2.1,tomato_pep:Solyc10g079130.1.1,tomato_pep:Solyc11g065660.1.1,potato_pep:Sotub01g008910.1.1,potato_pep:Sotub06g027630.1.1,potato_pep:Sotub10g020820.1.1;Name=SMUC00291_TC01;ID=SMUC00291_TC01;description=Similar%20to%20Calcium-dependent%20protein%20kinase%2010%20OS%3DArabi…
SMUC00291_TC01	franklin	ORF	144	1760	.	+	.	ID=SMUC00291_TC01.orf;Name=SMUC00291_TC01.orf
SMUC00291_TC01	franklin	intron	774	774	.	.	.	ID=SMUC00291_TC01.intron1;Name=SMUC00291_TC01.intron1
SMUC00291_TC01	franklin	intron	918	918	.	.	.	ID=SMUC00291_TC01.intron2;Name=SMUC00291_TC01.intron2
SMUC00291_TC01	franklin	intron	1071	1071	.	.	.	ID=SMUC00291_TC01.intron3;Name=SMUC00291_TC01.intron3
SMUC00291_TC01	franklin	intron	1187	1187	.	.	.	ID=SMUC00291_TC01.intron4;Name=SMUC00291_TC01.intron4
SMUC00291_TC01	franklin	intron	1355	1355	.	.	.	ID=SMUC00291_TC01.intron5;Name=SMUC00291_TC01.intron5
SMUC00292_TC01	.	region	1	1388	.	.	.	orthologs=tomato_pep:Solyc04g076200.2.1;Name=SMUC00292_TC01;ID=SMUC00292_TC01;description=Similar%20to%20Universal%20stress%20protein%20family%20protein%20%20IPR006016%20%20UspA%20(ITAG2.4_proteins.fasta:Solyc04g076200.2.1)
SMUC00292_TC01	franklin	ORF	116	628	.	+	.	ID=SMUC00292_TC01.orf;Name=SMUC00292_TC01.orf
SMUC00292_TC01	franklin	intron	841	841	.	.	.	ID=SMUC00292_TC01.intron1;Name=SMUC00292_TC01.intron1
SMUC00292_TC01	franklin	intron	960	960	.	.	.	ID=SMUC00292_TC01.intron2;Name=SMUC00292_TC01.intron2
SMUC00292_TC01	franklin	intron	1064	1064	.	.	.	ID=SMUC00292_TC01.intron3;Name=SMUC00292_TC01.intron3
SMUC00292_TC01	franklin	intron	1286	1286	.	.	.	ID=SMUC00292_TC01.intron4;Name=SMUC00292_TC01.intron4
SMUC00292_TC02	.	region	1	1159	.	.	.	orthologs=tomato_pep:Solyc04g076200.2.1,potato_pep:Sotub04g029460.1.1;Name=SMUC00292_TC02;ID=SMUC00292_TC02;description=Similar%20to%20Universal%20stress%20protein%20family%20protein%20%20IPR006016%20%20UspA%20(ITAG2.4_proteins.fasta:Solyc04g076200.2.1)
SMUC00292_TC02	franklin	ORF	116	628	.	+	.	ID=SMUC00292_TC02.orf;Name=SMUC00292_TC02.orf
SMUC00292_TC02	franklin	intron	612	612	.	.	.	ID=SMUC00292_TC02.intron1;Name=SMUC00292_TC02.intron1
SMUC00292_TC02	franklin	intron	731	731	.	.	.	ID=SMUC00292_TC02.intron2;Name=SMUC00292_TC02.intron2
SMUC00292_TC02	franklin	intron	835	835	.	.	.	ID=SMUC00292_TC02.intron3;Name=SMUC00292_TC02.intron3
SMUC00292_TC02	franklin	intron	1057	1057	.	.	.	ID=SMUC00292_TC02.intron4;Name=SMUC00292_TC02.intron4
SMUC00293_TC01	.	region	1	1076	.	.	.	Name=SMUC00293_TC01;ID=SMUC00293_TC01;description=trinity_name%3Dcomp12491_c0_seq1
SMUC00294_TC01	.	region	1	918	.	.	.	Name=SMUC00294_TC01;ID=SMUC00294_TC01;description=Similar%20to%20LOC100005105%20protein%20(Fragment)%20%20IPR007491%20%20Protein%20of%20unknown%20function%20DUF537%20(ITAG2.4_proteins.fasta:Solyc02g088850.2.1)
SMUC00294_TC01	franklin	ORF	266	919	.	+	.	ID=SMUC00294_TC01.orf;Name=SMUC00294_TC01.orf
SMUC00295_TC01	.	region	1	4836	.	.	.	orthologs=tomato_pep:Solyc04g055120.2.1,potato_pep:Sotub04g020700.1.1;Name=SMUC00295_TC01;ID=SMUC00295_TC01;description=Similar%20to%20ABC%20transporter%20D%20family%20member%201%20OS%3DArabidopsis%20thaliana%20GN%3DABCC1%20PE%3D1%20SV%3D1%20(uniprot_sprot:sp|Q94FB9|AB1D_ARATH)
SMUC00295_TC01	franklin	ORF	384	4415	.	+	.	ID=SMUC00295_TC01.orf;Name=SMUC00295_TC01.orf
SMUC00295_TC01	franklin	intron	328	328	.	.	.	ID=SMUC00295_TC01.intron1;Name=SMUC00295_TC01.intron1
SMUC00295_TC01	franklin	intron	445	445	.	.	.	ID=SMUC00295_TC01.intron2;Name=SMUC00295_TC01.intron2
SMUC00295_TC01	franklin	intron	725	725	.	.	.	ID=SMUC00295_TC01.intron3;Name=SMUC00295_TC01.intron3
SMUC00295_TC01	franklin	intron	950	950	.	.	.	ID=SMUC00295_TC01.intron4;Name=SMUC00295_TC01.intron4
SMUC00295_TC01	franklin	intron	1148	1148	.	.	.	ID=SMUC00295_TC01.intron5;Name=SMUC00295_TC01.intron5
SMUC00295_TC01	franklin	intron	1603	1603	.	.	.	ID=SMUC00295_TC01.intron6;Name=SMUC00295_TC01.intron6
SMUC00295_TC01	franklin	intron	1739	1739	.	.	.	ID=SMUC00295_TC01.intron7;Name=SMUC00295_TC01.intron7
SMUC00295_TC01	franklin	intron	1818	1818	.	.	.	ID=SMUC00295_TC01.intron8;Name=SMUC00295_TC01.intron8
SMUC00295_TC01	franklin	intron	2057	2057	.	.	.	ID=SMUC00295_TC01.intron9;Name=SMUC00295_TC01.intron9
SMUC00295_TC01	franklin	intron	2362	2362	.	.	.	ID=SMUC00295_TC01.intron10;Name=SMUC00295_TC01.intron10
SMUC00295_TC01	franklin	intron	2474	2474	.	.	.	ID=SMUC00295_TC01.intron11;Name=SMUC00295_TC01.intron11
SMUC00295_TC01	franklin	intron	2633	2633	.	.	.	ID=SMUC00295_TC01.intron12;Name=SMUC00295_TC01.intron12
SMUC00295_TC01	franklin	intron	2733	2733	.	.	.	ID=SMUC00295_TC01.intron13;Name=SMUC00295_TC01.intron13
SMUC00295_TC01	franklin	intron	2842	2842	.	.	.	ID=SMUC00295_TC01.intron14;Name=SMUC00295_TC01.intron14
SMUC00295_TC01	franklin	intron	2933	2933	.	.	.	ID=SMUC00295_TC01.intron15;Name=SMUC00295_TC01.intron15
SMUC00295_TC01	franklin	intron	3058	3058	.	.	.	ID=SMUC00295_TC01.intron16;Name=SMUC00295_TC01.intron16
SMUC00295_TC01	franklin	intron	3208	3208	.	.	.	ID=SMUC00295_TC01.intron17;Name=SMUC00295_TC01.intron17
SMUC00295_TC01	franklin	intron	3281	3281	.	.	.	ID=SMUC00295_TC01.intron18;Name=SMUC00295_TC01.intron18
SMUC00295_TC01	franklin	intron	3462	3462	.	.	.	ID=SMUC00295_TC01.intron19;Name=SMUC00295_TC01.intron19
SMUC00295_TC01	franklin	intron	3621	3621	.	.	.	ID=SMUC00295_TC01.intron20;Name=SMUC00295_TC01.intron20
SMUC00295_TC01	franklin	intron	3765	3765	.	.	.	ID=SMUC00295_TC01.intron21;Name=SMUC00295_TC01.intron21
SMUC00295_TC01	franklin	intron	3993	3993	.	.	.	ID=SMUC00295_TC01.intron22;Name=SMUC00295_TC01.intron22
SMUC00295_TC01	franklin	intron	4154	4154	.	.	.	ID=SMUC00295_TC01.intron23;Name=SMUC00295_TC01.intron23
SMUC00295_TC01	franklin	intron	4207	4207	.	.	.	ID=SMUC00295_TC01.intron24;Name=SMUC00295_TC01.intron24
SMUC00295_TC01	franklin	intron	4286	4286	.	.	.	ID=SMUC00295_TC01.intron25;Name=SMUC00295_TC01.intron25
SMUC00296_TC01	.	region	1	1858	.	.	.	orthologs=tomato_pep:Solyc06g066430.2.1,potato_pep:Sotub06g022950.1.1;Name=SMUC00296_TC01;ID=SMUC00296_TC01;description=Similar%20to%20Calmodulin-binding%20family%20protein%20%20IPR000048%20%20IQ%20calmodulin-binding%20region%20(ITAG2.4_proteins.fasta:Solyc06g066430.2.1)
SMUC00296_TC01	franklin	ORF	379	1596	.	+	.	ID=SMUC00296_TC01.orf;Name=SMUC00296_TC01.orf
SMUC00296_TC01	franklin	intron	861	861	.	.	.	ID=SMUC00296_TC01.intron1;Name=SMUC00296_TC01.intron1
SMUC00296_TC01	franklin	intron	1068	1068	.	.	.	ID=SMUC00296_TC01.intron2;Name=SMUC00296_TC01.intron2
SMUC00297_TC01	.	region	1	1781	.	.	.	orthologs=tomato_pep:Solyc10g049360.1.1,potato_pep:Sotub10g013420.1.1;Name=SMUC00297_TC01;ID=SMUC00297_TC01;description=Similar%20to%20G2/mitotic-specific%20cyclin%20C13-1%20(Fragment)%20OS%3DDaucus%20carota%20PE%3D2%20SV%3D1%20(uniprot_sprot:sp|P25010|CCNAL_DAUCA)
SMUC00297_TC01	franklin	microsatellite	1540	1563	21	.	.	score=21;ssr_type=trinucleotide;ID=ssr15;unit=CCG;Name=ssr15
SMUC00297_TC01	franklin	microsatellite	1540	1563	21	.	.	score=21;ssr_type=trinucleotide;ID=ssr16;unit=CCG;Name=ssr16
SMUC00297_TC01	franklin	ORF	193	1344	.	+	.	ID=SMUC00297_TC01.orf;Name=SMUC00297_TC01.orf
SMUC00297_TC01	franklin	intron	637	637	.	.	.	ID=SMUC00297_TC01.intron1;Name=SMUC00297_TC01.intron1
SMUC00297_TC01	franklin	intron	787	787	.	.	.	ID=SMUC00297_TC01.intron2;Name=SMUC00297_TC01.intron2
SMUC00297_TC01	franklin	intron	821	821	.	.	.	ID=SMUC00297_TC01.intron3;Name=SMUC00297_TC01.intron3
SMUC00297_TC01	franklin	intron	898	898	.	.	.	ID=SMUC00297_TC01.intron4;Name=SMUC00297_TC01.intron4
SMUC00297_TC01	franklin	intron	974	974	.	.	.	ID=SMUC00297_TC01.intron5;Name=SMUC00297_TC01.intron5
SMUC00298_TC01	.	region	1	804	.	.	.	Name=SMUC00298_TC01;ID=SMUC00298_TC01;description=trinity_name%3Dcomp12553_c0_seq1
SMUC00299_TC01	.	region	1	1342	.	.	.	Name=SMUC00299_TC01;ID=SMUC00299_TC01;description=Similar%20to%20Genomic%20DNA%20chromosome%205%20P1%20clone%20MUB3%20(ITAG2.4_proteins.fasta:Solyc09g009850.2.1)
SMUC00299_TC01	franklin	ORF	713	1090	.	+	.	ID=SMUC00299_TC01.orf;Name=SMUC00299_TC01.orf
SMUC00300_TC01	.	region	1	1867	.	.	.	orthologs=tomato_pep:Solyc01g067800.2.1,potato_pep:Sotub01g021880.1.1;Name=SMUC00300_TC01;ID=SMUC00300_TC01;description=Similar%20to%20E3%20ubiquitin-protein%20ligase%20MARCH1%20%20IPR011016%20%20Zinc%20finger%2C%20RING-CH-type%20(ITAG2.4_proteins.fasta:Solyc01g067800.2.1)
SMUC00300_TC01	franklin	ORF	163	1470	.	+	.	ID=SMUC00300_TC01.orf;Name=SMUC00300_TC01.orf
SMUC00300_TC01	franklin	intron	750	750	.	.	.	ID=SMUC00300_TC01.intron1;Name=SMUC00300_TC01.intron1
SMUC00300_TC01	franklin	intron	823	823	.	.	.	ID=SMUC00300_TC01.intron2;Name=SMUC00300_TC01.intron2
SMUC00300_TC01	franklin	intron	1118	1118	.	.	.	ID=SMUC00300_TC01.intron3;Name=SMUC00300_TC01.intron3
SMUC00300_TC01	franklin	intron	1245	1245	.	.	.	ID=SMUC00300_TC01.intron4;Name=SMUC00300_TC01.intron4
SMUC00300_TC01	franklin	intron	1626	1626	.	.	.	ID=SMUC00300_TC01.intron5;Name=SMUC00300_TC01.intron5
SMUC00301_TC01	.	region	1	361	.	.	.	Name=SMUC00301_TC01;ID=SMUC00301_TC01;description=Similar%20to%20Aldehyde%20dehydrogenase%20family%202%20member%20B7%2C%20mitochondrial%20OS%3DArabidopsis%20thaliana%20GN%3DALDH2B7%20PE%3D2%20SV%3D2%20(uniprot_sprot:sp|Q8S528|AL2B7_ARATH)
SMUC00302_TC01	.	region	1	3640	.	.	.	orthologs=tomato_pep:Solyc04g050240.2.1,potato_pep:Sotub04g019160.1.1;Name=SMUC00302_TC01;ID=SMUC00302_TC01;description=Similar%20to%20Vacuolar%20protein%20sorting-associated%20protein%2026A%20OS%3DArabidopsis%20thaliana%20GN%3DVPS26A%20PE%3D2%20SV%3D1%20(uniprot_sprot:sp|Q9FJD0|VP26A_ARATH)
SMUC00302_TC01	franklin	ORF	2237	3154	.	+	.	ID=SMUC00302_TC01.orf;Name=SMUC00302_TC01.orf
SMUC00302_TC01	franklin	intron	545	545	.	.	.	ID=SMUC00302_TC01.intron1;Name=SMUC00302_TC01.intron1
SMUC00302_TC01	franklin	intron	642	642	.	.	.	ID=SMUC00302_TC01.intron2;Name=SMUC00302_TC01.intron2
SMUC00302_TC01	franklin	intron	704	704	.	.	.	ID=SMUC00302_TC01.intron3;Name=SMUC00302_TC01.intron3
SMUC00302_TC01	franklin	intron	784	784	.	.	.	ID=SMUC00302_TC01.intron4;Name=SMUC00302_TC01.intron4
SMUC00302_TC01	franklin	intron	902	902	.	.	.	ID=SMUC00302_TC01.intron5;Name=SMUC00302_TC01.intron5
SMUC00302_TC01	franklin	intron	959	959	.	.	.	ID=SMUC00302_TC01.intron6;Name=SMUC00302_TC01.intron6
SMUC00303_TC01	.	region	1	617	.	.	.	Name=SMUC00303_TC01;ID=SMUC00303_TC01;description=Similar%20to%20Proteasome%20subunit%20alpha%20type-4%20OS%3DSpinacia%20oleracea%20GN%3DPAC1%20PE%3D2%20SV%3D1%20(uniprot_sprot:sp|P52427|PSA4_SPIOL)
SMUC00303_TC01	franklin	ORF	126	618	.	+	.	ID=SMUC00303_TC01.orf;Name=SMUC00303_TC01.orf
SMUC00304_TC01	.	region	1	804	.	.	.	Name=SMUC00304_TC01;ID=SMUC00304_TC01;description=Similar%20to%20Protein%20BPS1%2C%20chloroplastic%20OS%3DArabidopsis%20thaliana%20GN%3DBPS1%20PE%3D2%20SV%3D1%20(uniprot_sprot:sp|Q9LMM6|BPS1_ARATH)
SMUC00304_TC01	franklin	ORF	2	551	.	+	.	ID=SMUC00304_TC01.orf;Name=SMUC00304_TC01.orf
SMUC00305_TC01	.	region	1	1135	.	.	.	orthologs=potato_pep:Sotub05g013440.1.1;Name=SMUC00305_TC01;ID=SMUC00305_TC01;description=Similar%20to%20Nuclear%20transcription%20factor%20Y%20subunit%20B-6%20OS%3DArabidopsis%20thaliana%20GN%3DNFYB6%20PE%3D1%20SV%3D2%20(uniprot_sprot:sp|Q84W66|NFYB6_ARATH)
SMUC00305_TC01	franklin	ORF	264	803	.	+	.	ID=SMUC00305_TC01.orf;Name=SMUC00305_TC01.orf
SMUC00306_TC01	.	region	1	746	.	.	.	Name=SMUC00306_TC01;ID=SMUC00306_TC01;description=Similar%20to%20Inhibitor%20of%20apoptosis-like%20protein%20%20IPR017066%20%20S-ribonuclease%20binding%20protein%2C%20SBP1%2C%20pollen%20(ITAG2.4_proteins.fasta:Solyc08g007120.2.1)
SMUC00306_TC01	franklin	ORF	545	747	.	+	.	ID=SMUC00306_TC01.orf;Name=SMUC00306_TC01.orf
SMUC00307_TC01	.	region	1	645	.	.	.	Name=SMUC00307_TC01;ID=SMUC00307_TC01;description=trinity_name%3Dcomp12714_c0_seq1
SMUC00308_TC01	.	region	1	1840	.	.	.	orthologs=tomato_pep:Solyc09g065870.2.1,potato_pep:Sotub09g020690.1.1;Name=SMUC00308_TC01;ID=SMUC00308_TC01;description=Similar%20to%20E3%20ubiquitin-protein%20ligase%20RGLG1%20OS%3DArabidopsis%20thaliana%20GN%3DRGLG1%20PE%3D1%20SV%3D1%20(uniprot_sprot:sp|Q9SS90|RGLG1_ARATH)
SMUC00308_TC01	franklin	ORF	350	1675	.	+	.	ID=SMUC00308_TC01.orf;Name=SMUC00308_TC01.orf
SMUC00308_TC01	franklin	intron	592	592	.	.	.	ID=SMUC00308_TC01.intron1;Name=SMUC00308_TC01.intron1
SMUC00308_TC01	franklin	intron	677	677	.	.	.	ID=SMUC00308_TC01.intron2;Name=SMUC00308_TC01.intron2
SMUC00308_TC01	franklin	intron	818	818	.	.	.	ID=SMUC00308_TC01.intron3;Name=SMUC00308_TC01.intron3
SMUC00308_TC01	franklin	intron	932	932	.	.	.	ID=SMUC00308_TC01.intron4;Name=SMUC00308_TC01.intron4
SMUC00308_TC01	franklin	intron	1030	1030	.	.	.	ID=SMUC00308_TC01.intron5;Name=SMUC00308_TC01.intron5
SMUC00308_TC01	franklin	intron	1110	1110	.	.	.	ID=SMUC00308_TC01.intron6;Name=SMUC00308_TC01.intron6
SMUC00308_TC01	franklin	intron	1344	1344	.	.	.	ID=SMUC00308_TC01.intron7;Name=SMUC00308_TC01.intron7
SMUC00308_TC01	franklin	intron	1468	1468	.	.	.	ID=SMUC00308_TC01.intron8;Name=SMUC00308_TC01.intron8
SMUC00309_TC01	.	region	1	709	.	.	.	Name=SMUC00309_TC01;ID=SMUC00309_TC01;description=Similar%20to%20Pentatricopeptide%20repeat-containing%20protein%20At1g50270%20OS%3DArabidopsis%20thaliana%20GN%3DPCMP-E42%20PE%3D2%20SV%3D1%20(uniprot_sprot:sp|Q9SX45|PPR75_ARATH)
SMUC00309_TC01	franklin	ORF	2	628	.	+	.	ID=SMUC00309_TC01.orf;Name=SMUC00309_TC01.orf
SMUC00310_TC01	.	region	1	498	.	.	.	Name=SMUC00310_TC01;ID=SMUC00310_TC01;description=trinity_name%3Dcomp12749_c0_seq1
SMUC00311_TC01	.	region	1	736	.	.	.	Name=SMUC00311_TC01;ID=SMUC00311_TC01;description=trinity_name%3Dcomp12780_c0_seq1
SMUC00312_TC01	.	region	1	766	.	.	.	Name=SMUC00312_TC01;ID=SMUC00312_TC01;description=Similar%20to%2030S%20ribosomal%20protein%20S19%20%20IPR005713%20%20Ribosomal%20protein%20S15%2C%20eukaryotic_archaeal%20(ITAG2.4_proteins.fasta:Solyc06g053820.2.1)
SMUC00312_TC01	franklin	ORF	184	396	.	+	.	ID=SMUC00312_TC01.orf;Name=SMUC00312_TC01.orf
SMUC00313_TC01	.	region	1	2118	.	.	.	orthologs=tomato_pep:Solyc03g082850.2.1,potato_pep:Sotub03g012920.1.1;Name=SMUC00313_TC01;ID=SMUC00313_TC01;description=Similar%20to%203_apos-5_apos%20exonuclease%20family%20protein%20%20IPR002782%20%20Protein%20of%20unknown%20function%20DUF82%20(ITAG2.4_proteins.fasta:Solyc03g082850.2.1)
SMUC00313_TC01	franklin	ORF	2	1753	.	+	.	ID=SMUC00313_TC01.orf;Name=SMUC00313_TC01.orf
SMUC00313_TC01	franklin	intron	799	799	.	.	.	ID=SMUC00313_TC01.intron1;Name=SMUC00313_TC01.intron1
SMUC00313_TC01	franklin	intron	935	935	.	.	.	ID=SMUC00313_TC01.intron2;Name=SMUC00313_TC01.intron2
SMUC00313_TC01	franklin	intron	1012	1012	.	.	.	ID=SMUC00313_TC01.intron3;Name=SMUC00313_TC01.intron3
SMUC00313_TC01	franklin	intron	1452	1452	.	.	.	ID=SMUC00313_TC01.intron4;Name=SMUC00313_TC01.intron4
SMUC00313_TC01	franklin	intron	1576	1576	.	.	.	ID=SMUC00313_TC01.intron5;Name=SMUC00313_TC01.intron5
SMUC00313_TC01	franklin	intron	1708	1708	.	.	.	ID=SMUC00313_TC01.intron6;Name=SMUC00313_TC01.intron6
SMUC00314_TC01	.	region	1	951	.	.	.	Name=SMUC00314_TC01;ID=SMUC00314_TC01;description=Similar%20to%20Cytoplasmic%20membrane%20protein%20(ITAG2.4_proteins.fasta:Solyc11g045030.1.1)
SMUC00314_TC01	franklin	ORF	100	606	.	+	.	ID=SMUC00314_TC01.orf;Name=SMUC00314_TC01.orf
SMUC00314_TC01	franklin	intron	597	597	.	.	.	ID=SMUC00314_TC01.intron1;Name=SMUC00314_TC01.intron1
SMUC00314_TC01	franklin	intron	703	703	.	.	.	ID=SMUC00314_TC01.intron2;Name=SMUC00314_TC01.intron2
SMUC00315_TC01	.	region	1	1531	.	.	.	orthologs=tomato_pep:Solyc11g068610.1.1,potato_pep:Sotub11g025570.1.1;Name=SMUC00315_TC01;ID=SMUC00315_TC01;description=Similar%20to%20Actin-related%20protein%202/3%20complex%20subunit%202A%20OS%3DArabidopsis%20thaliana%20GN%3DARPC2A%20PE%3D1%20SV%3D1%20(uniprot_sprot:sp|Q8LGI3|ARC2A_ARATH)
SMUC00315_TC01	franklin	ORF	241	1263	.	+	.	ID=SMUC00315_TC01.orf;Name=SMUC00315_TC01.orf
SMUC00315_TC01	franklin	intron	577	577	.	.	.	ID=SMUC00315_TC01.intron1;Name=SMUC00315_TC01.intron1
SMUC00315_TC01	franklin	intron	747	747	.	.	.	ID=SMUC00315_TC01.intron2;Name=SMUC00315_TC01.intron2
SMUC00315_TC01	franklin	intron	825	825	.	.	.	ID=SMUC00315_TC01.intron3;Name=SMUC00315_TC01.intron3
SMUC00315_TC01	franklin	intron	958	958	.	.	.	ID=SMUC00315_TC01.intron4;Name=SMUC00315_TC01.intron4
SMUC00315_TC01	franklin	intron	1050	1050	.	.	.	ID=SMUC00315_TC01.intron5;Name=SMUC00315_TC01.intron5
SMUC00315_TC01	franklin	intron	1107	1107	.	.	.	ID=SMUC00315_TC01.intron6;Name=SMUC00315_TC01.intron6
SMUC00316_TC01	.	region	1	1658	.	.	.	orthologs=tomato_pep:Solyc04g082070.2.1,potato_pep:Sotub04g035460.1.1;Name=SMUC00316_TC01;ID=SMUC00316_TC01;description=Similar%20to%20tRNA%20pseudouridine%20synthase%201%20OS%3DYarrowia%20lipolytica%20(strain%20CLIB%20122%20/%20E%20150)%20GN%3DPUS1%20PE%3D3%20SV%3D1%20(uniprot_sprot:sp|Q6CC39|PUS1_YARLI)
SMUC00316_TC01	franklin	ORF	126	1659	.	+	.	ID=SMUC00316_TC01.orf;Name=SMUC00316_TC01.orf
SMUC00316_TC01	franklin	intron	399	399	.	.	.	ID=SMUC00316_TC01.intron1;Name=SMUC00316_TC01.intron1
SMUC00317_TC01	.	region	1	1404	.	.	.	orthologs=tomato_pep:Solyc05g008590.2.1;Name=SMUC00317_TC01;ID=SMUC00317_TC01;description=Similar%20to%20Unknown%20Protein%20%20IPR006904%20%20Protein%20of%20unknown%20function%20DUF716%20(ITAG2.4_proteins.fasta:Solyc05g008590.2.1)
SMUC00317_TC01	franklin	ORF	56	955	.	+	.	ID=SMUC00317_TC01.orf;Name=SMUC00317_TC01.orf
SMUC00317_TC01	franklin	intron	970	970	.	.	.	ID=SMUC00317_TC01.intron1;Name=SMUC00317_TC01.intron1
SMUC00318_TC01	.	region	1	2049	.	.	.	orthologs=tomato_pep:Solyc11g066110.1.1,potato_pep:Sotub11g023900.1.1;Name=SMUC00318_TC01;ID=SMUC00318_TC01;description=Similar%20to%20Inner%20membrane%20protein%20PPF-1%2C%20chloroplastic%20OS%3DPisum%20sativum%20GN%3DPPF-1%20PE%3D2%20SV%3D2%20(uniprot_sprot:sp|Q9FY06|PPF1_PEA)
SMUC00318_TC01	franklin	ORF	128	1477	.	+	.	ID=SMUC00318_TC01.orf;Name=SMUC00318_TC01.orf
SMUC00318_TC01	franklin	intron	565	565	.	.	.	ID=SMUC00318_TC01.intron1;Name=SMUC00318_TC01.intron1
SMUC00318_TC01	franklin	intron	640	640	.	.	.	ID=SMUC00318_TC01.intron2;Name=SMUC00318_TC01.intron2
SMUC00318_TC01	franklin	intron	701	701	.	.	.	ID=SMUC00318_TC01.intron3;Name=SMUC00318_TC01.intron3
SMUC00318_TC01	franklin	intron	775	775	.	.	.	ID=SMUC00318_TC01.intron4;Name=SMUC00318_TC01.intron4
SMUC00318_TC01	franklin	intron	880	880	.	.	.	ID=SMUC00318_TC01.intron5;Name=SMUC00318_TC01.intron5
SMUC00318_TC01	franklin	intron	988	988	.	.	.	ID=SMUC00318_TC01.intron6;Name=SMUC00318_TC01.intron6
SMUC00318_TC01	franklin	intron	1092	1092	.	.	.	ID=SMUC00318_TC01.intron7;Name=SMUC00318_TC01.intron7
SMUC00318_TC01	franklin	intron	1242	1242	.	.	.	ID=SMUC00318_TC01.intron8;Name=SMUC00318_TC01.intron8
SMUC00318_TC01	franklin	intron	1369	1369	.	.	.	ID=SMUC00318_TC01.intron9;Name=SMUC00318_TC01.intron9
SMUC00319_TC01	.	region	1	1044	.	.	.	Name=SMUC00319_TC01;ID=SMUC00319_TC01;description=Similar%20to%20Homology%20to%20unknown%20gene%20%20IPR004274%20%20NLI%20interacting%20factor%20(ITAG2.4_proteins.fasta:Solyc06g069450.2.1)
SMUC00319_TC01	franklin	ORF	296	614	.	+	.	ID=SMUC00319_TC01.orf;Name=SMUC00319_TC01.orf
SMUC00320_TC01	.	region	1	1181	.	.	.	Name=SMUC00320_TC01;ID=SMUC00320_TC01;description=trinity_name%3Dcomp12962_c0_seq1
SMUC00320_TC01	franklin	ORF	75	823	.	+	.	ID=SMUC00320_TC01.orf;Name=SMUC00320_TC01.orf
SMUC00321_TC01	.	region	1	1315	.	.	.	Name=SMUC00321_TC01;ID=SMUC00321_TC01;description=trinity_name%3Dcomp13008_c0_seq1
SMUC00322_TC01	.	region	1	330	.	.	.	Name=SMUC00322_TC01;ID=SMUC00322_TC01;description=trinity_name%3Dcomp13026_c0_seq1
SMUC00323_TC01	.	region	1	827	.	.	.	orthologs=tomato_pep:Solyc06g062630.2.1,potato_pep:Sotub06g021700.1.1;Name=SMUC00323_TC01;ID=SMUC00323_TC01;description=Similar%20to%20LOB%20domain-containing%20protein%2022%20OS%3DArabidopsis%20thaliana%20GN%3DLBD22%20PE%3D2%20SV%3D1%20(uniprot_sprot:sp|Q9LRW1|LBD22_ARATH)
SMUC00323_TC01	franklin	microsatellite	60	77	8	.	.	score=8;ssr_type=trinucleotide;ID=ssr17;unit=AAT;Name=ssr17
SMUC00323_TC01	franklin	microsatellite	60	77	8	.	.	score=8;ssr_type=trinucleotide;ID=ssr18;unit=AAT;Name=ssr18
SMUC00323_TC01	franklin	ORF	2	597	.	+	.	ID=SMUC00323_TC01.orf;Name=SMUC00323_TC01.orf
SMUC00323_TC01	franklin	intron	255	255	.	.	.	ID=SMUC00323_TC01.intron1;Name=SMUC00323_TC01.intron1
SMUC00324_TC01	.	region	1	3321	.	.	.	orthologs=tomato_pep:Solyc01g112190.2.1,tomato_pep:Solyc04g082480.2.1,potato_pep:Sotub01g049920.1.1,potato_pep:Sotub04g035940.1.1;Name=SMUC00324_TC01;ID=SMUC00324_TC01;description=Similar%20to%20Protein%20NLP4%20OS%3DArabidopsis%20thaliana%20GN%3DNLP4%20PE%3D2%20SV%3D1%20(uniprot_sprot:sp|Q9LE38|NLP4_ARATH)
SMUC00324_TC01	franklin	ORF	297	3035	.	+	.	ID=SMUC00324_TC01.orf;Name=SMUC00324_TC01.orf
SMUC00324_TC01	franklin	intron	171	171	.	.	.	ID=SMUC00324_TC01.intron1;Name=SMUC00324_TC01.intron1
SMUC00324_TC01	franklin	intron	1199	1199	.	.	.	ID=SMUC00324_TC01.intron2;Name=SMUC00324_TC01.intron2
SMUC00324_TC01	franklin	intron	1247	1247	.	.	.	ID=SMUC00324_TC01.intron3;Name=SMUC00324_TC01.intron3
SMUC00324_TC01	franklin	intron	2136	2136	.	.	.	ID=SMUC00324_TC01.intron4;Name=SMUC00324_TC01.intron4
SMUC00325_TC01	.	region	1	290	.	.	.	Name=SMUC00325_TC01;ID=SMUC00325_TC01;description=trinity_name%3Dcomp13065_c0_seq1
SMUC00326_TC01	.	region	1	919	.	.	.	orthologs=tomato_pep:Solyc08g068840.2.1,potato_pep:Sotub08g019090.1.1;Name=SMUC00326_TC01;ID=SMUC00326_TC01;description=Similar%20to%20Transcription%20factor%20IIIB%2090%20kDa%20subunit%20%20IPR011665%20%20Brf1-like%20TBP-binding%20(ITAG2.4_proteins.fasta:Solyc08g068840.2.1)
SMUC00326_TC01	franklin	ORF	2	877	.	+	.	ID=SMUC00326_TC01.orf;Name=SMUC00326_TC01.orf
SMUC00326_TC01	franklin	intron	251	251	.	.	.	ID=SMUC00326_TC01.intron1;Name=SMUC00326_TC01.intron1
SMUC00326_TC01	franklin	intron	305	305	.	.	.	ID=SMUC00326_TC01.intron2;Name=SMUC00326_TC01.intron2
SMUC00326_TC01	franklin	intron	410	410	.	.	.	ID=SMUC00326_TC01.intron3;Name=SMUC00326_TC01.intron3
SMUC00326_TC01	franklin	intron	491	491	.	.	.	ID=SMUC00326_TC01.intron4;Name=SMUC00326_TC01.intron4
SMUC00326_TC01	franklin	intron	574	574	.	.	.	ID=SMUC00326_TC01.intron5;Name=SMUC00326_TC01.intron5
SMUC00326_TC01	franklin	intron	644	644	.	.	.	ID=SMUC00326_TC01.intron6;Name=SMUC00326_TC01.intron6
SMUC00326_TC01	franklin	intron	850	850	.	.	.	ID=SMUC00326_TC01.intron7;Name=SMUC00326_TC01.intron7
SMUC00327_TC01	.	region	1	925	.	.	.	Name=SMUC00327_TC01;ID=SMUC00327_TC01;description=Similar%20to%20Ras-related%20protein%20Rab-2A%20OS%3DOryctolagus%20cuniculus%20GN%3DRAB2A%20PE%3D2%20SV%3D1%20(uniprot_sprot:sp|Q01971|RAB2A_RABIT)
SMUC00327_TC01	franklin	ORF	80	727	.	+	.	ID=SMUC00327_TC01.orf;Name=SMUC00327_TC01.orf
SMUC00328_TC01	.	region	1	2047	.	.	.	orthologs=tomato_pep:Solyc04g080670.2.1,potato_pep:Sotub04g034070.1.1;Name=SMUC00328_TC01;ID=SMUC00328_TC01;description=Similar%20to%20Inositol-pentakisphosphate%202-kinase%20OS%3DArabidopsis%20thaliana%20GN%3DIPK1%20PE%3D1%20SV%3D1%20(uniprot_sprot:sp|Q93YN9|IPPK_ARATH)
SMUC00328_TC01	franklin	ORF	112	1449	.	+	.	ID=SMUC00328_TC01.orf;Name=SMUC00328_TC01.orf
SMUC00328_TC01	franklin	intron	213	213	.	.	.	ID=SMUC00328_TC01.intron1;Name=SMUC00328_TC01.intron1
SMUC00328_TC01	franklin	intron	417	417	.	.	.	ID=SMUC00328_TC01.intron2;Name=SMUC00328_TC01.intron2
SMUC00328_TC01	franklin	intron	565	565	.	.	.	ID=SMUC00328_TC01.intron3;Name=SMUC00328_TC01.intron3
SMUC00328_TC01	franklin	intron	606	606	.	.	.	ID=SMUC00328_TC01.intron4;Name=SMUC00328_TC01.intron4
SMUC00328_TC01	franklin	intron	717	717	.	.	.	ID=SMUC00328_TC01.intron5;Name=SMUC00328_TC01.intron5
SMUC00328_TC01	franklin	intron	1320	1320	.	.	.	ID=SMUC00328_TC01.intron6;Name=SMUC00328_TC01.intron6
SMUC00329_TC01	.	region	1	838	.	.	.	orthologs=tomato_pep:Solyc10g007010.1.1,potato_pep:Sotub10g007230.1.1;Name=SMUC00329_TC01;ID=SMUC00329_TC01;description=Similar%20to%20Cytochrome%20c%20oxidase%20copper%20chaperone%201%20OS%3DArabidopsis%20thaliana%20GN%3DCOX17-1%20PE%3D2%20SV%3D1%20(uniprot_sprot:sp|Q9LJQ9|CX171_ARATH)
SMUC00329_TC01	franklin	ORF	163	402	.	+	.	ID=SMUC00329_TC01.orf;Name=SMUC00329_TC01.orf
SMUC00329_TC01	franklin	intron	690	690	.	.	.	ID=SMUC00329_TC01.intron1;Name=SMUC00329_TC01.intron1
SMUC00330_TC01	.	region	1	1407	.	.	.	orthologs=tomato_pep:Solyc10g080520.1.1,potato_pep:Sotub10g022260.1.1;Name=SMUC00330_TC01;ID=SMUC00330_TC01;description=Similar%20to%20E3%20ubiquitin-protein%20ligase%20CHFR%20%20IPR001841%20%20Zinc%20finger%2C%20RING-type%20(ITAG2.4_proteins.fasta:Solyc10g080520.1.1)
SMUC00330_TC01	franklin	ORF	2	1058	.	+	.	ID=SMUC00330_TC01.orf;Name=SMUC00330_TC01.orf
SMUC00330_TC01	franklin	intron	555	555	.	.	.	ID=SMUC00330_TC01.intron1;Name=SMUC00330_TC01.intron1
SMUC00330_TC01	franklin	intron	699	699	.	.	.	ID=SMUC00330_TC01.intron2;Name=SMUC00330_TC01.intron2
SMUC00330_TC01	franklin	intron	787	787	.	.	.	ID=SMUC00330_TC01.intron3;Name=SMUC00330_TC01.intron3
SMUC00330_TC01	franklin	intron	933	933	.	.	.	ID=SMUC00330_TC01.intron4;Name=SMUC00330_TC01.intron4
SMUC00330_TC01	franklin	intron	1156	1156	.	.	.	ID=SMUC00330_TC01.intron5;Name=SMUC00330_TC01.intron5
SMUC00330_TC01	franklin	intron	1272	1272	.	.	.	ID=SMUC00330_TC01.intron6;Name=SMUC00330_TC01.intron6
SMUC00331_TC01	.	region	1	755	.	.	.	Name=SMUC00331_TC01;ID=SMUC00331_TC01;description=Similar%20to%20Os01g0841200%20protein%20(Fragment)%20%20IPR004348%20%20Protein%20of%20unknown%20function%20DUF246%2C%20plant%20(ITAG2.4_proteins.fasta:Solyc02g072490.2.1)
SMUC00331_TC01	franklin	ORF	110	355	.	+	.	ID=SMUC00331_TC01.orf;Name=SMUC00331_TC01.orf
SMUC00332_TC01	.	region	1	825	.	.	.	Name=SMUC00332_TC01;ID=SMUC00332_TC01;description=trinity_name%3Dcomp13216_c0_seq1
SMUC00333_TC01	.	region	1	676	.	.	.	Name=SMUC00333_TC01;ID=SMUC00333_TC01;description=Similar%20to%20ATP-dependent%20DNA%20helicase%20Q-like%205%20OS%3DArabidopsis%20thaliana%20GN%3DRECQL5%20PE%3D2%20SV%3D2%20(uniprot_sprot:sp|Q0WVW7|RQL5_ARATH)
SMUC00333_TC01	franklin	ORF	2	260	.	+	.	ID=SMUC00333_TC01.orf;Name=SMUC00333_TC01.orf
SMUC00334_TC01	.	region	1	1250	.	.	.	orthologs=tomato_pep:Solyc05g007890.2.1,potato_pep:Sotub05g009950.1.1;Name=SMUC00334_TC01;ID=SMUC00334_TC01;description=Similar%20to%20Myb%20family%20transcription%20factor%20APL%20OS%3DArabidopsis%20thaliana%20GN%3DAPL%20PE%3D2%20SV%3D2%20(uniprot_sprot:sp|Q9SAK5|APL_ARATH)
SMUC00334_TC01	franklin	ORF	124	1179	.	+	.	ID=SMUC00334_TC01.orf;Name=SMUC00334_TC01.orf
SMUC00334_TC01	franklin	intron	339	339	.	.	.	ID=SMUC00334_TC01.intron1;Name=SMUC00334_TC01.intron1
SMUC00334_TC01	franklin	intron	566	566	.	.	.	ID=SMUC00334_TC01.intron2;Name=SMUC00334_TC01.intron2
SMUC00335_TC01	.	region	1	2346	.	.	.	orthologs=tomato_pep:Solyc06g010270.1.1,potato_pep:Sotub06g011960.1.1;Name=SMUC00335_TC01;ID=SMUC00335_TC01;description=Similar%20to%20Pentatricopeptide%20repeat-containing%20protein%20At2g28050%20OS%3DArabidopsis%20thaliana%20GN%3DAt2g28050%20PE%3D3%20SV%3D1%20(uniprot_sprot:sp|Q9ZUU7|PP174_ARATH)
SMUC00335_TC01	franklin	ORF	56	1609	.	+	.	ID=SMUC00335_TC01.orf;Name=SMUC00335_TC01.orf
SMUC00335_TC01	franklin	intron	426	426	.	.	.	ID=SMUC00335_TC01.intron1;Name=SMUC00335_TC01.intron1
SMUC00336_TC01	.	region	1	1321	.	.	.	Name=SMUC00336_TC01;ID=SMUC00336_TC01;description=Similar%20to%20Eukaryotic%20translation%20initiation%20factor%205B%20OS%3DRattus%20norvegicus%20GN%3DEif5b%20PE%3D1%20SV%3D1%20(uniprot_sprot:sp|B2GUV7|IF2P_RAT)
SMUC00336_TC01	franklin	ORF	554	832	.	+	.	ID=SMUC00336_TC01.orf;Name=SMUC00336_TC01.orf
SMUC00337_TC01	.	region	1	444	.	.	.	Name=SMUC00337_TC01;ID=SMUC00337_TC01;description=trinity_name%3Dcomp13255_c0_seq1
SMUC00338_TC01	.	region	1	1391	.	.	.	Name=SMUC00338_TC01;ID=SMUC00338_TC01;description=trinity_name%3Dcomp13271_c0_seq1
SMUC00338_TC02	.	region	1	1254	.	.	.	Name=SMUC00338_TC02;ID=SMUC00338_TC02;description=trinity_name%3Dcomp13271_c0_seq2
SMUC00339_TC01	.	region	1	1091	.	.	.	Name=SMUC00339_TC01;ID=SMUC00339_TC01;description=trinity_name%3Dcomp13303_c0_seq1
SMUC00340_TC01	.	region	1	360	.	.	.	Name=SMUC00340_TC01;ID=SMUC00340_TC01;description=trinity_name%3Dcomp13307_c0_seq1
SMUC00340_TC01	franklin	microsatellite	56	76	18	.	.	score=18;ssr_type=trinucleotide;ID=ssr19;unit=AAG;Name=ssr19
SMUC00340_TC01	franklin	microsatellite	56	76	18	.	.	score=18;ssr_type=trinucleotide;ID=ssr20;unit=AAG;Name=ssr20
SMUC00341_TC01	.	region	1	415	.	.	.	Name=SMUC00341_TC01;ID=SMUC00341_TC01;description=trinity_name%3Dcomp13310_c0_seq1
SMUC00341_TC01	franklin	ORF	2	110	.	+	.	ID=SMUC00341_TC01.orf;Name=SMUC00341_TC01.orf
SMUC00342_TC01	.	region	1	579	.	.	.	Name=SMUC00342_TC01;ID=SMUC00342_TC01;description=trinity_name%3Dcomp13313_c1_seq1
SMUC00343_TC01	.	region	1	1467	.	.	.	orthologs=tomato_pep:Solyc04g079990.2.1,potato_pep:Sotub04g033260.1.1;Name=SMUC00343_TC01;ID=SMUC00343_TC01;description=Similar%20to%20Probable%20GMP%20synthase%20[glutamine-hydrolyzing]%20OS%3DHelicobacter%20hepaticus%20(strain%20ATCC%2051449%20/%203B1)%20GN%3DguaA%20PE%3D3%20SV%3D1%20(uniprot_sprot:sp|Q7VG78|GUAA_HELHP)
SMUC00343_TC01	franklin	ORF	106	1152	.	+	.	ID=SMUC00343_TC01.orf;Name=SMUC00343_TC01.orf
SMUC00343_TC01	franklin	intron	677	677	.	.	.	ID=SMUC00343_TC01.intron1;Name=SMUC00343_TC01.intron1
SMUC00343_TC01	franklin	intron	819	819	.	.	.	ID=SMUC00343_TC01.intron2;Name=SMUC00343_TC01.intron2
SMUC00343_TC01	franklin	intron	961	961	.	.	.	ID=SMUC00343_TC01.intron3;Name=SMUC00343_TC01.intron3
SMUC00344_TC01	.	region	1	344	.	.	.	Name=SMUC00344_TC01;ID=SMUC00344_TC01;description=trinity_name%3Dcomp13354_c0_seq1
SMUC00345_TC01	.	region	1	1347	.	.	.	orthologs=tomato_pep:Solyc01g108670.2.1,potato_pep:Sotub01g045910.1.1;Name=SMUC00345_TC01;ID=SMUC00345_TC01;description=Similar%20to%20Phragmoplast%20orienting%20kinesin%202%20OS%3DArabidopsis%20thaliana%20GN%3DPOK2%20PE%3D2%20SV%3D1%20(uniprot_sprot:sp|Q27IK6|POK2_ARATH)
SMUC00345_TC01	franklin	ORF	2	1061	.	+	.	ID=SMUC00345_TC01.orf;Name=SMUC00345_TC01.orf
SMUC00345_TC01	franklin	intron	537	537	.	.	.	ID=SMUC00345_TC01.intron1;Name=SMUC00345_TC01.intron1
SMUC00345_TC01	franklin	intron	603	603	.	.	.	ID=SMUC00345_TC01.intron2;Name=SMUC00345_TC01.intron2
SMUC00345_TC01	franklin	intron	774	774	.	.	.	ID=SMUC00345_TC01.intron3;Name=SMUC00345_TC01.intron3
SMUC00345_TC01	franklin	intron	885	885	.	.	.	ID=SMUC00345_TC01.intron4;Name=SMUC00345_TC01.intron4
SMUC00345_TC01	franklin	intron	997	997	.	.	.	ID=SMUC00345_TC01.intron5;Name=SMUC00345_TC01.intron5
SMUC00345_TC01	franklin	intron	1056	1056	.	.	.	ID=SMUC00345_TC01.intron6;Name=SMUC00345_TC01.intron6
SMUC00345_TC01	franklin	intron	1131	1131	.	.	.	ID=SMUC00345_TC01.intron7;Name=SMUC00345_TC01.intron7
SMUC00345_TC01	franklin	intron	1230	1230	.	.	.	ID=SMUC00345_TC01.intron8;Name=SMUC00345_TC01.intron8
SMUC00346_TC01	.	region	1	788	.	.	.	Name=SMUC00346_TC01;ID=SMUC00346_TC01;description=trinity_name%3Dcomp13426_c0_seq1
SMUC00347_TC01	.	region	1	545	.	.	.	Name=SMUC00347_TC01;ID=SMUC00347_TC01;description=trinity_name%3Dcomp13446_c1_seq1
SMUC00348_TC01	.	region	1	357	.	.	.	Name=SMUC00348_TC01;ID=SMUC00348_TC01;description=Similar%20to%20Ubiquitin-like-specific%20protease%201D%20OS%3DArabidopsis%20thaliana%20GN%3DULP1D%20PE%3D1%20SV%3D1%20(uniprot_sprot:sp|Q2PS26|ULP1D_ARATH)
SMUC00348_TC01	franklin	ORF	2	358	.	+	.	ID=SMUC00348_TC01.orf;Name=SMUC00348_TC01.orf
SMUC00348_TC01	franklin	intron	44	44	.	.	.	ID=SMUC00348_TC01.intron1;Name=SMUC00348_TC01.intron1
SMUC00348_TC01	franklin	intron	139	139	.	.	.	ID=SMUC00348_TC01.intron2;Name=SMUC00348_TC01.intron2
SMUC00348_TC01	franklin	intron	236	236	.	.	.	ID=SMUC00348_TC01.intron3;Name=SMUC00348_TC01.intron3
SMUC00349_TC01	.	region	1	470	.	.	.	Name=SMUC00349_TC01;ID=SMUC00349_TC01;description=trinity_name%3Dcomp13460_c0_seq1
SMUC00350_TC01	.	region	1	698	.	.	.	Name=SMUC00350_TC01;ID=SMUC00350_TC01;description=Similar%20to%20unknown%20protein%20(A.thaliana)%20(tair10_pep:AT2G41200.1)
SMUC00350_TC01	franklin	ORF	179	679	.	+	.	ID=SMUC00350_TC01.orf;Name=SMUC00350_TC01.orf
SMUC00351_TC01	.	region	1	1462	.	.	.	Name=SMUC00351_TC01;ID=SMUC00351_TC01;description=Similar%20to%20Transposon%20Ty1-A%20Gag-Pol%20polyprotein%20%20IPR013103%20%20Reverse%20transcriptase%2C%20RNA-dependent%20DNA%20polymerase%20(ITAG2.4_proteins.fasta:Solyc00g075040.1.1)
SMUC00351_TC01	franklin	ORF	434	1054	.	+	.	ID=SMUC00351_TC01.orf;Name=SMUC00351_TC01.orf
SMUC00352_TC01	.	region	1	731	.	.	.	Name=SMUC00352_TC01;ID=SMUC00352_TC01;description=Similar%20to%20Solute%20carrier%20family%2022%20member%204%20(Predicted)%20%20IPR016196%20%20Major%20facilitator%20superfamily%2C%20general%20substrate%20transporter%20(ITAG2.4_proteins.fasta:Solyc10g074850.1.1)
SMUC00353_TC01	.	region	1	351	.	.	.	Name=SMUC00353_TC01;ID=SMUC00353_TC01;description=trinity_name%3Dcomp13565_c0_seq1
SMUC00353_TC01	franklin	ORF	2	352	.	+	.	ID=SMUC00353_TC01.orf;Name=SMUC00353_TC01.orf
SMUC00354_TC01	.	region	1	2738	.	.	.	orthologs=tomato_pep:Solyc03g122270.2.1,tomato_pep:Solyc07g042080.2.1,tomato_pep:Solyc12g009160.1.1,potato_pep:Sotub03g034700.1.1,potato_pep:Sotub07g015130.1.1,potato_pep:Sotub12g008840.1.1;Name=SMUC00354_TC01;ID=SMUC00354_TC01;description=Similar%20to%20Inter-alpha-trypsin%20inhibitor%20domain%20protein%20%20IPR002035%20%20von%20Willebrand%20factor%2C%20type%20A%20(ITAG2.4_proteins.fasta:Solyc03…
SMUC00354_TC01	franklin	ORF	187	2430	.	+	.	ID=SMUC00354_TC01.orf;Name=SMUC00354_TC01.orf
SMUC00354_TC01	franklin	intron	631	631	.	.	.	ID=SMUC00354_TC01.intron1;Name=SMUC00354_TC01.intron1
SMUC00354_TC01	franklin	intron	739	739	.	.	.	ID=SMUC00354_TC01.intron2;Name=SMUC00354_TC01.intron2
SMUC00354_TC01	franklin	intron	814	814	.	.	.	ID=SMUC00354_TC01.intron3;Name=SMUC00354_TC01.intron3
SMUC00354_TC01	franklin	intron	985	985	.	.	.	ID=SMUC00354_TC01.intron4;Name=SMUC00354_TC01.intron4
SMUC00354_TC01	franklin	intron	1086	1086	.	.	.	ID=SMUC00354_TC01.intron5;Name=SMUC00354_TC01.intron5
SMUC00354_TC01	franklin	intron	1164	1164	.	.	.	ID=SMUC00354_TC01.intron6;Name=SMUC00354_TC01.intron6
SMUC00354_TC01	franklin	intron	1321	1321	.	.	.	ID=SMUC00354_TC01.intron7;Name=SMUC00354_TC01.intron7
SMUC00354_TC01	franklin	intron	1591	1591	.	.	.	ID=SMUC00354_TC01.intron8;Name=SMUC00354_TC01.intron8
SMUC00354_TC01	franklin	intron	1708	1708	.	.	.	ID=SMUC00354_TC01.intron9;Name=SMUC00354_TC01.intron9
SMUC00354_TC01	franklin	intron	1798	1798	.	.	.	ID=SMUC00354_TC01.intron10;Name=SMUC00354_TC01.intron10
SMUC00354_TC01	franklin	intron	2011	2011	.	.	.	ID=SMUC00354_TC01.intron11;Name=SMUC00354_TC01.intron11
SMUC00354_TC01	franklin	intron	2164	2164	.	.	.	ID=SMUC00354_TC01.intron12;Name=SMUC00354_TC01.intron12
SMUC00355_TC01	.	region	1	1654	.	.	.	Name=SMUC00355_TC01;ID=SMUC00355_TC01;description=trinity_name%3Dcomp13601_c0_seq1
SMUC00355_TC02	.	region	1	1573	.	.	.	Name=SMUC00355_TC02;ID=SMUC00355_TC02;description=trinity_name%3Dcomp13601_c0_seq2
SMUC00356_TC01	.	region	1	1919	.	.	.	orthologs=tomato_pep:Solyc03g095310.2.1,tomato_pep:Solyc06g082730.2.1,potato_pep:Sotub03g018430.1.1;Name=SMUC00356_TC01;ID=SMUC00356_TC01;description=Similar%20to%20Cytochrome%20P450%20714A1%20OS%3DArabidopsis%20thaliana%20GN%3DCYP714A1%20PE%3D2%20SV%3D1%20(uniprot_sprot:sp|Q93Z79|C14A1_ARATH)
SMUC00356_TC01	franklin	ORF	143	1696	.	+	.	ID=SMUC00356_TC01.orf;Name=SMUC00356_TC01.orf
SMUC00356_TC01	franklin	intron	1284	1284	.	.	.	ID=SMUC00356_TC01.intron1;Name=SMUC00356_TC01.intron1
SMUC00357_TC01	.	region	1	1923	.	.	.	orthologs=tomato_pep:Solyc04g051410.2.1,potato_pep:Sotub04g025540.1.1;Name=SMUC00357_TC01;ID=SMUC00357_TC01;description=Similar%20to%20Ubiquitin%20carboxyl-terminal%20hydrolase%2027%20OS%3DArabidopsis%20thaliana%20GN%3DUBP27%20PE%3D2%20SV%3D1%20(uniprot_sprot:sp|Q9FPS0|UBP27_ARATH)
SMUC00357_TC01	franklin	ORF	2	1770	.	+	.	ID=SMUC00357_TC01.orf;Name=SMUC00357_TC01.orf
SMUC00357_TC01	franklin	intron	430	430	.	.	.	ID=SMUC00357_TC01.intron1;Name=SMUC00357_TC01.intron1
SMUC00357_TC01	franklin	intron	531	531	.	.	.	ID=SMUC00357_TC01.intron2;Name=SMUC00357_TC01.intron2
SMUC00357_TC01	franklin	intron	762	762	.	.	.	ID=SMUC00357_TC01.intron3;Name=SMUC00357_TC01.intron3
SMUC00357_TC01	franklin	intron	831	831	.	.	.	ID=SMUC00357_TC01.intron4;Name=SMUC00357_TC01.intron4
SMUC00357_TC01	franklin	intron	960	960	.	.	.	ID=SMUC00357_TC01.intron5;Name=SMUC00357_TC01.intron5
SMUC00357_TC01	franklin	intron	1098	1098	.	.	.	ID=SMUC00357_TC01.intron6;Name=SMUC00357_TC01.intron6
SMUC00357_TC01	franklin	intron	1161	1161	.	.	.	ID=SMUC00357_TC01.intron7;Name=SMUC00357_TC01.intron7
SMUC00357_TC01	franklin	intron	1500	1500	.	.	.	ID=SMUC00357_TC01.intron8;Name=SMUC00357_TC01.intron8
SMUC00358_TC01	.	region	1	1227	.	.	.	Name=SMUC00358_TC01;ID=SMUC00358_TC01;description=trinity_name%3Dcomp13658_c0_seq1
SMUC00358_TC01	franklin	intron	1063	1063	.	.	.	ID=SMUC00358_TC01.intron1;Name=SMUC00358_TC01.intron1
SMUC00359_TC01	.	region	1	1842	.	.	.	orthologs=tomato_pep:Solyc07g054690.1.1,potato_pep:Sotub07g020260.1.1;Name=SMUC00359_TC01;ID=SMUC00359_TC01;description=Similar%20to%20Unknown%20Protein%20(ITAG2.4_proteins.fasta:Solyc07g054690.1.1)
SMUC00359_TC01	franklin	ORF	115	1536	.	+	.	ID=SMUC00359_TC01.orf;Name=SMUC00359_TC01.orf
SMUC00360_TC01	.	region	1	2305	.	.	.	orthologs=tomato_pep:Solyc02g036340.2.1,potato_pep:Sotub02g008320.1.1;Name=SMUC00360_TC01;ID=SMUC00360_TC01;description=Similar%20to%20Proteasome-activating%20nucleotidase%20OS%3DMethanopyrus%20kandleri%20(strain%20AV19%20/%20DSM%206324%20/%20JCM%209639%20/%20NBRC%20100938)%20GN%3Dpan%20PE%3D3%20SV%3D1%20(uniprot_sprot:sp|Q8TX03|PAN_METKA)
SMUC00360_TC01	franklin	ORF	130	1851	.	+	.	ID=SMUC00360_TC01.orf;Name=SMUC00360_TC01.orf
SMUC00360_TC01	franklin	intron	624	624	.	.	.	ID=SMUC00360_TC01.intron1;Name=SMUC00360_TC01.intron1
SMUC00360_TC01	franklin	intron	685	685	.	.	.	ID=SMUC00360_TC01.intron2;Name=SMUC00360_TC01.intron2
SMUC00360_TC01	franklin	intron	808	808	.	.	.	ID=SMUC00360_TC01.intron3;Name=SMUC00360_TC01.intron3
SMUC00360_TC01	franklin	intron	891	891	.	.	.	ID=SMUC00360_TC01.intron4;Name=SMUC00360_TC01.intron4
SMUC00360_TC01	franklin	intron	969	969	.	.	.	ID=SMUC00360_TC01.intron5;Name=SMUC00360_TC01.intron5
SMUC00360_TC01	franklin	intron	1101	1101	.	.	.	ID=SMUC00360_TC01.intron6;Name=SMUC00360_TC01.intron6
SMUC00360_TC01	franklin	intron	1145	1145	.	.	.	ID=SMUC00360_TC01.intron7;Name=SMUC00360_TC01.intron7
SMUC00360_TC01	franklin	intron	1270	1270	.	.	.	ID=SMUC00360_TC01.intron8;Name=SMUC00360_TC01.intron8
SMUC00360_TC01	franklin	intron	1518	1518	.	.	.	ID=SMUC00360_TC01.intron9;Name=SMUC00360_TC01.intron9
SMUC00360_TC01	franklin	intron	1663	1663	.	.	.	ID=SMUC00360_TC01.intron10;Name=SMUC00360_TC01.intron10
SMUC00360_TC01	franklin	intron	1794	1794	.	.	.	ID=SMUC00360_TC01.intron11;Name=SMUC00360_TC01.intron11
SMUC00360_TC01	franklin	intron	1959	1959	.	.	.	ID=SMUC00360_TC01.intron12;Name=SMUC00360_TC01.intron12
SMUC00361_TC01	.	region	1	1740	.	.	.	orthologs=tomato_pep:Solyc08g041870.2.1,potato_pep:Sotub08g013570.1.1;Name=SMUC00361_TC01;ID=SMUC00361_TC01;description=Similar%20to%20Aspartate%20aminotransferase%2C%20chloroplastic%20OS%3DArabidopsis%20thaliana%20GN%3DASP5%20PE%3D2%20SV%3D2%20(uniprot_sprot:sp|P46248|AAT5_ARATH)
SMUC00361_TC01	franklin	ORF	139	1527	.	+	.	ID=SMUC00361_TC01.orf;Name=SMUC00361_TC01.orf
SMUC00361_TC01	franklin	intron	471	471	.	.	.	ID=SMUC00361_TC01.intron1;Name=SMUC00361_TC01.intron1
SMUC00361_TC01	franklin	intron	510	510	.	.	.	ID=SMUC00361_TC01.intron2;Name=SMUC00361_TC01.intron2
SMUC00361_TC01	franklin	intron	600	600	.	.	.	ID=SMUC00361_TC01.intron3;Name=SMUC00361_TC01.intron3
SMUC00361_TC01	franklin	intron	709	709	.	.	.	ID=SMUC00361_TC01.intron4;Name=SMUC00361_TC01.intron4
SMUC00361_TC01	franklin	intron	819	819	.	.	.	ID=SMUC00361_TC01.intron5;Name=SMUC00361_TC01.intron5
SMUC00361_TC01	franklin	intron	963	963	.	.	.	ID=SMUC00361_TC01.intron6;Name=SMUC00361_TC01.intron6
SMUC00361_TC01	franklin	intron	1130	1130	.	.	.	ID=SMUC00361_TC01.intron7;Name=SMUC00361_TC01.intron7
SMUC00361_TC01	franklin	intron	1395	1395	.	.	.	ID=SMUC00361_TC01.intron8;Name=SMUC00361_TC01.intron8
SMUC00362_TC01	.	region	1	1293	.	.	.	orthologs=tomato_pep:Solyc05g055830.2.1,potato_pep:Sotub05g029010.1.1;Name=SMUC00362_TC01;ID=SMUC00362_TC01;description=Similar%20to%20R3H%20domain-containing%20protein%202%20%20IPR001374%20%20Single-stranded%20nucleic%20acid%20binding%20R3H%20(ITAG2.4_proteins.fasta:Solyc05g055830.2.1)
SMUC00362_TC01	franklin	ORF	164	1075	.	+	.	ID=SMUC00362_TC01.orf;Name=SMUC00362_TC01.orf
SMUC00362_TC01	franklin	intron	288	288	.	.	.	ID=SMUC00362_TC01.intron1;Name=SMUC00362_TC01.intron1
SMUC00362_TC01	franklin	intron	366	366	.	.	.	ID=SMUC00362_TC01.intron2;Name=SMUC00362_TC01.intron2
SMUC00363_TC01	.	region	1	374	.	.	.	Name=SMUC00363_TC01;ID=SMUC00363_TC01;description=Similar%20to%20Mannosyl-oligosaccharide%201%2C2-alpha-mannosidase%20MNS2%20OS%3DArabidopsis%20thaliana%20GN%3DMNS2%20PE%3D1%20SV%3D1%20(uniprot_sprot:sp|Q8H116|MNS2_ARATH)
SMUC00363_TC01	franklin	ORF	2	241	.	+	.	ID=SMUC00363_TC01.orf;Name=SMUC00363_TC01.orf
SMUC00363_TC01	franklin	intron	288	288	.	.	.	ID=SMUC00363_TC01.intron1;Name=SMUC00363_TC01.intron1
SMUC00363_TC01	franklin	intron	336	336	.	.	.	ID=SMUC00363_TC01.intron2;Name=SMUC00363_TC01.intron2
SMUC00364_TC01	.	region	1	1401	.	.	.	Name=SMUC00364_TC01;ID=SMUC00364_TC01;description=trinity_name%3Dcomp13761_c0_seq1
SMUC00365_TC01	.	region	1	969	.	.	.	Name=SMUC00365_TC01;ID=SMUC00365_TC01;description=trinity_name%3Dcomp13766_c1_seq1
SMUC00366_TC01	.	region	1	1818	.	.	.	orthologs=tomato_pep:Solyc11g066120.1.1,potato_pep:Sotub11g023910.1.1;Name=SMUC00366_TC01;ID=SMUC00366_TC01;description=Similar%20to%20Unknown%20Protein%20(ITAG2.4_proteins.fasta:Solyc11g066120.1.1)
SMUC00366_TC01	franklin	ORF	66	380	.	+	.	ID=SMUC00366_TC01.orf;Name=SMUC00366_TC01.orf
SMUC00367_TC01	.	region	1	1629	.	.	.	Name=SMUC00367_TC01;ID=SMUC00367_TC01;description=Similar%20to%20Adenylate%20cyclase%2C%20putative%20n%3D1%20Tax%3DIxodes%20scapularis%20RepID%3DB7P6W2_IXOSC%20(uniref90:UniRef90_B7P6W2)
SMUC00367_TC01	franklin	ORF	79	1599	.	+	.	ID=SMUC00367_TC01.orf;Name=SMUC00367_TC01.orf
SMUC00368_TC01	.	region	1	549	.	.	.	Name=SMUC00368_TC01;ID=SMUC00368_TC01;description=Similar%20to%20Pyrophosphate-energized%20vacuolar%20membrane%20proton%20pump%20OS%3DVigna%20radiata%20var.%20radiata%20PE%3D1%20SV%3D3%20(uniprot_sprot:sp|P21616|AVP_VIGRR)
SMUC00368_TC01	franklin	ORF	2	550	.	+	.	ID=SMUC00368_TC01.orf;Name=SMUC00368_TC01.orf
SMUC00368_TC01	franklin	intron	500	500	.	.	.	ID=SMUC00368_TC01.intron1;Name=SMUC00368_TC01.intron1
SMUC00369_TC01	.	region	1	2753	.	.	.	orthologs=tomato_pep:Solyc04g040110.2.1,potato_pep:Sotub04g014990.1.1;Name=SMUC00369_TC01;ID=SMUC00369_TC01;description=Similar%20to%20Kinesin-like%20protein%20%20IPR001752%20%20Kinesin%2C%20motor%20region%20(ITAG2.4_proteins.fasta:Solyc04g040110.2.1)
SMUC00369_TC01	franklin	ORF	2	2488	.	+	.	ID=SMUC00369_TC01.orf;Name=SMUC00369_TC01.orf
SMUC00369_TC01	franklin	intron	567	567	.	.	.	ID=SMUC00369_TC01.intron1;Name=SMUC00369_TC01.intron1
SMUC00369_TC01	franklin	intron	711	711	.	.	.	ID=SMUC00369_TC01.intron2;Name=SMUC00369_TC01.intron2
SMUC00369_TC01	franklin	intron	790	790	.	.	.	ID=SMUC00369_TC01.intron3;Name=SMUC00369_TC01.intron3
SMUC00369_TC01	franklin	intron	888	888	.	.	.	ID=SMUC00369_TC01.intron4;Name=SMUC00369_TC01.intron4
SMUC00369_TC01	franklin	intron	1029	1029	.	.	.	ID=SMUC00369_TC01.intron5;Name=SMUC00369_TC01.intron5
SMUC00369_TC01	franklin	intron	1119	1119	.	.	.	ID=SMUC00369_TC01.intron6;Name=SMUC00369_TC01.intron6
SMUC00369_TC01	franklin	intron	1326	1326	.	.	.	ID=SMUC00369_TC01.intron7;Name=SMUC00369_TC01.intron7
SMUC00369_TC01	franklin	intron	1515	1515	.	.	.	ID=SMUC00369_TC01.intron8;Name=SMUC00369_TC01.intron8
SMUC00369_TC01	franklin	intron	1719	1719	.	.	.	ID=SMUC00369_TC01.intron9;Name=SMUC00369_TC01.intron9
SMUC00369_TC01	franklin	intron	1788	1788	.	.	.	ID=SMUC00369_TC01.intron10;Name=SMUC00369_TC01.intron10
SMUC00369_TC01	franklin	intron	1902	1902	.	.	.	ID=SMUC00369_TC01.intron11;Name=SMUC00369_TC01.intron11
SMUC00369_TC01	franklin	intron	2052	2052	.	.	.	ID=SMUC00369_TC01.intron12;Name=SMUC00369_TC01.intron12
SMUC00369_TC01	franklin	intron	2139	2139	.	.	.	ID=SMUC00369_TC01.intron13;Name=SMUC00369_TC01.intron13
SMUC00369_TC01	franklin	intron	2244	2244	.	.	.	ID=SMUC00369_TC01.intron14;Name=SMUC00369_TC01.intron14
SMUC00369_TC01	franklin	intron	2415	2415	.	.	.	ID=SMUC00369_TC01.intron15;Name=SMUC00369_TC01.intron15
SMUC00369_TC01	franklin	intron	2481	2481	.	.	.	ID=SMUC00369_TC01.intron16;Name=SMUC00369_TC01.intron16
SMUC00370_TC01	.	region	1	3098	.	.	.	orthologs=tomato_pep:Solyc07g019650.2.1,potato_pep:Sotub07g011930.1.1;Name=SMUC00370_TC01;ID=SMUC00370_TC01;description=Similar%20to%20Proteinaceous%20RNase%20P%201%2C%20chloroplastic/mitochondrial%20OS%3DArabidopsis%20thaliana%20GN%3DPRORP1%20PE%3D1%20SV%3D1%20(uniprot_sprot:sp|Q66GI4|PRRP1_ARATH)
SMUC00370_TC01	franklin	ORF	121	2388	.	+	.	ID=SMUC00370_TC01.orf;Name=SMUC00370_TC01.orf
SMUC00370_TC01	franklin	intron	765	765	.	.	.	ID=SMUC00370_TC01.intron1;Name=SMUC00370_TC01.intron1
SMUC00370_TC01	franklin	intron	903	903	.	.	.	ID=SMUC00370_TC01.intron2;Name=SMUC00370_TC01.intron2
SMUC00370_TC01	franklin	intron	1033	1033	.	.	.	ID=SMUC00370_TC01.intron3;Name=SMUC00370_TC01.intron3
SMUC00370_TC01	franklin	intron	1102	1102	.	.	.	ID=SMUC00370_TC01.intron4;Name=SMUC00370_TC01.intron4
SMUC00370_TC01	franklin	intron	1223	1223	.	.	.	ID=SMUC00370_TC01.intron5;Name=SMUC00370_TC01.intron5
SMUC00370_TC01	franklin	intron	1405	1405	.	.	.	ID=SMUC00370_TC01.intron6;Name=SMUC00370_TC01.intron6
SMUC00370_TC02	.	region	1	3185	.	.	.	orthologs=tomato_pep:Solyc07g019650.2.1,potato_pep:Sotub07g011930.1.1;Name=SMUC00370_TC02;ID=SMUC00370_TC02;description=Similar%20to%20Proteinaceous%20RNase%20P%201%2C%20chloroplastic/mitochondrial%20OS%3DArabidopsis%20thaliana%20GN%3DPRORP1%20PE%3D1%20SV%3D1%20(uniprot_sprot:sp|Q66GI4|PRRP1_ARATH)
SMUC00370_TC02	franklin	ORF	121	2475	.	+	.	ID=SMUC00370_TC02.orf;Name=SMUC00370_TC02.orf
SMUC00370_TC02	franklin	intron	990	990	.	.	.	ID=SMUC00370_TC02.intron1;Name=SMUC00370_TC02.intron1
SMUC00370_TC02	franklin	intron	1120	1120	.	.	.	ID=SMUC00370_TC02.intron2;Name=SMUC00370_TC02.intron2
SMUC00370_TC02	franklin	intron	1189	1189	.	.	.	ID=SMUC00370_TC02.intron3;Name=SMUC00370_TC02.intron3
SMUC00370_TC02	franklin	intron	1310	1310	.	.	.	ID=SMUC00370_TC02.intron4;Name=SMUC00370_TC02.intron4
SMUC00370_TC02	franklin	intron	1492	1492	.	.	.	ID=SMUC00370_TC02.intron5;Name=SMUC00370_TC02.intron5
SMUC00371_TC01	.	region	1	589	.	.	.	Name=SMUC00371_TC01;ID=SMUC00371_TC01;description=trinity_name%3Dcomp13872_c0_seq1
SMUC00372_TC01	.	region	1	708	.	.	.	Name=SMUC00372_TC01;ID=SMUC00372_TC01;description=Similar%20to%20Poly(A)%20polymerase%20OS%3DDictyostelium%20discoideum%20GN%3DpapA%20PE%3D3%20SV%3D1%20(uniprot_sprot:sp|Q54J73|PAP_DICDI)
SMUC00372_TC01	franklin	ORF	251	709	.	+	.	ID=SMUC00372_TC01.orf;Name=SMUC00372_TC01.orf
SMUC00372_TC01	franklin	intron	376	376	.	.	.	ID=SMUC00372_TC01.intron1;Name=SMUC00372_TC01.intron1
SMUC00372_TC01	franklin	intron	454	454	.	.	.	ID=SMUC00372_TC01.intron2;Name=SMUC00372_TC01.intron2
SMUC00372_TC01	franklin	intron	562	562	.	.	.	ID=SMUC00372_TC01.intron3;Name=SMUC00372_TC01.intron3
SMUC00372_TC01	franklin	intron	625	625	.	.	.	ID=SMUC00372_TC01.intron4;Name=SMUC00372_TC01.intron4
SMUC00373_TC01	.	region	1	765	.	.	.	Name=SMUC00373_TC01;ID=SMUC00373_TC01;description=trinity_name%3Dcomp13887_c0_seq1
SMUC00374_TC01	.	region	1	1117	.	.	.	Name=SMUC00374_TC01;ID=SMUC00374_TC01;description=trinity_name%3Dcomp13893_c0_seq1
SMUC00375_TC01	.	region	1	1109	.	.	.	orthologs=tomato_pep:Solyc03g117560.2.1,potato_pep:Sotub03g031020.1.1;Name=SMUC00375_TC01;ID=SMUC00375_TC01;description=Similar%20to%20Lamin-like%20protein%20OS%3DArabidopsis%20thaliana%20GN%3DAt5g15350%20PE%3D1%20SV%3D1%20(uniprot_sprot:sp|Q39131|LAML_ARATH)
SMUC00375_TC01	franklin	ORF	487	981	.	+	.	ID=SMUC00375_TC01.orf;Name=SMUC00375_TC01.orf
SMUC00376_TC01	.	region	1	1322	.	.	.	orthologs=tomato_pep:Solyc02g093030.2.1,potato_pep:Sotub02g031510.1.1;Name=SMUC00376_TC01;ID=SMUC00376_TC01;description=Similar%20to%20Peptidyl-tRNA%20hydrolase%2C%20mitochondrial%20OS%3DArabidopsis%20thaliana%20GN%3DAt5g19830%20PE%3D2%20SV%3D1%20(uniprot_sprot:sp|Q6NLS8|PTHM_ARATH)
SMUC00376_TC01	franklin	ORF	192	854	.	+	.	ID=SMUC00376_TC01.orf;Name=SMUC00376_TC01.orf
SMUC00376_TC01	franklin	intron	602	602	.	.	.	ID=SMUC00376_TC01.intron1;Name=SMUC00376_TC01.intron1
SMUC00376_TC01	franklin	intron	679	679	.	.	.	ID=SMUC00376_TC01.intron2;Name=SMUC00376_TC01.intron2
SMUC00376_TC01	franklin	intron	738	738	.	.	.	ID=SMUC00376_TC01.intron3;Name=SMUC00376_TC01.intron3
SMUC00376_TC01	franklin	intron	812	812	.	.	.	ID=SMUC00376_TC01.intron4;Name=SMUC00376_TC01.intron4
SMUC00376_TC01	franklin	intron	863	863	.	.	.	ID=SMUC00376_TC01.intron5;Name=SMUC00376_TC01.intron5
SMUC00376_TC01	franklin	intron	931	931	.	.	.	ID=SMUC00376_TC01.intron6;Name=SMUC00376_TC01.intron6
SMUC00376_TC01	franklin	intron	1016	1016	.	.	.	ID=SMUC00376_TC01.intron7;Name=SMUC00376_TC01.intron7
SMUC00377_TC01	.	region	1	1131	.	.	.	orthologs=tomato_pep:Solyc02g072120.2.1,potato_pep:Sotub02g018690.1.1;Name=SMUC00377_TC01;ID=SMUC00377_TC01;description=Similar%20to%20ER%20lumen%20protein%20retaining%20receptor%20OS%3DArabidopsis%20thaliana%20GN%3DERD2%20PE%3D2%20SV%3D1%20(uniprot_sprot:sp|P35402|ERD2_ARATH)
SMUC00377_TC01	franklin	ORF	168	815	.	+	.	ID=SMUC00377_TC01.orf;Name=SMUC00377_TC01.orf
SMUC00377_TC01	franklin	intron	355	355	.	.	.	ID=SMUC00377_TC01.intron1;Name=SMUC00377_TC01.intron1
SMUC00377_TC01	franklin	intron	419	419	.	.	.	ID=SMUC00377_TC01.intron2;Name=SMUC00377_TC01.intron2
SMUC00377_TC01	franklin	intron	493	493	.	.	.	ID=SMUC00377_TC01.intron3;Name=SMUC00377_TC01.intron3
SMUC00377_TC01	franklin	intron	609	609	.	.	.	ID=SMUC00377_TC01.intron4;Name=SMUC00377_TC01.intron4
SMUC00378_TC01	.	region	1	1174	.	.	.	Name=SMUC00378_TC01;ID=SMUC00378_TC01;description=Similar%20to%20Ankyrin%20repeat%20protein%20SKIP35%20OS%3DArabidopsis%20thaliana%20GN%3DSKIP35%20PE%3D1%20SV%3D1%20(uniprot_sprot:sp|Q9M1Y3|SKI35_ARATH)
SMUC00378_TC01	franklin	ORF	549	1175	.	+	.	ID=SMUC00378_TC01.orf;Name=SMUC00378_TC01.orf
SMUC00379_TC01	.	region	1	792	.	.	.	Name=SMUC00379_TC01;ID=SMUC00379_TC01;description=trinity_name%3Dcomp13955_c0_seq1
SMUC00380_TC01	.	region	1	322	.	.	.	Name=SMUC00380_TC01;ID=SMUC00380_TC01;description=trinity_name%3Dcomp13959_c0_seq1
SMUC00381_TC01	.	region	1	419	.	.	.	Name=SMUC00381_TC01;ID=SMUC00381_TC01;description=trinity_name%3Dcomp13982_c0_seq1
SMUC00382_TC01	.	region	1	1968	.	.	.	orthologs=tomato_pep:Solyc02g069670.2.1,tomato_pep:Solyc04g009630.2.1,potato_pep:Sotub02g015880.1.1,potato_pep:Sotub04g009580.1.1;Name=SMUC00382_TC01;ID=SMUC00382_TC01;description=Similar%20to%20Alpha-glucosidase%20OS%3DSpinacia%20oleracea%20PE%3D1%20SV%3D1%20(uniprot_sprot:sp|O04893|AGLU_SPIOL)
SMUC00382_TC01	franklin	ORF	2	1786	.	+	.	ID=SMUC00382_TC01.orf;Name=SMUC00382_TC01.orf
SMUC00383_TC01	.	region	1	1009	.	.	.	orthologs=tomato_pep:Solyc05g015880.2.1,potato_pep:Sotub05g021100.1.1;Name=SMUC00383_TC01;ID=SMUC00383_TC01;description=Similar%20to%20Genomic%20DNA%20chromosome%205%20P1%20clone%20MUA22%20(ITAG2.4_proteins.fasta:Solyc05g015880.2.1)
SMUC00383_TC01	franklin	ORF	2	941	.	+	.	ID=SMUC00383_TC01.orf;Name=SMUC00383_TC01.orf
SMUC00383_TC01	franklin	intron	340	340	.	.	.	ID=SMUC00383_TC01.intron1;Name=SMUC00383_TC01.intron1
SMUC00383_TC01	franklin	intron	705	705	.	.	.	ID=SMUC00383_TC01.intron2;Name=SMUC00383_TC01.intron2
SMUC00384_TC01	.	region	1	372	.	.	.	Name=SMUC00384_TC01;ID=SMUC00384_TC01;description=trinity_name%3Dcomp14008_c0_seq1
SMUC00385_TC01	.	region	1	1053	.	.	.	Name=SMUC00385_TC01;ID=SMUC00385_TC01;description=Similar%20to%20Peptidyl-prolyl%20cis-trans%20isomerase%20A1%20OS%3DRhizopus%20delemar%20(strain%20RA%2099-880%20/%20ATCC%20MYA-4621%20/%20FGSC%209543%20/%20NRRL%2043880)%20GN%3Dcyp2%20PE%3D3%20SV%3D1%20(uniprot_sprot:sp|P0C1H7|PPIA1_RHIO9)
SMUC00385_TC01	franklin	ORF	327	821	.	+	.	ID=SMUC00385_TC01.orf;Name=SMUC00385_TC01.orf
SMUC00386_TC01	.	region	1	740	.	.	.	Name=SMUC00386_TC01;ID=SMUC00386_TC01;description=trinity_name%3Dcomp14030_c0_seq1
SMUC00387_TC01	.	region	1	1776	.	.	.	Name=SMUC00387_TC01;ID=SMUC00387_TC01;description=Similar%20to%20Membrane-anchored%20ubiquitin-fold%20protein%202%20OS%3DArabidopsis%20thaliana%20GN%3DMUB2%20PE%3D1%20SV%3D1%20(uniprot_sprot:sp|Q8LCS8|MUB2_ARATH)
SMUC00387_TC01	franklin	ORF	925	1278	.	+	.	ID=SMUC00387_TC01.orf;Name=SMUC00387_TC01.orf
SMUC00387_TC01	franklin	intron	466	466	.	.	.	ID=SMUC00387_TC01.intron1;Name=SMUC00387_TC01.intron1
SMUC00387_TC01	franklin	intron	556	556	.	.	.	ID=SMUC00387_TC01.intron2;Name=SMUC00387_TC01.intron2
SMUC00388_TC01	.	region	1	804	.	.	.	Name=SMUC00388_TC01;ID=SMUC00388_TC01;description=Similar%20to%20RNA-binding%20protein%20%20IPR015464%20%20RNA%20recognition%20motif-related%20(ITAG2.4_proteins.fasta:Solyc05g055010.2.1)
SMUC00389_TC01	.	region	1	769	.	.	.	orthologs=tomato_pep:Solyc03g116990.1.1,potato_pep:Sotub03g030440.1.1;Name=SMUC00389_TC01;ID=SMUC00389_TC01;description=Similar%20to%20Protein%20transport%20protein%20Sec61%20beta%20subunit%20%20IPR016482%20%20Preprotein%20translocase%20Sec%2C%20Sec61-beta%20subunit%2C%20eukarya%20(ITAG2.4_proteins.fasta:Solyc03g116990.1.1)
SMUC00389_TC01	franklin	ORF	40	363	.	+	.	ID=SMUC00389_TC01.orf;Name=SMUC00389_TC01.orf
SMUC00390_TC01	.	region	1	1504	.	.	.	Name=SMUC00390_TC01;ID=SMUC00390_TC01;description=trinity_name%3Dcomp14075_c0_seq1
SMUC00391_TC01	.	region	1	842	.	.	.	Name=SMUC00391_TC01;ID=SMUC00391_TC01;description=Similar%20to%20Guanine%20nucleotide-binding%20protein%20subunit%20beta%20OS%3DSolanum%20tuberosum%20GN%3DGB1%20PE%3D2%20SV%3D1%20(uniprot_sprot:sp|P93563|GBB_SOLTU)
SMUC00391_TC01	franklin	ORF	170	400	.	+	.	ID=SMUC00391_TC01.orf;Name=SMUC00391_TC01.orf
SMUC00392_TC01	.	region	1	1840	.	.	.	Name=SMUC00392_TC01;ID=SMUC00392_TC01;description=Similar%20to%20F-box%20protein%20PP2-A13%20OS%3DArabidopsis%20thaliana%20GN%3DPP2A13%20PE%3D1%20SV%3D1%20(uniprot_sprot:sp|Q9LEX0|P2A13_ARATH)
SMUC00392_TC01	franklin	ORF	1111	1501	.	+	.	ID=SMUC00392_TC01.orf;Name=SMUC00392_TC01.orf
SMUC00393_TC01	.	region	1	3112	.	.	.	orthologs=tomato_pep:Solyc03g114780.2.1,potato_pep:Sotub03g028320.1.1;Name=SMUC00393_TC01;ID=SMUC00393_TC01;description=Similar%20to%20Putative%20ATP-dependent%20helicase%20HRQ1%20OS%3DSaccharomyces%20cerevisiae%20(strain%20ATCC%20204508%20/%20S288c)%20GN%3DHRQ1%20PE%3D1%20SV%3D1%20(uniprot_sprot:sp|Q05549|HRQ1_YEAST)
SMUC00393_TC01	franklin	ORF	2	2777	.	+	.	ID=SMUC00393_TC01.orf;Name=SMUC00393_TC01.orf
SMUC00393_TC01	franklin	intron	107	107	.	.	.	ID=SMUC00393_TC01.intron1;Name=SMUC00393_TC01.intron1
SMUC00393_TC01	franklin	intron	205	205	.	.	.	ID=SMUC00393_TC01.intron2;Name=SMUC00393_TC01.intron2
SMUC00393_TC01	franklin	intron	337	337	.	.	.	ID=SMUC00393_TC01.intron3;Name=SMUC00393_TC01.intron3
SMUC00393_TC01	franklin	intron	406	406	.	.	.	ID=SMUC00393_TC01.intron4;Name=SMUC00393_TC01.intron4
SMUC00393_TC01	franklin	intron	529	529	.	.	.	ID=SMUC00393_TC01.intron5;Name=SMUC00393_TC01.intron5
SMUC00393_TC01	franklin	intron	679	679	.	.	.	ID=SMUC00393_TC01.intron6;Name=SMUC00393_TC01.intron6
SMUC00393_TC01	franklin	intron	818	818	.	.	.	ID=SMUC00393_TC01.intron7;Name=SMUC00393_TC01.intron7
SMUC00393_TC01	franklin	intron	898	898	.	.	.	ID=SMUC00393_TC01.intron8;Name=SMUC00393_TC01.intron8
SMUC00393_TC01	franklin	intron	993	993	.	.	.	ID=SMUC00393_TC01.intron9;Name=SMUC00393_TC01.intron9
SMUC00393_TC01	franklin	intron	1061	1061	.	.	.	ID=SMUC00393_TC01.intron10;Name=SMUC00393_TC01.intron10
SMUC00393_TC01	franklin	intron	1163	1163	.	.	.	ID=SMUC00393_TC01.intron11;Name=SMUC00393_TC01.intron11
SMUC00393_TC01	franklin	intron	1234	1234	.	.	.	ID=SMUC00393_TC01.intron12;Name=SMUC00393_TC01.intron12
SMUC00393_TC01	franklin	intron	1342	1342	.	.	.	ID=SMUC00393_TC01.intron13;Name=SMUC00393_TC01.intron13
SMUC00393_TC01	franklin	intron	1418	1418	.	.	.	ID=SMUC00393_TC01.intron14;Name=SMUC00393_TC01.intron14
SMUC00393_TC01	franklin	intron	1555	1555	.	.	.	ID=SMUC00393_TC01.intron15;Name=SMUC00393_TC01.intron15
SMUC00393_TC01	franklin	intron	1715	1715	.	.	.	ID=SMUC00393_TC01.intron16;Name=SMUC00393_TC01.intron16
SMUC00393_TC01	franklin	intron	1895	1895	.	.	.	ID=SMUC00393_TC01.intron17;Name=SMUC00393_TC01.intron17
SMUC00393_TC01	franklin	intron	2012	2012	.	.	.	ID=SMUC00393_TC01.intron18;Name=SMUC00393_TC01.intron18
SMUC00393_TC01	franklin	intron	2168	2168	.	.	.	ID=SMUC00393_TC01.intron19;Name=SMUC00393_TC01.intron19
SMUC00393_TC01	franklin	intron	2336	2336	.	.	.	ID=SMUC00393_TC01.intron20;Name=SMUC00393_TC01.intron20
SMUC00393_TC01	franklin	intron	2449	2449	.	.	.	ID=SMUC00393_TC01.intron21;Name=SMUC00393_TC01.intron21
SMUC00393_TC01	franklin	intron	2573	2573	.	.	.	ID=SMUC00393_TC01.intron22;Name=SMUC00393_TC01.intron22
SMUC00394_TC01	.	region	1	1419	.	.	.	Name=SMUC00394_TC01;ID=SMUC00394_TC01;description=trinity_name%3Dcomp14136_c0_seq1
SMUC00395_TC01	.	region	1	1537	.	.	.	orthologs=tomato_pep:Solyc04g054720.2.1,potato_pep:Sotub04g021930.1.1;Name=SMUC00395_TC01;ID=SMUC00395_TC01;description=Similar%20to%20Exonuclease%20DNA%20polymerase%20III%20epsilon%20subunit%20family%20%20IPR006055%20%20Exonuclease%20(ITAG2.4_proteins.fasta:Solyc04g054720.2.1)
SMUC00395_TC01	franklin	ORF	201	1097	.	+	.	ID=SMUC00395_TC01.orf;Name=SMUC00395_TC01.orf
SMUC00395_TC01	franklin	intron	653	653	.	.	.	ID=SMUC00395_TC01.intron1;Name=SMUC00395_TC01.intron1
SMUC00395_TC01	franklin	intron	700	700	.	.	.	ID=SMUC00395_TC01.intron2;Name=SMUC00395_TC01.intron2
SMUC00395_TC01	franklin	intron	764	764	.	.	.	ID=SMUC00395_TC01.intron3;Name=SMUC00395_TC01.intron3
SMUC00395_TC02	.	region	1	1462	.	.	.	orthologs=tomato_pep:Solyc04g054720.2.1,potato_pep:Sotub04g021930.1.1;Name=SMUC00395_TC02;ID=SMUC00395_TC02;description=Similar%20to%20Exonuclease%20DNA%20polymerase%20III%20epsilon%20subunit%20family%20%20IPR006055%20%20Exonuclease%20(ITAG2.4_proteins.fasta:Solyc04g054720.2.1)
SMUC00395_TC02	franklin	ORF	201	1112	.	+	.	ID=SMUC00395_TC02.orf;Name=SMUC00395_TC02.orf
SMUC00395_TC02	franklin	intron	653	653	.	.	.	ID=SMUC00395_TC02.intron1;Name=SMUC00395_TC02.intron1
SMUC00395_TC02	franklin	intron	700	700	.	.	.	ID=SMUC00395_TC02.intron2;Name=SMUC00395_TC02.intron2
SMUC00395_TC02	franklin	intron	764	764	.	.	.	ID=SMUC00395_TC02.intron3;Name=SMUC00395_TC02.intron3
SMUC00395_TC02	franklin	intron	842	842	.	.	.	ID=SMUC00395_TC02.intron4;Name=SMUC00395_TC02.intron4
SMUC00396_TC01	.	region	1	2127	.	.	.	orthologs=tomato_pep:Solyc02g086510.2.1,tomato_pep:Solyc12g035250.1.1,potato_pep:Sotub02g036410.1.1,potato_pep:Sotub12g017130.1.1;Name=SMUC00396_TC01;ID=SMUC00396_TC01;description=Similar%20to%20Zinc%20finger%20CCCH%20domain-containing%20protein%2041%20OS%3DArabidopsis%20thaliana%20GN%3DAt3g27700%20PE%3D1%20SV%3D1%20(uniprot_sprot:sp|Q9LVX1|C3H41_ARATH)
SMUC00396_TC01	franklin	ORF	2	1835	.	+	.	ID=SMUC00396_TC01.orf;Name=SMUC00396_TC01.orf
SMUC00396_TC01	franklin	intron	1010	1010	.	.	.	ID=SMUC00396_TC01.intron1;Name=SMUC00396_TC01.intron1
SMUC00396_TC02	.	region	1	1678	.	.	.	orthologs=tomato_pep:Solyc12g035250.1.1,potato_pep:Sotub12g017130.1.1;Name=SMUC00396_TC02;ID=SMUC00396_TC02;description=Similar%20to%20Zinc%20finger%20CCCH%20domain-containing%20protein%2041%20OS%3DArabidopsis%20thaliana%20GN%3DAt3g27700%20PE%3D1%20SV%3D1%20(uniprot_sprot:sp|Q9LVX1|C3H41_ARATH)
SMUC00396_TC02	franklin	ORF	2	1385	.	+	.	ID=SMUC00396_TC02.orf;Name=SMUC00396_TC02.orf
SMUC00396_TC02	franklin	intron	1010	1010	.	.	.	ID=SMUC00396_TC02.intron1;Name=SMUC00396_TC02.intron1
SMUC00397_TC01	.	region	1	422	.	.	.	Name=SMUC00397_TC01;ID=SMUC00397_TC01;description=trinity_name%3Dcomp14178_c0_seq1
SMUC00398_TC01	.	region	1	1737	.	.	.	orthologs=tomato_pep:Solyc05g008420.2.1,potato_pep:Sotub05g009310.1.1;Name=SMUC00398_TC01;ID=SMUC00398_TC01;description=Similar%20to%20Tetratricopeptide%20repeat%20protein%205%20OS%3DHomo%20sapiens%20GN%3DTTC5%20PE%3D1%20SV%3D2%20(uniprot_sprot:sp|Q8N0Z6|TTC5_HUMAN)
SMUC00398_TC01	franklin	ORF	64	1329	.	+	.	ID=SMUC00398_TC01.orf;Name=SMUC00398_TC01.orf
SMUC00398_TC01	franklin	intron	241	241	.	.	.	ID=SMUC00398_TC01.intron1;Name=SMUC00398_TC01.intron1
SMUC00398_TC01	franklin	intron	351	351	.	.	.	ID=SMUC00398_TC01.intron2;Name=SMUC00398_TC01.intron2
SMUC00398_TC01	franklin	intron	462	462	.	.	.	ID=SMUC00398_TC01.intron3;Name=SMUC00398_TC01.intron3
SMUC00398_TC01	franklin	intron	520	520	.	.	.	ID=SMUC00398_TC01.intron4;Name=SMUC00398_TC01.intron4
SMUC00398_TC01	franklin	intron	610	610	.	.	.	ID=SMUC00398_TC01.intron5;Name=SMUC00398_TC01.intron5
SMUC00398_TC01	franklin	intron	705	705	.	.	.	ID=SMUC00398_TC01.intron6;Name=SMUC00398_TC01.intron6
SMUC00398_TC01	franklin	intron	759	759	.	.	.	ID=SMUC00398_TC01.intron7;Name=SMUC00398_TC01.intron7
SMUC00398_TC01	franklin	intron	897	897	.	.	.	ID=SMUC00398_TC01.intron8;Name=SMUC00398_TC01.intron8
SMUC00398_TC01	franklin	intron	955	955	.	.	.	ID=SMUC00398_TC01.intron9;Name=SMUC00398_TC01.intron9
SMUC00398_TC01	franklin	intron	1070	1070	.	.	.	ID=SMUC00398_TC01.intron10;Name=SMUC00398_TC01.intron10
SMUC00398_TC01	franklin	intron	1140	1140	.	.	.	ID=SMUC00398_TC01.intron11;Name=SMUC00398_TC01.intron11
SMUC00398_TC01	franklin	intron	1212	1212	.	.	.	ID=SMUC00398_TC01.intron12;Name=SMUC00398_TC01.intron12
SMUC00398_TC02	.	region	1	1578	.	.	.	orthologs=tomato_pep:Solyc05g008420.2.1,potato_pep:Sotub05g009310.1.1;Name=SMUC00398_TC02;ID=SMUC00398_TC02;description=Similar%20to%20Tetratricopeptide%20repeat%20protein%205%20OS%3DHomo%20sapiens%20GN%3DTTC5%20PE%3D1%20SV%3D2%20(uniprot_sprot:sp|Q8N0Z6|TTC5_HUMAN)
SMUC00398_TC02	franklin	ORF	64	1329	.	+	.	ID=SMUC00398_TC02.orf;Name=SMUC00398_TC02.orf
SMUC00398_TC02	franklin	intron	241	241	.	.	.	ID=SMUC00398_TC02.intron1;Name=SMUC00398_TC02.intron1
SMUC00398_TC02	franklin	intron	351	351	.	.	.	ID=SMUC00398_TC02.intron2;Name=SMUC00398_TC02.intron2
SMUC00398_TC02	franklin	intron	462	462	.	.	.	ID=SMUC00398_TC02.intron3;Name=SMUC00398_TC02.intron3
SMUC00398_TC02	franklin	intron	520	520	.	.	.	ID=SMUC00398_TC02.intron4;Name=SMUC00398_TC02.intron4
SMUC00398_TC02	franklin	intron	610	610	.	.	.	ID=SMUC00398_TC02.intron5;Name=SMUC00398_TC02.intron5
SMUC00398_TC02	franklin	intron	705	705	.	.	.	ID=SMUC00398_TC02.intron6;Name=SMUC00398_TC02.intron6
SMUC00398_TC02	franklin	intron	759	759	.	.	.	ID=SMUC00398_TC02.intron7;Name=SMUC00398_TC02.intron7
SMUC00398_TC02	franklin	intron	897	897	.	.	.	ID=SMUC00398_TC02.intron8;Name=SMUC00398_TC02.intron8
SMUC00398_TC02	franklin	intron	955	955	.	.	.	ID=SMUC00398_TC02.intron9;Name=SMUC00398_TC02.intron9
SMUC00398_TC02	franklin	intron	1070	1070	.	.	.	ID=SMUC00398_TC02.intron10;Name=SMUC00398_TC02.intron10
SMUC00398_TC02	franklin	intron	1140	1140	.	.	.	ID=SMUC00398_TC02.intron11;Name=SMUC00398_TC02.intron11
SMUC00399_TC01	.	region	1	1752	.	.	.	orthologs=tomato_pep:Solyc07g017260.2.1,potato_pep:Sotub07g010920.1.1;Name=SMUC00399_TC01;ID=SMUC00399_TC01;description=Similar%20to%20tRNA%20pseudouridine%20synthase%20A%20%20IPR001406%20%20Pseudouridine%20synthase%20I%2C%20TruA%20(ITAG2.4_proteins.fasta:Solyc07g017260.2.1)
SMUC00399_TC01	franklin	ORF	67	1377	.	+	.	ID=SMUC00399_TC01.orf;Name=SMUC00399_TC01.orf
SMUC00399_TC01	franklin	intron	563	563	.	.	.	ID=SMUC00399_TC01.intron1;Name=SMUC00399_TC01.intron1
SMUC00399_TC01	franklin	intron	623	623	.	.	.	ID=SMUC00399_TC01.intron2;Name=SMUC00399_TC01.intron2
SMUC00399_TC01	franklin	intron	690	690	.	.	.	ID=SMUC00399_TC01.intron3;Name=SMUC00399_TC01.intron3
SMUC00399_TC01	franklin	intron	1016	1016	.	.	.	ID=SMUC00399_TC01.intron4;Name=SMUC00399_TC01.intron4
SMUC00399_TC01	franklin	intron	1108	1108	.	.	.	ID=SMUC00399_TC01.intron5;Name=SMUC00399_TC01.intron5
SMUC00399_TC01	franklin	intron	1254	1254	.	.	.	ID=SMUC00399_TC01.intron6;Name=SMUC00399_TC01.intron6
SMUC00399_TC01	franklin	intron	1448	1448	.	.	.	ID=SMUC00399_TC01.intron7;Name=SMUC00399_TC01.intron7
SMUC00400_TC01	.	region	1	816	.	.	.	Name=SMUC00400_TC01;ID=SMUC00400_TC01;description=Similar%20to%20Os10g0422600%20protein%20(Fragment)%20%20IPR007650%20%20Protein%20of%20unknown%20function%20DUF581%20(ITAG2.4_proteins.fasta:Solyc03g123460.2.1)
SMUC00401_TC01	.	region	1	594	.	.	.	Name=SMUC00401_TC01;ID=SMUC00401_TC01;description=trinity_name%3Dcomp14203_c0_seq1
SMUC00401_TC02	.	region	1	536	.	.	.	Name=SMUC00401_TC02;ID=SMUC00401_TC02;description=trinity_name%3Dcomp14203_c0_seq2
SMUC00402_TC01	.	region	1	1168	.	.	.	Name=SMUC00402_TC01;ID=SMUC00402_TC01;description=trinity_name%3Dcomp14221_c0_seq1
SMUC00403_TC01	.	region	1	477	.	.	.	Name=SMUC00403_TC01;ID=SMUC00403_TC01;description=trinity_name%3Dcomp14235_c0_seq1
SMUC00404_TC01	.	region	1	576	.	.	.	Name=SMUC00404_TC01;ID=SMUC00404_TC01;description=trinity_name%3Dcomp14251_c0_seq1
SMUC00404_TC01	franklin	microsatellite	554	575	20	.	.	score=20;ssr_type=dinucleotide;ID=ssr21;unit=AT;Name=ssr21
SMUC00404_TC01	franklin	microsatellite	554	575	20	.	.	score=20;ssr_type=dinucleotide;ID=ssr22;unit=AT;Name=ssr22
SMUC00405_TC01	.	region	1	2219	.	.	.	Name=SMUC00405_TC01;ID=SMUC00405_TC01;description=trinity_name%3Dcomp14254_c0_seq1
SMUC00405_TC01	franklin	microsatellite	106	125	18	.	.	score=18;ssr_type=dinucleotide;ID=ssr23;unit=AG;Name=ssr23
SMUC00405_TC01	franklin	microsatellite	106	125	18	.	.	score=18;ssr_type=dinucleotide;ID=ssr24;unit=AG;Name=ssr24
SMUC00405_TC01	franklin	ORF	2	253	.	+	.	ID=SMUC00405_TC01.orf;Name=SMUC00405_TC01.orf
SMUC00406_TC01	.	region	1	1651	.	.	.	Name=SMUC00406_TC01;ID=SMUC00406_TC01;description=Similar%20to%20Phosphatidyl-N-methylethanolamine%20N-methyltransferase%20OS%3DArabidopsis%20thaliana%20GN%3DPLMT%20PE%3D2%20SV%3D1%20(uniprot_sprot:sp|Q9SAH5|PLMT_ARATH)
SMUC00406_TC01	franklin	ORF	236	955	.	+	.	ID=SMUC00406_TC01.orf;Name=SMUC00406_TC01.orf
SMUC00407_TC01	.	region	1	2583	.	.	.	orthologs=tomato_pep:Solyc02g081460.2.1,potato_pep:Sotub02g024570.1.1;Name=SMUC00407_TC01;ID=SMUC00407_TC01;description=Similar%20to%20Gamma-tubulin%20complex%20component%202%20OS%3DPongo%20abelii%20GN%3DTUBGCP2%20PE%3D2%20SV%3D1%20(uniprot_sprot:sp|Q5R5J6|GCP2_PONAB)
SMUC00407_TC01	franklin	ORF	229	2396	.	+	.	ID=SMUC00407_TC01.orf;Name=SMUC00407_TC01.orf
SMUC00407_TC01	franklin	intron	519	519	.	.	.	ID=SMUC00407_TC01.intron1;Name=SMUC00407_TC01.intron1
SMUC00407_TC01	franklin	intron	594	594	.	.	.	ID=SMUC00407_TC01.intron2;Name=SMUC00407_TC01.intron2
SMUC00407_TC01	franklin	intron	657	657	.	.	.	ID=SMUC00407_TC01.intron3;Name=SMUC00407_TC01.intron3
SMUC00407_TC01	franklin	intron	765	765	.	.	.	ID=SMUC00407_TC01.intron4;Name=SMUC00407_TC01.intron4
SMUC00407_TC01	franklin	intron	891	891	.	.	.	ID=SMUC00407_TC01.intron5;Name=SMUC00407_TC01.intron5
SMUC00407_TC01	franklin	intron	1023	1023	.	.	.	ID=SMUC00407_TC01.intron6;Name=SMUC00407_TC01.intron6
SMUC00407_TC01	franklin	intron	1098	1098	.	.	.	ID=SMUC00407_TC01.intron7;Name=SMUC00407_TC01.intron7
SMUC00407_TC01	franklin	intron	1182	1182	.	.	.	ID=SMUC00407_TC01.intron8;Name=SMUC00407_TC01.intron8
SMUC00407_TC01	franklin	intron	1236	1236	.	.	.	ID=SMUC00407_TC01.intron9;Name=SMUC00407_TC01.intron9
SMUC00407_TC01	franklin	intron	1356	1356	.	.	.	ID=SMUC00407_TC01.intron10;Name=SMUC00407_TC01.intron10
SMUC00407_TC01	franklin	intron	1509	1509	.	.	.	ID=SMUC00407_TC01.intron11;Name=SMUC00407_TC01.intron11
SMUC00407_TC01	franklin	intron	1582	1582	.	.	.	ID=SMUC00407_TC01.intron12;Name=SMUC00407_TC01.intron12
SMUC00407_TC01	franklin	intron	1626	1626	.	.	.	ID=SMUC00407_TC01.intron13;Name=SMUC00407_TC01.intron13
SMUC00407_TC01	franklin	intron	1718	1718	.	.	.	ID=SMUC00407_TC01.intron14;Name=SMUC00407_TC01.intron14
SMUC00407_TC01	franklin	intron	1817	1817	.	.	.	ID=SMUC00407_TC01.intron15;Name=SMUC00407_TC01.intron15
SMUC00407_TC01	franklin	intron	1901	1901	.	.	.	ID=SMUC00407_TC01.intron16;Name=SMUC00407_TC01.intron16
SMUC00407_TC01	franklin	intron	2033	2033	.	.	.	ID=SMUC00407_TC01.intron17;Name=SMUC00407_TC01.intron17
SMUC00408_TC01	.	region	1	719	.	.	.	Name=SMUC00408_TC01;ID=SMUC00408_TC01;description=trinity_name%3Dcomp14289_c0_seq1
SMUC00409_TC01	.	region	1	584	.	.	.	Name=SMUC00409_TC01;ID=SMUC00409_TC01;description=Similar%20to%20Chromosome%2013%20contig%201%20DNA%20sequence%20%20IPR018849%20%20Nucleolar%2027S%20pre-rRNA%20processing%2C%20Urb2_Npa2%20(ITAG2.4_proteins.fasta:Solyc10g054860.1.1)
SMUC00409_TC01	franklin	ORF	2	585	.	+	.	ID=SMUC00409_TC01.orf;Name=SMUC00409_TC01.orf
SMUC00410_TC01	.	region	1	1916	.	.	.	Name=SMUC00410_TC01;ID=SMUC00410_TC01;description=Similar%20to%20Unknown%20Protein%20(ITAG2.4_proteins.fasta:Solyc04g082450.2.1)
SMUC00410_TC01	franklin	ORF	746	1746	.	+	.	ID=SMUC00410_TC01.orf;Name=SMUC00410_TC01.orf
SMUC00410_TC01	franklin	intron	724	724	.	.	.	ID=SMUC00410_TC01.intron1;Name=SMUC00410_TC01.intron1
SMUC00410_TC01	franklin	intron	1445	1445	.	.	.	ID=SMUC00410_TC01.intron2;Name=SMUC00410_TC01.intron2
SMUC00411_TC01	.	region	1	3013	.	.	.	orthologs=tomato_pep:Solyc03g005650.1.1;Name=SMUC00411_TC01;ID=SMUC00411_TC01;description=Similar%20to%20Probable%20disease%20resistance%20RPP8-like%20protein%204%20OS%3DArabidopsis%20thaliana%20GN%3DRPP8L4%20PE%3D2%20SV%3D1%20(uniprot_sprot:sp|Q9FJK8|RP8L4_ARATH)
SMUC00411_TC01	franklin	ORF	177	2855	.	+	.	ID=SMUC00411_TC01.orf;Name=SMUC00411_TC01.orf
SMUC00411_TC02	.	region	1	2633	.	.	.	orthologs=tomato_pep:Solyc03g005650.1.1;Name=SMUC00411_TC02;ID=SMUC00411_TC02;description=Similar%20to%20Probable%20disease%20resistance%20RPP8-like%20protein%204%20OS%3DArabidopsis%20thaliana%20GN%3DRPP8L4%20PE%3D2%20SV%3D1%20(uniprot_sprot:sp|Q9FJK8|RP8L4_ARATH)
SMUC00411_TC02	franklin	ORF	177	2475	.	+	.	ID=SMUC00411_TC02.orf;Name=SMUC00411_TC02.orf
SMUC00412_TC01	.	region	1	720	.	.	.	Name=SMUC00412_TC01;ID=SMUC00412_TC01;description=trinity_name%3Dcomp14362_c0_seq1
SMUC00413_TC01	.	region	1	1136	.	.	.	orthologs=tomato_pep:Solyc10g005480.2.1,potato_pep:Sotub10g006170.1.1;Name=SMUC00413_TC01;ID=SMUC00413_TC01;description=Similar%20to%20F-box%20protein%20At1g61340%20OS%3DArabidopsis%20thaliana%20GN%3DAt1g61340%20PE%3D2%20SV%3D1%20(uniprot_sprot:sp|Q8GX77|FB316_ARATH)
SMUC00413_TC01	franklin	ORF	156	689	.	+	.	ID=SMUC00413_TC01.orf;Name=SMUC00413_TC01.orf
SMUC00413_TC01	franklin	intron	782	782	.	.	.	ID=SMUC00413_TC01.intron1;Name=SMUC00413_TC01.intron1
SMUC00414_TC01	.	region	1	1193	.	.	.	Name=SMUC00414_TC01;ID=SMUC00414_TC01;description=trinity_name%3Dcomp14376_c0_seq1
SMUC00415_TC01	.	region	1	1485	.	.	.	Name=SMUC00415_TC01;ID=SMUC00415_TC01;description=Similar%20to%20Probable%20mitochondrial%20chaperone%20BCS1-B%20OS%3DDictyostelium%20discoideum%20GN%3Dbcsl1b%20PE%3D3%20SV%3D1%20(uniprot_sprot:sp|Q54DY9|BCS1B_DICDI)
SMUC00415_TC01	franklin	ORF	2	755	.	+	.	ID=SMUC00415_TC01.orf;Name=SMUC00415_TC01.orf
SMUC00416_TC01	.	region	1	2301	.	.	.	orthologs=tomato_pep:Solyc03g113870.1.1,potato_pep:Sotub03g027220.1.1;Name=SMUC00416_TC01;ID=SMUC00416_TC01;description=Similar%20to%20U-box%20domain-containing%20protein%2038%20OS%3DArabidopsis%20thaliana%20GN%3DPUB38%20PE%3D1%20SV%3D1%20(uniprot_sprot:sp|Q9FJP6|PUB38_ARATH)
SMUC00416_TC01	franklin	ORF	204	1844	.	+	.	ID=SMUC00416_TC01.orf;Name=SMUC00416_TC01.orf
SMUC00417_TC01	.	region	1	1431	.	.	.	orthologs=tomato_pep:Solyc03g113090.2.1,potato_pep:Sotub03g024860.1.1,potato_pep:Sotub11g021390.1.1;Name=SMUC00417_TC01;ID=SMUC00417_TC01;description=Similar%20to%20Genomic%20DNA%20chromosome%205%20TAC%20clone%20K19B1%20(ITAG2.4_proteins.fasta:Solyc03g113090.2.1)
SMUC00417_TC01	franklin	ORF	23	1153	.	+	.	ID=SMUC00417_TC01.orf;Name=SMUC00417_TC01.orf
SMUC00417_TC01	franklin	intron	180	180	.	.	.	ID=SMUC00417_TC01.intron1;Name=SMUC00417_TC01.intron1
SMUC00417_TC01	franklin	intron	541	541	.	.	.	ID=SMUC00417_TC01.intron2;Name=SMUC00417_TC01.intron2
SMUC00417_TC01	franklin	intron	1055	1055	.	.	.	ID=SMUC00417_TC01.intron3;Name=SMUC00417_TC01.intron3
SMUC00417_TC01	franklin	intron	1130	1130	.	.	.	ID=SMUC00417_TC01.intron4;Name=SMUC00417_TC01.intron4
SMUC00418_TC01	.	region	1	2345	.	.	.	orthologs=tomato_pep:Solyc02g069810.1.1,potato_pep:Sotub02g016050.1.1;Name=SMUC00418_TC01;ID=SMUC00418_TC01;description=Similar%20to%20Unknown%20Protein%20%20IPR001025%20%20Bromo%20adjacent%20region%20(ITAG2.4_proteins.fasta:Solyc02g069810.1.1)
SMUC00418_TC01	franklin	ORF	183	1784	.	+	.	ID=SMUC00418_TC01.orf;Name=SMUC00418_TC01.orf
SMUC00418_TC01	franklin	intron	629	629	.	.	.	ID=SMUC00418_TC01.intron1;Name=SMUC00418_TC01.intron1
SMUC00418_TC01	franklin	intron	746	746	.	.	.	ID=SMUC00418_TC01.intron2;Name=SMUC00418_TC01.intron2
SMUC00418_TC01	franklin	intron	855	855	.	.	.	ID=SMUC00418_TC01.intron3;Name=SMUC00418_TC01.intron3
SMUC00418_TC01	franklin	intron	946	946	.	.	.	ID=SMUC00418_TC01.intron4;Name=SMUC00418_TC01.intron4
SMUC00418_TC01	franklin	intron	1025	1025	.	.	.	ID=SMUC00418_TC01.intron5;Name=SMUC00418_TC01.intron5
SMUC00418_TC01	franklin	intron	1118	1118	.	.	.	ID=SMUC00418_TC01.intron6;Name=SMUC00418_TC01.intron6
SMUC00418_TC01	franklin	intron	1145	1145	.	.	.	ID=SMUC00418_TC01.intron7;Name=SMUC00418_TC01.intron7
SMUC00418_TC01	franklin	intron	1222	1222	.	.	.	ID=SMUC00418_TC01.intron8;Name=SMUC00418_TC01.intron8
SMUC00418_TC01	franklin	intron	1501	1501	.	.	.	ID=SMUC00418_TC01.intron9;Name=SMUC00418_TC01.intron9
SMUC00418_TC01	franklin	intron	1642	1642	.	.	.	ID=SMUC00418_TC01.intron10;Name=SMUC00418_TC01.intron10
SMUC00418_TC01	franklin	intron	1811	1811	.	.	.	ID=SMUC00418_TC01.intron11;Name=SMUC00418_TC01.intron11
SMUC00419_TC01	.	region	1	1014	.	.	.	Name=SMUC00419_TC01;ID=SMUC00419_TC01;description=Similar%20to%20Unknown%20Protein%20(ITAG2.4_proteins.fasta:Solyc12g007040.1.1)
SMUC00419_TC01	franklin	ORF	150	503	.	+	.	ID=SMUC00419_TC01.orf;Name=SMUC00419_TC01.orf
SMUC00420_TC01	.	region	1	414	.	.	.	Name=SMUC00420_TC01;ID=SMUC00420_TC01;description=trinity_name%3Dcomp14447_c0_seq1
SMUC00421_TC01	.	region	1	1680	.	.	.	orthologs=tomato_pep:Solyc05g008340.2.1,potato_pep:Sotub05g009410.1.1;Name=SMUC00421_TC01;ID=SMUC00421_TC01;description=Similar%20to%20Beta-1%2C3-galactosyl-O-glycosyl-glycoprotein%20beta-1%2C6-N-acetylglucosaminyltransferase%207%20%20IPR003406%20%20Glycosyl%20transferase%2C%20family%2014%20(ITAG2.4_proteins.fasta:Solyc05g008340.2.1)
SMUC00421_TC01	franklin	ORF	462	1217	.	+	.	ID=SMUC00421_TC01.orf;Name=SMUC00421_TC01.orf
SMUC00421_TC01	franklin	intron	1007	1007	.	.	.	ID=SMUC00421_TC01.intron1;Name=SMUC00421_TC01.intron1
SMUC00422_TC01	.	region	1	679	.	.	.	Name=SMUC00422_TC01;ID=SMUC00422_TC01;description=trinity_name%3Dcomp14458_c0_seq1
SMUC00423_TC01	.	region	1	863	.	.	.	Name=SMUC00423_TC01;ID=SMUC00423_TC01;description=trinity_name%3Dcomp14479_c0_seq1
SMUC00424_TC01	.	region	1	2191	.	.	.	orthologs=tomato_pep:Solyc04g064560.2.1,potato_pep:Sotub04g024650.1.1;Name=SMUC00424_TC01;ID=SMUC00424_TC01;description=Similar%20to%20Small%20RNA%20degrading%20nuclease%205%20OS%3DArabidopsis%20thaliana%20GN%3DSDN5%20PE%3D2%20SV%3D2%20(uniprot_sprot:sp|Q8L7M4|SDN5_ARATH)
SMUC00424_TC01	franklin	ORF	131	1837	.	+	.	ID=SMUC00424_TC01.orf;Name=SMUC00424_TC01.orf
SMUC00424_TC01	franklin	intron	480	480	.	.	.	ID=SMUC00424_TC01.intron1;Name=SMUC00424_TC01.intron1
SMUC00424_TC01	franklin	intron	776	776	.	.	.	ID=SMUC00424_TC01.intron2;Name=SMUC00424_TC01.intron2
SMUC00424_TC01	franklin	intron	964	964	.	.	.	ID=SMUC00424_TC01.intron3;Name=SMUC00424_TC01.intron3
SMUC00424_TC01	franklin	intron	1229	1229	.	.	.	ID=SMUC00424_TC01.intron4;Name=SMUC00424_TC01.intron4
SMUC00424_TC01	franklin	intron	1290	1290	.	.	.	ID=SMUC00424_TC01.intron5;Name=SMUC00424_TC01.intron5
SMUC00424_TC01	franklin	intron	1346	1346	.	.	.	ID=SMUC00424_TC01.intron6;Name=SMUC00424_TC01.intron6
SMUC00424_TC01	franklin	intron	1406	1406	.	.	.	ID=SMUC00424_TC01.intron7;Name=SMUC00424_TC01.intron7
SMUC00424_TC01	franklin	intron	1477	1477	.	.	.	ID=SMUC00424_TC01.intron8;Name=SMUC00424_TC01.intron8
SMUC00424_TC01	franklin	intron	1606	1606	.	.	.	ID=SMUC00424_TC01.intron9;Name=SMUC00424_TC01.intron9
SMUC00424_TC01	franklin	intron	1719	1719	.	.	.	ID=SMUC00424_TC01.intron10;Name=SMUC00424_TC01.intron10
SMUC00424_TC01	franklin	intron	1853	1853	.	.	.	ID=SMUC00424_TC01.intron11;Name=SMUC00424_TC01.intron11
SMUC00424_TC01	franklin	intron	1919	1919	.	.	.	ID=SMUC00424_TC01.intron12;Name=SMUC00424_TC01.intron12
SMUC00424_TC01	franklin	intron	1976	1976	.	.	.	ID=SMUC00424_TC01.intron13;Name=SMUC00424_TC01.intron13
SMUC00425_TC01	.	region	1	3443	.	.	.	orthologs=tomato_pep:Solyc05g007990.2.1,potato_pep:Sotub05g009840.1.1;Name=SMUC00425_TC01;ID=SMUC00425_TC01;description=Similar%20to%20Uridine-cytidine%20kinase%20C%20OS%3DDictyostelium%20discoideum%20GN%3DudkC%20PE%3D3%20SV%3D1%20(uniprot_sprot:sp|Q54R62|UCKC_DICDI)
SMUC00425_TC01	franklin	ORF	245	3061	.	+	.	ID=SMUC00425_TC01.orf;Name=SMUC00425_TC01.orf
SMUC00425_TC01	franklin	intron	624	624	.	.	.	ID=SMUC00425_TC01.intron1;Name=SMUC00425_TC01.intron1
SMUC00425_TC01	franklin	intron	750	750	.	.	.	ID=SMUC00425_TC01.intron2;Name=SMUC00425_TC01.intron2
SMUC00425_TC01	franklin	intron	805	805	.	.	.	ID=SMUC00425_TC01.intron3;Name=SMUC00425_TC01.intron3
SMUC00425_TC01	franklin	intron	891	891	.	.	.	ID=SMUC00425_TC01.intron4;Name=SMUC00425_TC01.intron4
SMUC00425_TC01	franklin	intron	1068	1068	.	.	.	ID=SMUC00425_TC01.intron5;Name=SMUC00425_TC01.intron5
SMUC00425_TC01	franklin	intron	1143	1143	.	.	.	ID=SMUC00425_TC01.intron6;Name=SMUC00425_TC01.intron6
SMUC00425_TC01	franklin	intron	1287	1287	.	.	.	ID=SMUC00425_TC01.intron7;Name=SMUC00425_TC01.intron7
SMUC00425_TC01	franklin	intron	1356	1356	.	.	.	ID=SMUC00425_TC01.intron8;Name=SMUC00425_TC01.intron8
SMUC00425_TC01	franklin	intron	1467	1467	.	.	.	ID=SMUC00425_TC01.intron9;Name=SMUC00425_TC01.intron9
SMUC00425_TC01	franklin	intron	1625	1625	.	.	.	ID=SMUC00425_TC01.intron10;Name=SMUC00425_TC01.intron10
SMUC00425_TC01	franklin	intron	1668	1668	.	.	.	ID=SMUC00425_TC01.intron11;Name=SMUC00425_TC01.intron11
SMUC00425_TC01	franklin	intron	1763	1763	.	.	.	ID=SMUC00425_TC01.intron12;Name=SMUC00425_TC01.intron12
SMUC00425_TC01	franklin	intron	2003	2003	.	.	.	ID=SMUC00425_TC01.intron13;Name=SMUC00425_TC01.intron13
SMUC00425_TC01	franklin	intron	2088	2088	.	.	.	ID=SMUC00425_TC01.intron14;Name=SMUC00425_TC01.intron14
SMUC00425_TC01	franklin	intron	2253	2253	.	.	.	ID=SMUC00425_TC01.intron15;Name=SMUC00425_TC01.intron15
SMUC00425_TC01	franklin	intron	2413	2413	.	.	.	ID=SMUC00425_TC01.intron16;Name=SMUC00425_TC01.intron16
SMUC00425_TC01	franklin	intron	2472	2472	.	.	.	ID=SMUC00425_TC01.intron17;Name=SMUC00425_TC01.intron17
SMUC00425_TC01	franklin	intron	2541	2541	.	.	.	ID=SMUC00425_TC01.intron18;Name=SMUC00425_TC01.intron18
SMUC00425_TC01	franklin	intron	2676	2676	.	.	.	ID=SMUC00425_TC01.intron19;Name=SMUC00425_TC01.intron19
SMUC00425_TC01	franklin	intron	2745	2745	.	.	.	ID=SMUC00425_TC01.intron20;Name=SMUC00425_TC01.intron20
SMUC00425_TC01	franklin	intron	2844	2844	.	.	.	ID=SMUC00425_TC01.intron21;Name=SMUC00425_TC01.intron21
SMUC00425_TC01	franklin	intron	2971	2971	.	.	.	ID=SMUC00425_TC01.intron22;Name=SMUC00425_TC01.intron22
SMUC00425_TC01	franklin	intron	3084	3084	.	.	.	ID=SMUC00425_TC01.intron23;Name=SMUC00425_TC01.intron23
SMUC00426_TC01	.	region	1	677	.	.	.	Name=SMUC00426_TC01;ID=SMUC00426_TC01;description=Similar%20to%20Homeobox-leucine%20zipper%20protein%20ATHB-14%20OS%3DArabidopsis%20thaliana%20GN%3DATHB-14%20PE%3D1%20SV%3D1%20(uniprot_sprot:sp|O04291|ATB14_ARATH)
SMUC00426_TC01	franklin	ORF	2	678	.	+	.	ID=SMUC00426_TC01.orf;Name=SMUC00426_TC01.orf
SMUC00426_TC01	franklin	intron	103	103	.	.	.	ID=SMUC00426_TC01.intron1;Name=SMUC00426_TC01.intron1
SMUC00426_TC01	franklin	intron	293	293	.	.	.	ID=SMUC00426_TC01.intron2;Name=SMUC00426_TC01.intron2
SMUC00426_TC01	franklin	intron	400	400	.	.	.	ID=SMUC00426_TC01.intron3;Name=SMUC00426_TC01.intron3
SMUC00426_TC01	franklin	intron	475	475	.	.	.	ID=SMUC00426_TC01.intron4;Name=SMUC00426_TC01.intron4
SMUC00426_TC01	franklin	intron	631	631	.	.	.	ID=SMUC00426_TC01.intron5;Name=SMUC00426_TC01.intron5
SMUC00427_TC01	.	region	1	1075	.	.	.	orthologs=tomato_pep:Solyc10g083800.1.1,potato_pep:Sotub10g025290.1.1;Name=SMUC00427_TC01;ID=SMUC00427_TC01;description=Similar%20to%20Chromodomain%20helicase%20DNA%20binding%20protein%203%20(Fragment)%20%20IPR019787%20%20Zinc%20finger%2C%20PHD-finger%20(ITAG2.4_proteins.fasta:Solyc10g083800.1.1)
SMUC00427_TC01	franklin	ORF	162	1076	.	+	.	ID=SMUC00427_TC01.orf;Name=SMUC00427_TC01.orf
SMUC00427_TC01	franklin	intron	716	716	.	.	.	ID=SMUC00427_TC01.intron1;Name=SMUC00427_TC01.intron1
SMUC00427_TC01	franklin	intron	788	788	.	.	.	ID=SMUC00427_TC01.intron2;Name=SMUC00427_TC01.intron2
SMUC00427_TC01	franklin	intron	993	993	.	.	.	ID=SMUC00427_TC01.intron3;Name=SMUC00427_TC01.intron3
SMUC00428_TC01	.	region	1	1271	.	.	.	orthologs=tomato_pep:Solyc10g080300.1.1;Name=SMUC00428_TC01;ID=SMUC00428_TC01;description=Similar%20to%20MYB%20transcription%20factor%20%20IPR017877%20%20MYB-like%20(ITAG2.4_proteins.fasta:Solyc10g080300.1.1)
SMUC00428_TC01	franklin	ORF	2	875	.	+	.	ID=SMUC00428_TC01.orf;Name=SMUC00428_TC01.orf
SMUC00428_TC01	franklin	intron	655	655	.	.	.	ID=SMUC00428_TC01.intron1;Name=SMUC00428_TC01.intron1
SMUC00428_TC01	franklin	intron	728	728	.	.	.	ID=SMUC00428_TC01.intron2;Name=SMUC00428_TC01.intron2
SMUC00429_TC01	.	region	1	2749	.	.	.	orthologs=tomato_pep:Solyc02g022830.2.1,potato_pep:Sotub02g007500.1.1;Name=SMUC00429_TC01;ID=SMUC00429_TC01;description=Similar%20to%20Twinkle%20homolog%20protein%2C%20chloroplastic/mitochondrial%20OS%3DArabidopsis%20thaliana%20GN%3DAt1g30680%20PE%3D1%20SV%3D1%20(uniprot_sprot:sp|B5X582|TWIH_ARATH)
SMUC00429_TC01	franklin	ORF	268	2112	.	+	.	ID=SMUC00429_TC01.orf;Name=SMUC00429_TC01.orf
SMUC00429_TC01	franklin	intron	256	256	.	.	.	ID=SMUC00429_TC01.intron1;Name=SMUC00429_TC01.intron1
SMUC00429_TC01	franklin	intron	399	399	.	.	.	ID=SMUC00429_TC01.intron2;Name=SMUC00429_TC01.intron2
SMUC00429_TC01	franklin	intron	455	455	.	.	.	ID=SMUC00429_TC01.intron3;Name=SMUC00429_TC01.intron3
SMUC00429_TC01	franklin	intron	513	513	.	.	.	ID=SMUC00429_TC01.intron4;Name=SMUC00429_TC01.intron4
SMUC00429_TC01	franklin	intron	627	627	.	.	.	ID=SMUC00429_TC01.intron5;Name=SMUC00429_TC01.intron5
SMUC00429_TC01	franklin	intron	711	711	.	.	.	ID=SMUC00429_TC01.intron6;Name=SMUC00429_TC01.intron6
SMUC00429_TC01	franklin	intron	792	792	.	.	.	ID=SMUC00429_TC01.intron7;Name=SMUC00429_TC01.intron7
SMUC00429_TC01	franklin	intron	858	858	.	.	.	ID=SMUC00429_TC01.intron8;Name=SMUC00429_TC01.intron8
SMUC00429_TC01	franklin	intron	975	975	.	.	.	ID=SMUC00429_TC01.intron9;Name=SMUC00429_TC01.intron9
SMUC00429_TC01	franklin	intron	1023	1023	.	.	.	ID=SMUC00429_TC01.intron10;Name=SMUC00429_TC01.intron10
SMUC00429_TC01	franklin	intron	1109	1109	.	.	.	ID=SMUC00429_TC01.intron11;Name=SMUC00429_TC01.intron11
SMUC00429_TC01	franklin	intron	1170	1170	.	.	.	ID=SMUC00429_TC01.intron12;Name=SMUC00429_TC01.intron12
SMUC00429_TC01	franklin	intron	1353	1353	.	.	.	ID=SMUC00429_TC01.intron13;Name=SMUC00429_TC01.intron13
SMUC00429_TC01	franklin	intron	1485	1485	.	.	.	ID=SMUC00429_TC01.intron14;Name=SMUC00429_TC01.intron14
SMUC00429_TC01	franklin	intron	1551	1551	.	.	.	ID=SMUC00429_TC01.intron15;Name=SMUC00429_TC01.intron15
SMUC00429_TC01	franklin	intron	1631	1631	.	.	.	ID=SMUC00429_TC01.intron16;Name=SMUC00429_TC01.intron16
SMUC00429_TC01	franklin	intron	1763	1763	.	.	.	ID=SMUC00429_TC01.intron17;Name=SMUC00429_TC01.intron17
SMUC00429_TC01	franklin	intron	1860	1860	.	.	.	ID=SMUC00429_TC01.intron18;Name=SMUC00429_TC01.intron18
SMUC00429_TC01	franklin	intron	1995	1995	.	.	.	ID=SMUC00429_TC01.intron19;Name=SMUC00429_TC01.intron19
SMUC00430_TC01	.	region	1	326	.	.	.	Name=SMUC00430_TC01;ID=SMUC00430_TC01;description=trinity_name%3Dcomp14556_c1_seq1
SMUC00430_TC01	franklin	intron	233	233	.	.	.	ID=SMUC00430_TC01.intron1;Name=SMUC00430_TC01.intron1
SMUC00431_TC01	.	region	1	1617	.	.	.	Name=SMUC00431_TC01;ID=SMUC00431_TC01;description=Similar%20to%20Serine/threonine-protein%20kinase%20ATR%20OS%3DOryza%20sativa%20subsp.%20japonica%20GN%3DOs06g0724700%20PE%3D2%20SV%3D1%20(uniprot_sprot:sp|Q5Z987|ATR_ORYSJ)
SMUC00431_TC01	franklin	ORF	2	558	.	+	.	ID=SMUC00431_TC01.orf;Name=SMUC00431_TC01.orf
SMUC00431_TC01	franklin	intron	951	951	.	.	.	ID=SMUC00431_TC01.intron1;Name=SMUC00431_TC01.intron1
SMUC00431_TC01	franklin	intron	1229	1229	.	.	.	ID=SMUC00431_TC01.intron2;Name=SMUC00431_TC01.intron2
SMUC00431_TC01	franklin	intron	1424	1424	.	.	.	ID=SMUC00431_TC01.intron3;Name=SMUC00431_TC01.intron3
SMUC00431_TC02	.	region	1	1474	.	.	.	Name=SMUC00431_TC02;ID=SMUC00431_TC02;description=Similar%20to%20Serine/threonine-protein%20kinase%20ATR%20OS%3DOryza%20sativa%20subsp.%20japonica%20GN%3DOs06g0724700%20PE%3D2%20SV%3D1%20(uniprot_sprot:sp|Q5Z987|ATR_ORYSJ)
SMUC00431_TC02	franklin	ORF	2	558	.	+	.	ID=SMUC00431_TC02.orf;Name=SMUC00431_TC02.orf
SMUC00431_TC02	franklin	intron	677	677	.	.	.	ID=SMUC00431_TC02.intron1;Name=SMUC00431_TC02.intron1
SMUC00431_TC02	franklin	intron	808	808	.	.	.	ID=SMUC00431_TC02.intron2;Name=SMUC00431_TC02.intron2
SMUC00431_TC02	franklin	intron	1086	1086	.	.	.	ID=SMUC00431_TC02.intron3;Name=SMUC00431_TC02.intron3
SMUC00431_TC02	franklin	intron	1281	1281	.	.	.	ID=SMUC00431_TC02.intron4;Name=SMUC00431_TC02.intron4
SMUC00432_TC01	.	region	1	588	.	.	.	Name=SMUC00432_TC01;ID=SMUC00432_TC01;description=trinity_name%3Dcomp14574_c0_seq1
SMUC00432_TC01	franklin	ORF	452	589	.	+	.	ID=SMUC00432_TC01.orf;Name=SMUC00432_TC01.orf
SMUC00433_TC01	.	region	1	777	.	.	.	Name=SMUC00433_TC01;ID=SMUC00433_TC01;description=trinity_name%3Dcomp14592_c0_seq1
SMUC00434_TC01	.	region	1	3892	.	.	.	orthologs=tomato_pep:Solyc11g066850.1.1,potato_pep:Sotub11g024660.1.1;Name=SMUC00434_TC01;ID=SMUC00434_TC01;description=Similar%20to%20Pentatricopeptide%20repeat-containing%20protein%20At2g15820%20OS%3DArabidopsis%20thaliana%20GN%3DAt2g15820%20PE%3D2%20SV%3D3%20(uniprot_sprot:sp|Q9XIL5|PP154_ARATH)
SMUC00434_TC01	franklin	ORF	2	2468	.	+	.	ID=SMUC00434_TC01.orf;Name=SMUC00434_TC01.orf
SMUC00434_TC01	franklin	intron	587	587	.	.	.	ID=SMUC00434_TC01.intron1;Name=SMUC00434_TC01.intron1
SMUC00435_TC01	.	region	1	906	.	.	.	Name=SMUC00435_TC01;ID=SMUC00435_TC01;description=Similar%20to%20Splicing%20factor%20u2af%20large%20subunit%20%20IPR012677%20%20Nucleotide-binding%2C%20alpha-beta%20plait%20(ITAG2.4_proteins.fasta:Solyc09g090420.2.1)
SMUC00435_TC01	franklin	ORF	240	907	.	+	.	ID=SMUC00435_TC01.orf;Name=SMUC00435_TC01.orf
SMUC00435_TC01	franklin	intron	819	819	.	.	.	ID=SMUC00435_TC01.intron1;Name=SMUC00435_TC01.intron1
SMUC00436_TC01	.	region	1	524	.	.	.	Name=SMUC00436_TC01;ID=SMUC00436_TC01;description=trinity_name%3Dcomp14738_c0_seq1
SMUC00436_TC01	franklin	ORF	2	144	.	+	.	ID=SMUC00436_TC01.orf;Name=SMUC00436_TC01.orf
SMUC00437_TC01	.	region	1	2257	.	.	.	Name=SMUC00437_TC01;ID=SMUC00437_TC01;description=trinity_name%3Dcomp14762_c0_seq1
SMUC00438_TC01	.	region	1	1586	.	.	.	Name=SMUC00438_TC01;ID=SMUC00438_TC01;description=Similar%20to%20Pentatricopeptide%20repeat-containing%20protein%20At1g52620%20OS%3DArabidopsis%20thaliana%20GN%3DAt1g52620%20PE%3D2%20SV%3D1%20(uniprot_sprot:sp|Q9SSR4|PPR77_ARATH)
SMUC00438_TC01	franklin	ORF	2	473	.	+	.	ID=SMUC00438_TC01.orf;Name=SMUC00438_TC01.orf
SMUC00439_TC01	.	region	1	787	.	.	.	Name=SMUC00439_TC01;ID=SMUC00439_TC01;description=Similar%20to%20Protein%20trichome%20birefringence-like%2019%20OS%3DArabidopsis%20thaliana%20GN%3DTBL19%20PE%3D3%20SV%3D1%20(uniprot_sprot:sp|Q9LFT0|TBL19_ARATH)
SMUC00439_TC01	franklin	ORF	2	788	.	+	.	ID=SMUC00439_TC01.orf;Name=SMUC00439_TC01.orf
SMUC00439_TC01	franklin	intron	344	344	.	.	.	ID=SMUC00439_TC01.intron1;Name=SMUC00439_TC01.intron1
SMUC00439_TC01	franklin	intron	634	634	.	.	.	ID=SMUC00439_TC01.intron2;Name=SMUC00439_TC01.intron2
SMUC00440_TC01	.	region	1	952	.	.	.	Name=SMUC00440_TC01;ID=SMUC00440_TC01;description=Similar%20to%20Uncharacterized%20protein%20n%3D1%20Tax%3DSolanum%20tuberosum%20RepID%3DM1BB34_SOLTU%20(uniref90:UniRef90_M1BB34)
SMUC00440_TC01	franklin	ORF	2	393	.	+	.	ID=SMUC00440_TC01.orf;Name=SMUC00440_TC01.orf
SMUC00440_TC01	franklin	intron	709	709	.	.	.	ID=SMUC00440_TC01.intron1;Name=SMUC00440_TC01.intron1
SMUC00440_TC01	franklin	intron	876	876	.	.	.	ID=SMUC00440_TC01.intron2;Name=SMUC00440_TC01.intron2
SMUC00441_TC01	.	region	1	914	.	.	.	Name=SMUC00441_TC01;ID=SMUC00441_TC01;description=Similar%20to%20Pathogenesis-related%20protein%205%20OS%3DArabidopsis%20thaliana%20GN%3DAt1g75040%20PE%3D1%20SV%3D1%20(uniprot_sprot:sp|P28493|PR5_ARATH)
SMUC00441_TC01	franklin	ORF	2	454	.	+	.	ID=SMUC00441_TC01.orf;Name=SMUC00441_TC01.orf
SMUC00441_TC01	franklin	intron	225	225	.	.	.	ID=SMUC00441_TC01.intron1;Name=SMUC00441_TC01.intron1
SMUC00442_TC01	.	region	1	816	.	.	.	Name=SMUC00442_TC01;ID=SMUC00442_TC01;description=Similar%20to%20Putative%20glucuronosyltransferase%20PGSIP8%20OS%3DArabidopsis%20thaliana%20GN%3DPGSIP8%20PE%3D2%20SV%3D1%20(uniprot_sprot:sp|Q8VZP6|GUX8_ARATH)
SMUC00442_TC01	franklin	ORF	305	817	.	+	.	ID=SMUC00442_TC01.orf;Name=SMUC00442_TC01.orf
SMUC00443_TC01	.	region	1	2395	.	.	.	orthologs=tomato_pep:Solyc05g013790.2.1,potato_pep:Sotub05g014800.1.1;Name=SMUC00443_TC01;ID=SMUC00443_TC01;description=Similar%20to%20Nucleoporin%20GLE1%20%20IPR012476%20%20GLE1-like%20(ITAG2.4_proteins.fasta:Solyc05g013790.2.1)
SMUC00443_TC01	franklin	ORF	428	1988	.	+	.	ID=SMUC00443_TC01.orf;Name=SMUC00443_TC01.orf
SMUC00443_TC01	franklin	intron	562	562	.	.	.	ID=SMUC00443_TC01.intron1;Name=SMUC00443_TC01.intron1
SMUC00443_TC01	franklin	intron	646	646	.	.	.	ID=SMUC00443_TC01.intron2;Name=SMUC00443_TC01.intron2
SMUC00443_TC01	franklin	intron	733	733	.	.	.	ID=SMUC00443_TC01.intron3;Name=SMUC00443_TC01.intron3
SMUC00443_TC01	franklin	intron	815	815	.	.	.	ID=SMUC00443_TC01.intron4;Name=SMUC00443_TC01.intron4
SMUC00443_TC01	franklin	intron	886	886	.	.	.	ID=SMUC00443_TC01.intron5;Name=SMUC00443_TC01.intron5
SMUC00443_TC01	franklin	intron	996	996	.	.	.	ID=SMUC00443_TC01.intron6;Name=SMUC00443_TC01.intron6
SMUC00443_TC01	franklin	intron	1203	1203	.	.	.	ID=SMUC00443_TC01.intron7;Name=SMUC00443_TC01.intron7
SMUC00443_TC01	franklin	intron	1374	1374	.	.	.	ID=SMUC00443_TC01.intron8;Name=SMUC00443_TC01.intron8
SMUC00443_TC01	franklin	intron	1523	1523	.	.	.	ID=SMUC00443_TC01.intron9;Name=SMUC00443_TC01.intron9
SMUC00443_TC01	franklin	intron	1644	1644	.	.	.	ID=SMUC00443_TC01.intron10;Name=SMUC00443_TC01.intron10
SMUC00443_TC01	franklin	intron	1800	1800	.	.	.	ID=SMUC00443_TC01.intron11;Name=SMUC00443_TC01.intron11
SMUC00444_TC01	.	region	1	483	.	.	.	Name=SMUC00444_TC01;ID=SMUC00444_TC01;description=Similar%20to%20Polyamine%20transporter%20RMV1%20OS%3DArabidopsis%20thaliana%20GN%3DRMV1%20PE%3D1%20SV%3D1%20(uniprot_sprot:sp|Q9FFL1|RMV1_ARATH)
SMUC00444_TC01	franklin	ORF	205	484	.	+	.	ID=SMUC00444_TC01.orf;Name=SMUC00444_TC01.orf
SMUC00445_TC01	.	region	1	766	.	.	.	Name=SMUC00445_TC01;ID=SMUC00445_TC01;description=trinity_name%3Dcomp14849_c0_seq1
SMUC00446_TC01	.	region	1	725	.	.	.	Name=SMUC00446_TC01;ID=SMUC00446_TC01;description=trinity_name%3Dcomp14850_c0_seq1
SMUC00447_TC01	.	region	1	648	.	.	.	Name=SMUC00447_TC01;ID=SMUC00447_TC01;description=trinity_name%3Dcomp14859_c0_seq1
SMUC00448_TC01	.	region	1	609	.	.	.	Name=SMUC00448_TC01;ID=SMUC00448_TC01;description=trinity_name%3Dcomp14899_c0_seq1
SMUC00449_TC01	.	region	1	727	.	.	.	Name=SMUC00449_TC01;ID=SMUC00449_TC01;description=trinity_name%3Dcomp14907_c0_seq1
SMUC00450_TC01	.	region	1	2322	.	.	.	orthologs=tomato_pep:Solyc03g117660.2.1,potato_pep:Sotub03g031130.1.1;Name=SMUC00450_TC01;ID=SMUC00450_TC01;description=Similar%20to%20Mandelonitrile%20lyase%20%20IPR001841%20%20Zinc%20finger%2C%20RING-type%20(ITAG2.4_proteins.fasta:Solyc03g117660.2.1)
SMUC00450_TC01	franklin	ORF	2	2052	.	+	.	ID=SMUC00450_TC01.orf;Name=SMUC00450_TC01.orf
SMUC00450_TC01	franklin	intron	1240	1240	.	.	.	ID=SMUC00450_TC01.intron1;Name=SMUC00450_TC01.intron1
SMUC00451_TC01	.	region	1	580	.	.	.	Name=SMUC00451_TC01;ID=SMUC00451_TC01;description=trinity_name%3Dcomp14934_c0_seq1
SMUC00451_TC01	franklin	ORF	450	581	.	+	.	ID=SMUC00451_TC01.orf;Name=SMUC00451_TC01.orf
SMUC00452_TC01	.	region	1	3327	.	.	.	orthologs=tomato_pep:Solyc01g104030.2.1,tomato_pep:Solyc02g070530.2.1,tomato_pep:Solyc08g016500.2.1,tomato_pep:Solyc08g066990.2.1,tomato_pep:Solyc10g024360.1.1,tomato_pep:Solyc12g006850.1.1,potato_pep:Sotub01g041030.1.1,potato_pep:Sotub02g016910.1.1,potato_pep:Sotub07g018330.1.1,potato_pep:Sotub08g015980.1.1,potato_pep:Sotub09g016910.1.1,potato_pep:Sotub10g013740.1.1,potato_pep:Sotub12g010430.1.1…
SMUC00452_TC01	franklin	ORF	2	2476	.	+	.	ID=SMUC00452_TC01.orf;Name=SMUC00452_TC01.orf
SMUC00452_TC01	franklin	intron	221	221	.	.	.	ID=SMUC00452_TC01.intron1;Name=SMUC00452_TC01.intron1
SMUC00452_TC01	franklin	intron	717	717	.	.	.	ID=SMUC00452_TC01.intron2;Name=SMUC00452_TC01.intron2
SMUC00452_TC01	franklin	intron	1746	1746	.	.	.	ID=SMUC00452_TC01.intron3;Name=SMUC00452_TC01.intron3
SMUC00452_TC01	franklin	intron	1822	1822	.	.	.	ID=SMUC00452_TC01.intron4;Name=SMUC00452_TC01.intron4
SMUC00452_TC01	franklin	intron	2017	2017	.	.	.	ID=SMUC00452_TC01.intron5;Name=SMUC00452_TC01.intron5
SMUC00452_TC01	franklin	intron	2238	2238	.	.	.	ID=SMUC00452_TC01.intron6;Name=SMUC00452_TC01.intron6
SMUC00452_TC01	franklin	intron	2335	2335	.	.	.	ID=SMUC00452_TC01.intron7;Name=SMUC00452_TC01.intron7
SMUC00452_TC01	franklin	intron	2581	2581	.	.	.	ID=SMUC00452_TC01.intron8;Name=SMUC00452_TC01.intron8
SMUC00452_TC01	franklin	intron	2899	2899	.	.	.	ID=SMUC00452_TC01.intron9;Name=SMUC00452_TC01.intron9
SMUC00452_TC01	franklin	intron	2957	2957	.	.	.	ID=SMUC00452_TC01.intron10;Name=SMUC00452_TC01.intron10
SMUC00453_TC01	.	region	1	2192	.	.	.	orthologs=tomato_pep:Solyc02g062920.2.1,tomato_pep:Solyc02g085570.2.1,tomato_pep:Solyc12g008750.1.1,potato_pep:Sotub02g028700.1.1,potato_pep:Sotub02g010520.1.1,potato_pep:Sotub12g009920.1.1;Name=SMUC00453_TC01;ID=SMUC00453_TC01;description=Similar%20to%20Splicing%20factor%20U2af%20large%20subunit%20B%20OS%3DNicotiana%20plumbaginifolia%20GN%3DU2AF65B%20PE%3D2%20SV%3D1%20(uniprot_sprot:sp|Q9ZR40|U2…
SMUC00453_TC01	franklin	ORF	2	1934	.	+	.	ID=SMUC00453_TC01.orf;Name=SMUC00453_TC01.orf
SMUC00453_TC01	franklin	intron	245	245	.	.	.	ID=SMUC00453_TC01.intron1;Name=SMUC00453_TC01.intron1
SMUC00453_TC01	franklin	intron	469	469	.	.	.	ID=SMUC00453_TC01.intron2;Name=SMUC00453_TC01.intron2
SMUC00453_TC01	franklin	intron	724	724	.	.	.	ID=SMUC00453_TC01.intron3;Name=SMUC00453_TC01.intron3
SMUC00453_TC01	franklin	intron	795	795	.	.	.	ID=SMUC00453_TC01.intron4;Name=SMUC00453_TC01.intron4
SMUC00453_TC01	franklin	intron	866	866	.	.	.	ID=SMUC00453_TC01.intron5;Name=SMUC00453_TC01.intron5
SMUC00453_TC01	franklin	intron	911	911	.	.	.	ID=SMUC00453_TC01.intron6;Name=SMUC00453_TC01.intron6
SMUC00453_TC01	franklin	intron	971	971	.	.	.	ID=SMUC00453_TC01.intron7;Name=SMUC00453_TC01.intron7
SMUC00453_TC01	franklin	intron	1032	1032	.	.	.	ID=SMUC00453_TC01.intron8;Name=SMUC00453_TC01.intron8
SMUC00453_TC01	franklin	intron	1145	1145	.	.	.	ID=SMUC00453_TC01.intron9;Name=SMUC00453_TC01.intron9
SMUC00453_TC01	franklin	intron	1592	1592	.	.	.	ID=SMUC00453_TC01.intron10;Name=SMUC00453_TC01.intron10
SMUC00453_TC01	franklin	intron	1728	1728	.	.	.	ID=SMUC00453_TC01.intron11;Name=SMUC00453_TC01.intron11
SMUC00454_TC01	.	region	1	735	.	.	.	Name=SMUC00454_TC01;ID=SMUC00454_TC01;description=trinity_name%3Dcomp14998_c0_seq1
SMUC00455_TC01	.	region	1	747	.	.	.	Name=SMUC00455_TC01;ID=SMUC00455_TC01;description=Similar%20to%20Polyadenylate-binding%20protein%202%20OS%3DArabidopsis%20thaliana%20GN%3DPAB2%20PE%3D1%20SV%3D1%20(uniprot_sprot:sp|P42731|PABP2_ARATH)
SMUC00455_TC01	franklin	microsatellite	1	18	15	.	.	score=15;ssr_type=trinucleotide;ID=ssr25;unit=AAG;Name=ssr25
SMUC00455_TC01	franklin	microsatellite	1	18	15	.	.	score=15;ssr_type=trinucleotide;ID=ssr26;unit=AAG;Name=ssr26
SMUC00455_TC01	franklin	ORF	222	748	.	+	.	ID=SMUC00455_TC01.orf;Name=SMUC00455_TC01.orf
SMUC00456_TC01	.	region	1	1294	.	.	.	orthologs=tomato_pep:Solyc11g045270.1.1,potato_pep:Sotub11g015880.1.1;Name=SMUC00456_TC01;ID=SMUC00456_TC01;description=Similar%20to%20Unknown%20Protein%20%20IPR011510%20%20Sterile%20alpha%20motif%20homology%202%20(ITAG2.4_proteins.fasta:Solyc11g045270.1.1)
SMUC00456_TC01	franklin	ORF	159	935	.	+	.	ID=SMUC00456_TC01.orf;Name=SMUC00456_TC01.orf
SMUC00457_TC01	.	region	1	1500	.	.	.	orthologs=tomato_pep:Solyc07g066530.2.1,potato_pep:Sotub07g027210.1.1;Name=SMUC00457_TC01;ID=SMUC00457_TC01;description=Similar%20to%20Mitochondrial%20import%20receptor%20subunit%20TOM34%20%20IPR011990%20%20Tetratricopeptide-like%20helical%20(ITAG2.4_proteins.fasta:Solyc07g066530.2.1)
SMUC00457_TC01	franklin	microsatellite	622	639	15	.	.	score=15;ssr_type=trinucleotide;ID=ssr27;unit=ACG;Name=ssr27
SMUC00457_TC01	franklin	microsatellite	622	639	15	.	.	score=15;ssr_type=trinucleotide;ID=ssr28;unit=ACG;Name=ssr28
SMUC00457_TC01	franklin	ORF	169	941	.	+	.	ID=SMUC00457_TC01.orf;Name=SMUC00457_TC01.orf
SMUC00457_TC01	franklin	intron	962	962	.	.	.	ID=SMUC00457_TC01.intron1;Name=SMUC00457_TC01.intron1
SMUC00458_TC01	.	region	1	502	.	.	.	Name=SMUC00458_TC01;ID=SMUC00458_TC01;description=trinity_name%3Dcomp15067_c1_seq1
SMUC00459_TC01	.	region	1	1295	.	.	.	orthologs=tomato_pep:Solyc03g006620.2.1,potato_pep:Sotub03g007710.1.1;Name=SMUC00459_TC01;ID=SMUC00459_TC01;description=Similar%20to%20Cotton%20fiber%20expressed%20protein%201%20%20IPR008480%20%20Protein%20of%20unknown%20function%20DUF761%2C%20plant%20(ITAG2.4_proteins.fasta:Solyc03g006620.2.1)
SMUC00459_TC01	franklin	ORF	74	1042	.	+	.	ID=SMUC00459_TC01.orf;Name=SMUC00459_TC01.orf
SMUC00460_TC01	.	region	1	634	.	.	.	Name=SMUC00460_TC01;ID=SMUC00460_TC01;description=trinity_name%3Dcomp15093_c0_seq1
SMUC00461_TC01	.	region	1	393	.	.	.	orthologs=tomato_pep:Solyc03g117610.1.1,potato_pep:Sotub03g031080.1.1;Name=SMUC00461_TC01;ID=SMUC00461_TC01;description=Similar%20to%20Unknown%20Protein%20(ITAG2.4_proteins.fasta:Solyc03g117610.1.1)
SMUC00461_TC01	franklin	ORF	119	394	.	+	.	ID=SMUC00461_TC01.orf;Name=SMUC00461_TC01.orf
SMUC00462_TC01	.	region	1	807	.	.	.	Name=SMUC00462_TC01;ID=SMUC00462_TC01;description=trinity_name%3Dcomp15103_c0_seq1
SMUC00463_TC01	.	region	1	1204	.	.	.	orthologs=potato_pep:Sotub12g012770.1.1;Name=SMUC00463_TC01;ID=SMUC00463_TC01;description=Similar%20to%20UDP-glycosyltransferase%2089B1%20OS%3DArabidopsis%20thaliana%20GN%3DUGT89B1%20PE%3D2%20SV%3D2%20(uniprot_sprot:sp|Q9C9B0|U89B1_ARATH)
SMUC00463_TC01	franklin	ORF	114	1205	.	+	.	ID=SMUC00463_TC01.orf;Name=SMUC00463_TC01.orf
SMUC00464_TC01	.	region	1	822	.	.	.	Name=SMUC00464_TC01;ID=SMUC00464_TC01;description=Similar%20to%20Aspartyl%20protease%20family%20protein%20%20IPR001461%20%20Peptidase%20A1%20(ITAG2.4_proteins.fasta:Solyc08g029230.2.1)
SMUC00464_TC01	franklin	ORF	168	823	.	+	.	ID=SMUC00464_TC01.orf;Name=SMUC00464_TC01.orf
SMUC00464_TC01	franklin	intron	237	237	.	.	.	ID=SMUC00464_TC01.intron1;Name=SMUC00464_TC01.intron1
SMUC00464_TC01	franklin	intron	358	358	.	.	.	ID=SMUC00464_TC01.intron2;Name=SMUC00464_TC01.intron2
SMUC00464_TC02	.	region	1	898	.	.	.	Name=SMUC00464_TC02;ID=SMUC00464_TC02;description=Similar%20to%20Aspartyl%20protease%20family%20protein%20%20IPR001461%20%20Peptidase%20A1%20(ITAG2.4_proteins.fasta:Solyc08g029230.2.1)
SMUC00464_TC02	franklin	ORF	168	899	.	+	.	ID=SMUC00464_TC02.orf;Name=SMUC00464_TC02.orf
SMUC00464_TC02	franklin	intron	237	237	.	.	.	ID=SMUC00464_TC02.intron1;Name=SMUC00464_TC02.intron1
SMUC00465_TC01	.	region	1	1399	.	.	.	orthologs=tomato_pep:Solyc12g095920.1.1,potato_pep:Sotub12g028280.1.1;Name=SMUC00465_TC01;ID=SMUC00465_TC01;description=Similar%20to%20BRCA1-A%20complex%20subunit%20MERIT40%20(ITAG2.4_proteins.fasta:Solyc12g095920.1.1)
SMUC00465_TC01	franklin	ORF	166	954	.	+	.	ID=SMUC00465_TC01.orf;Name=SMUC00465_TC01.orf
SMUC00465_TC01	franklin	intron	966	966	.	.	.	ID=SMUC00465_TC01.intron1;Name=SMUC00465_TC01.intron1
SMUC00466_TC01	.	region	1	1318	.	.	.	orthologs=tomato_pep:Solyc08g074670.2.1,potato_pep:Sotub08g019370.1.1;Name=SMUC00466_TC01;ID=SMUC00466_TC01;description=Similar%20to%20Mediator%20of%20RNA%20polymerase%20II%20transcription%20subunit%2028%20OS%3DArabidopsis%20thaliana%20GN%3DMED28%20PE%3D1%20SV%3D1%20(uniprot_sprot:sp|Q9LFA5|MED28_ARATH)
SMUC00466_TC01	franklin	ORF	392	814	.	+	.	ID=SMUC00466_TC01.orf;Name=SMUC00466_TC01.orf
SMUC00466_TC01	franklin	intron	338	338	.	.	.	ID=SMUC00466_TC01.intron1;Name=SMUC00466_TC01.intron1
SMUC00466_TC01	franklin	intron	566	566	.	.	.	ID=SMUC00466_TC01.intron2;Name=SMUC00466_TC01.intron2
SMUC00466_TC01	franklin	intron	679	679	.	.	.	ID=SMUC00466_TC01.intron3;Name=SMUC00466_TC01.intron3
SMUC00467_TC01	.	region	1	1246	.	.	.	orthologs=tomato_pep:Solyc03g033660.2.1,potato_pep:Sotub03g009370.1.1;Name=SMUC00467_TC01;ID=SMUC00467_TC01;description=Similar%20to%20GATA%20transcription%20factor%205%20OS%3DArabidopsis%20thaliana%20GN%3DGATA5%20PE%3D2%20SV%3D1%20(uniprot_sprot:sp|Q9FH57|GATA5_ARATH)
SMUC00467_TC01	franklin	ORF	205	1044	.	+	.	ID=SMUC00467_TC01.orf;Name=SMUC00467_TC01.orf
[truncated: 271,889 more rows]
