# Supplementary material for: The first de novo transcriptome of pepino (Solanum muricatum): assembly, comprehensive analysis and comparison with the closely related species S. caripense, potato and tomato
Source: BMC Genomics. 2016 May 4;17:321. doi: 10.1186/s12864-016-2656-8 (PMC4855764; doi:10.1186/s12864-016-2656-8)
Supplement: Additional file 6: — GO annotation. A text file with the GO annotation for the whole S. muricatum unigene collection. (ZIP 1223 kb) [file 12864_2016_2656_MOESM6_ESM.zip › Solanum_muricatum_transcriptome.v1.0.st_nucl.b2g.annot]

SMUC00001_TC01	GO:0020037	cytochrome p450
SMUC00001_TC01	GO:0016705
SMUC00001_TC01	GO:0004497
SMUC00001_TC01	GO:0005506
SMUC00001_TC01	GO:0055114
SMUC00003_TC01	GO:0006355	heat stress transcription factor a-6b-like
SMUC00003_TC01	GO:0009644
SMUC00003_TC01	GO:0003700
SMUC00003_TC01	GO:0043565
SMUC00003_TC01	GO:0032268
SMUC00003_TC01	GO:0005634
SMUC00003_TC01	GO:0009408
SMUC00005_TC01	GO:0005739	uncharacterized mitochondrial protein g01010-like
SMUC00006_TC01	GO:0006355	myb transcription factor
SMUC00006_TC01	GO:0003700
SMUC00006_TC01	GO:0009751
SMUC00006_TC01	GO:0003677
SMUC00006_TC01	GO:0046686
SMUC00006_TC01	GO:0010200
SMUC00006_TC01	GO:0003682
SMUC00006_TC01	GO:0009739
SMUC00006_TC01	GO:0005634
SMUC00006_TC01	GO:0009723
SMUC00006_TC01	GO:0009753
SMUC00007_TC01	GO:0010951	kunitz-type protease inhibitor precursor
SMUC00007_TC01	GO:0005773
SMUC00007_TC01	GO:0004866
SMUC00019_TC01	GO:0004871	myosin-h heavy chain-like
SMUC00019_TC01	GO:0003779
SMUC00019_TC01	GO:0016459
SMUC00019_TC01	GO:0005524
SMUC00019_TC01	GO:0007165
SMUC00019_TC01	GO:0003774
SMUC00019_TC01	GO:0016021
SMUC00019_TC01	GO:0008152
SMUC00020_TC01	GO:0006468	u-box domain-containing protein 35-like
SMUC00020_TC01	GO:0004674
SMUC00020_TC01	GO:0004842
SMUC00020_TC01	GO:0005524
SMUC00020_TC01	GO:0016567
SMUC00020_TC01	GO:0000151
SMUC00020_TC01	GO:0009507
SMUC00020_TC01	GO:0005886
SMUC00020_TC01	EC:2.7.11
SMUC00020_TC01	EC:6.3.2.19
SMUC00024_TC01	GO:0050616	cytochrome p450 734a1-like
SMUC00024_TC01	GO:0010268
SMUC00024_TC01	GO:0016131
SMUC00024_TC01	GO:0005506
SMUC00024_TC01	GO:0009741
SMUC00024_TC01	GO:0020037
SMUC00024_TC01	GO:0016705
SMUC00024_TC01	GO:0008395
SMUC00024_TC01	GO:0009416
SMUC00024_TC01	GO:0055114
SMUC00024_TC01	EC:1.3.3.9
SMUC00026_TC01	GO:0005488	PREDICTED: uncharacterized protein LOC101266412
SMUC00028_TC01	GO:0006066	protein hothead-like
SMUC00028_TC01	GO:0009553
SMUC00028_TC01	GO:0050660
SMUC00028_TC01	GO:0007267
SMUC00028_TC01	GO:0010430
SMUC00028_TC01	GO:0008812
SMUC00028_TC01	GO:0046593
SMUC00028_TC01	EC:4.1.2.10
SMUC00028_TC01	EC:1.1.99.1
SMUC00033_TC01	GO:0043229	kinesin heavy isoform partial
SMUC00033_TC01	GO:0005488
SMUC00033_TC01	GO:0022402
SMUC00033_TC01	GO:0007059
SMUC00034_TC01	GO:0003777	kinesin heavy
SMUC00034_TC01	GO:0008017
SMUC00034_TC01	GO:0005739
SMUC00034_TC01	GO:0005874
SMUC00034_TC01	GO:0005524
SMUC00034_TC01	GO:0007018
SMUC00034_TC01	GO:0009060
SMUC00034_TC01	GO:0005871
SMUC00035_TC01	GO:0005886	plac8 family protein
SMUC00036_TC01	GO:0016491	pentatricopeptide repeat-containing protein at3g49142-like
SMUC00036_TC01	GO:0005739
SMUC00036_TC01	GO:0055114
SMUC00036_TC01	GO:0010181
SMUC00038_TC01	GO:0020037	abscisic acid 8 -hydroxylase 3-like
SMUC00038_TC01	GO:0016705
SMUC00038_TC01	GO:0004497
SMUC00038_TC01	GO:0005506
SMUC00038_TC01	GO:0055114
SMUC00039_TC01	GO:0005975	rhamnogalacturonate lyase b-like
SMUC00039_TC01	GO:0005774
SMUC00039_TC01	GO:0030246
SMUC00039_TC01	GO:0016829
SMUC00042_TC01	GO:0016208	2-succinylbenzoate-- chloroplastic peroxisomal-like
SMUC00042_TC01	GO:0005777
SMUC00042_TC01	GO:0009507
SMUC00042_TC01	GO:0042372
SMUC00042_TC01	GO:0005739
SMUC00042_TC01	GO:0008756
SMUC00042_TC01	EC:6.2.1.26
SMUC00047_TC01	GO:0010638	probable polygalacturonase at1g80170-like
SMUC00047_TC01	GO:0004650
SMUC00047_TC01	GO:0009887
SMUC00047_TC01	GO:0047911
SMUC00047_TC01	GO:0045492
SMUC00047_TC01	GO:0009888
SMUC00047_TC01	GO:0005576
SMUC00047_TC01	GO:0010413
SMUC00047_TC01	GO:0033044
SMUC00047_TC01	EC:3.2.1.15
SMUC00047_TC01	EC:3.2.1.67
SMUC00054_TC01	GO:0043565	transcription factor tga1-like
SMUC00054_TC01	GO:0006351
SMUC00056_TC01	GO:0016021	myosin-h heavy chain-like
SMUC00056_TC01	GO:0004871
SMUC00056_TC01	GO:0016459
SMUC00056_TC01	GO:0005524
SMUC00056_TC01	GO:0003774
SMUC00056_TC01	GO:0003779
SMUC00056_TC01	GO:0007165
SMUC00056_TC01	GO:0006535
SMUC00056_TC01	GO:0004124
SMUC00056_TC01	EC:2.5.1.47
SMUC00058_TC01	GO:0044424	mitogen-activated protein kinase-binding protein 1-like
SMUC00061_TC01	GO:0005634	PREDICTED: uncharacterized protein LOC102605079
SMUC00063_TC01	GO:0051287	nadh dehydrogenase subunit 7
SMUC00063_TC01	GO:0005739
SMUC00063_TC01	GO:0016651
SMUC00063_TC01	GO:0055114
SMUC00063_TC01	GO:0048038
SMUC00064_TC01	GO:0016772	retrovirus-related pol polyprotein line-1
SMUC00064_TC01	GO:0043231
SMUC00064_TC01	GO:0043167
SMUC00064_TC01	GO:0003676
SMUC00064_TC01	GO:0034645
SMUC00064_TC01	GO:0044238
SMUC00066_TC01	GO:0005488	gag-pol polyprotein
SMUC00068_TC01	GO:0016772	low quality protein: auxin transport protein big-like
SMUC00068_TC01	GO:0044260
SMUC00068_TC01	GO:0090304
SMUC00068_TC01	GO:0000166
SMUC00072_TC01	GO:0016772	integrase core domain containing protein
SMUC00072_TC01	GO:0008270
SMUC00072_TC01	GO:0003676
SMUC00072_TC01	GO:0016787
SMUC00072_TC01	GO:0015074
SMUC00078_TC01	GO:0005089	rho guanine nucleotide exchange factor 8-like
SMUC00078_TC01	GO:0042802
SMUC00078_TC01	GO:0080092
SMUC00078_TC01	GO:0080147
SMUC00078_TC01	GO:0032319
SMUC00078_TC01	GO:0044702
SMUC00078_TC01	GO:0003006
SMUC00078_TC01	GO:0005737
SMUC00078_TC01	GO:0005634
SMUC00080_TC01	GO:0005886	isoform 1
SMUC00082_TC01	GO:0006457	protein disulfide-isomerase 5-2-like
SMUC00082_TC01	GO:0009505
SMUC00082_TC01	GO:0009506
SMUC00082_TC01	GO:0045454
SMUC00082_TC01	GO:0006662
SMUC00082_TC01	GO:0005774
SMUC00082_TC01	GO:0003756
SMUC00082_TC01	GO:0015035
SMUC00082_TC01	GO:0005783
SMUC00082_TC01	GO:0055114
SMUC00082_TC01	EC:5.3.4.1
SMUC00083_TC01	GO:0000226	condensin complex subunit 2-like
SMUC00083_TC01	GO:0006346
SMUC00083_TC01	GO:0031048
SMUC00083_TC01	GO:0006275
SMUC00083_TC01	GO:0000911
SMUC00083_TC01	GO:0051567
SMUC00083_TC01	GO:0007076
SMUC00083_TC01	GO:0010389
SMUC00083_TC01	GO:0008283
SMUC00083_TC01	GO:0005737
SMUC00083_TC01	GO:0006306
SMUC00083_TC01	GO:0019722
SMUC00083_TC01	GO:0009909
SMUC00083_TC01	GO:0006270
SMUC00083_TC01	GO:0005634
SMUC00083_TC01	GO:0000796
SMUC00084_TC01	GO:0009611	iaa-amino acid hydrolase ilr1-like 4-like
SMUC00084_TC01	GO:0010112
SMUC00084_TC01	GO:0009850
SMUC00084_TC01	GO:0010179
SMUC00084_TC01	GO:0005886
SMUC00085_TC01	GO:0006355	agamous-like mads-box protein agl8 homolog
SMUC00085_TC01	GO:0003700
SMUC00085_TC01	GO:0003677
SMUC00085_TC01	GO:0006351
SMUC00085_TC01	GO:0046983
SMUC00085_TC01	GO:0005634
SMUC00086_TC01	GO:0016301	cysteine-rich repeat secretory protein 15-like
SMUC00086_TC01	GO:0016310
SMUC00086_TC01	GO:0005886
SMUC00087_TC01	GO:0009941	mitochondrial substrate carrier family protein
SMUC00087_TC01	GO:0005743
SMUC00087_TC01	GO:0055085
SMUC00087_TC01	GO:0006839
SMUC00087_TC01	GO:0016021
SMUC00087_TC01	GO:0005215
SMUC00088_TC01	GO:0006979	thioredoxin m- chloroplastic-like
SMUC00088_TC01	GO:0006662
SMUC00088_TC01	GO:0008047
SMUC00088_TC01	GO:0055114
SMUC00088_TC01	GO:0009409
SMUC00088_TC01	GO:0045454
SMUC00088_TC01	GO:0009941
SMUC00088_TC01	GO:0004857
SMUC00088_TC01	GO:0043086
SMUC00088_TC01	GO:0009535
SMUC00088_TC01	GO:0043085
SMUC00088_TC01	GO:0015035
SMUC00088_TC01	GO:0010319
SMUC00088_TC01	GO:0048046
SMUC00088_TC01	GO:0006109
SMUC00092_TC01	GO:0005794	ap-3 complex subunit delta-like
SMUC00092_TC01	GO:0007032
SMUC00092_TC01	GO:0030117
SMUC00092_TC01	GO:0080171
SMUC00092_TC01	GO:0008565
SMUC00092_TC01	GO:0016192
SMUC00092_TC01	GO:0006886
SMUC00092_TC01	GO:1990019
SMUC00093_TC01	GO:0008793	probable aminotransferase acs10-like
SMUC00093_TC01	GO:0030170
SMUC00093_TC01	GO:0042218
SMUC00093_TC01	GO:0004069
SMUC00093_TC01	GO:0016847
SMUC00093_TC01	EC:4.4.1.14
SMUC00093_TC01	EC:2.6.1.57
SMUC00093_TC01	EC:2.6.1.1
SMUC00094_TC01	GO:0009607	mlp-like protein 34-like
SMUC00094_TC01	GO:0006952
SMUC00095_TC01	GO:0009987	myb-related protein 306-like
SMUC00095_TC01	GO:0009628
SMUC00095_TC01	GO:0009725
SMUC00095_TC01	GO:0003677
SMUC00095_TC01	GO:1901700
SMUC00095_TC01	GO:0003682
SMUC00095_TC01	GO:0006950
SMUC00095_TC01	GO:0005634
SMUC00096_TC01	GO:0015030	nucleic acid binding
SMUC00096_TC01	GO:0003690
SMUC00096_TC01	GO:0008270
SMUC00096_TC01	GO:0080188
SMUC00096_TC01	GO:0008380
SMUC00096_TC01	GO:0003725
SMUC00099_TC01	GO:0005777	pseudouridine-5 -phosphate glycosidase
SMUC00099_TC01	GO:0016798
SMUC00099_TC01	GO:0008152
SMUC00099_TC01	GO:0009507
SMUC00099_TC01	GO:0005886
SMUC00101_TC01	GO:0006355	dof zinc finger
SMUC00101_TC01	GO:0003677
SMUC00102_TC01	GO:0051011	nuclear matrix protein 1
SMUC00102_TC01	GO:0009524
SMUC00102_TC01	GO:0005876
SMUC00103_TC01	GO:0005488	probable receptor-like protein kinase at1g67000-like
SMUC00103_TC01	GO:0016301
SMUC00104_TC01	GO:0016021	tonoplast intrinsic protein
SMUC00104_TC01	GO:0015204
SMUC00104_TC01	GO:0042742
SMUC00104_TC01	GO:0015250
SMUC00104_TC01	GO:0071918
SMUC00104_TC01	GO:0080170
SMUC00104_TC01	GO:0006833
SMUC00104_TC01	GO:0043674
SMUC00104_TC01	GO:0009507
SMUC00104_TC01	GO:0030104
SMUC00104_TC01	GO:0005783
SMUC00104_TC01	GO:0005794
SMUC00104_TC01	GO:0005886
SMUC00105_TC01	GO:0005802	udp-glycosyltransferase family protein
SMUC00105_TC01	GO:0005794
SMUC00105_TC01	GO:0005768
SMUC00105_TC01	GO:0005634
SMUC00105_TC01	GO:0009058
SMUC00105_TC01	GO:0016757
SMUC00107_TC01	GO:0009734	dcn1-like protein 2-like
SMUC00108_TC01	GO:0055114	short chain alcohol
SMUC00108_TC01	GO:0047044
SMUC00108_TC01	EC:1.1.1.53
SMUC00109_TC01	GO:0006777	cofactor of nitrate reductase and xanthine dehydrogenase 3
SMUC00109_TC01	GO:0009507
SMUC00109_TC01	GO:0003824
SMUC00109_TC01	GO:0005739
SMUC00110_TC01	GO:0065007	dna binding
SMUC00112_TC01	GO:0017151	dead-box atp-dependent rna helicase 1-like
SMUC00112_TC01	GO:0006406
SMUC00112_TC01	GO:0008026
SMUC00112_TC01	GO:0010388
SMUC00112_TC01	GO:0009640
SMUC00112_TC01	GO:0009560
SMUC00112_TC01	GO:0003676
SMUC00112_TC01	GO:0006200
SMUC00112_TC01	GO:0006606
SMUC00112_TC01	GO:0005524
SMUC00112_TC01	GO:0005634
SMUC00112_TC01	GO:0006626
SMUC00114_TC01	GO:0048446	o-acyltransferase wsd1-like
SMUC00114_TC01	GO:0045017
SMUC00114_TC01	GO:0005886
SMUC00114_TC01	GO:0004144
SMUC00114_TC01	EC:2.3.1.20
SMUC00115_TC01	GO:0000387	arm repeat superfamily protein
SMUC00115_TC01	GO:0005681
SMUC00116_TC01	GO:0050660	cytokinin dehydrogenase 7
SMUC00116_TC01	GO:0008762
SMUC00116_TC01	GO:0009823
SMUC00116_TC01	GO:0005576
SMUC00116_TC01	GO:0055114
SMUC00116_TC01	GO:0019139
SMUC00116_TC01	EC:1.5.99.12
SMUC00116_TC01	EC:1.1.1.158
SMUC00117_TC01	GO:0003713	myb-related protein 3r-1-like
SMUC00117_TC01	GO:0006355
SMUC00117_TC01	GO:0003677
SMUC00117_TC01	GO:0003682
SMUC00117_TC01	GO:0005634
SMUC00119_TC01	GO:0016592	fibrillarin 2
SMUC00119_TC01	GO:0003723
SMUC00119_TC01	GO:0001510
SMUC00119_TC01	GO:0006364
SMUC00119_TC01	GO:0016020
SMUC00119_TC01	GO:0008168
SMUC00119_TC01	GO:0008033
SMUC00120_TC01	GO:0016021	transmembrane and coiled-coil domain-containing protein 4-like
SMUC00124_TC01	GO:0055114	tudor pwwp mbt superfamily protein isoform 1
SMUC00124_TC01	GO:0016491
SMUC00125_TC01	GO:0006355	wrky transcription factor
SMUC00125_TC01	GO:0003700
SMUC00125_TC01	GO:0043565
SMUC00125_TC01	GO:0009867
SMUC00125_TC01	GO:0050832
SMUC00126_TC01	GO:0009648	elf4-like protein
SMUC00127_TC01	GO:0005634	methyl- -binding domain-containing protein 2-like
SMUC00127_TC01	GO:0003677
SMUC00127_TC01	GO:0008270
SMUC00127_TC01	GO:0019899
SMUC00128_TC01	GO:1902475	uncharacterized amino-acid permease -like
SMUC00128_TC01	GO:0015185
SMUC00128_TC01	GO:0015189
SMUC00128_TC01	GO:0015808
SMUC00128_TC01	GO:0015181
SMUC00128_TC01	GO:0015180
SMUC00128_TC01	GO:0016021
SMUC00128_TC01	GO:0015812
SMUC00128_TC01	GO:0015819
SMUC00128_TC01	GO:0015813
SMUC00128_TC01	GO:0005313
SMUC00128_TC01	GO:0015809
SMUC00129_TC01	GO:0005096	rho gtpase-activating protein 7-like isoform x2
SMUC00129_TC01	GO:0043547
SMUC00129_TC01	GO:0005886
SMUC00129_TC01	GO:0007165
SMUC00129_TC01	GO:0009535
SMUC00130_TC01	GO:0006412	polypeptide isoform 1
SMUC00130_TC01	GO:0042586
SMUC00130_TC01	GO:0019288
SMUC00130_TC01	GO:0010027
SMUC00130_TC01	GO:0009507
SMUC00130_TC01	GO:0005506
SMUC00130_TC01	EC:3.5.1.88
SMUC00132_TC01	GO:0030170	histidine decarboxylase-like isoform 1
SMUC00132_TC01	GO:0009793
SMUC00132_TC01	GO:0005886
SMUC00132_TC01	GO:0006580
SMUC00132_TC01	GO:0004398
SMUC00132_TC01	GO:0006520
SMUC00132_TC01	GO:0005829
SMUC00132_TC01	EC:4.1.1.22
SMUC00133_TC01	GO:0046686	probable cyclic nucleotide-gated ion channel 5-like
SMUC00133_TC01	GO:0005249
SMUC00133_TC01	GO:0034765
SMUC00133_TC01	GO:0071805
SMUC00133_TC01	GO:0016021
SMUC00134_TC01	GO:0046872	alternative oxidase
SMUC00134_TC01	GO:0044763
SMUC00134_TC01	GO:0050896
SMUC00134_TC01	GO:0005743
SMUC00134_TC01	GO:0070469
SMUC00134_TC01	GO:0009916
SMUC00134_TC01	GO:0016021
SMUC00134_TC01	GO:0055114
SMUC00135_TC01	GO:0016021	transmembrane protein
SMUC00135_TC01	GO:0009941
SMUC00137_TC01	GO:0006470	probable protein phosphatase 2c 60-like
SMUC00137_TC01	GO:0046872
SMUC00137_TC01	GO:0004722
SMUC00138_TC01	GO:0005507	rna-binding glycine-rich protein
SMUC00138_TC01	GO:0003690
SMUC00138_TC01	GO:0001072
SMUC00138_TC01	GO:0009845
SMUC00138_TC01	GO:0009414
SMUC00138_TC01	GO:0009651
SMUC00138_TC01	GO:0005524
SMUC00138_TC01	GO:0009631
SMUC00138_TC01	GO:0031564
SMUC00138_TC01	GO:0003697
SMUC00139_TC01	GO:0005525	trigalactosyldiacylglycerol 1 isoform 1
SMUC00139_TC01	GO:0007264
SMUC00140_TC01	GO:0051287	succinate-semialdehyde mitochondrial-like
SMUC00140_TC01	GO:0005507
SMUC00140_TC01	GO:0009450
SMUC00140_TC01	GO:0055114
SMUC00140_TC01	GO:0006540
SMUC00140_TC01	GO:0009416
SMUC00140_TC01	GO:0009013
SMUC00140_TC01	GO:0006333
SMUC00140_TC01	GO:0004028
SMUC00140_TC01	GO:0072593
SMUC00140_TC01	GO:0009408
SMUC00140_TC01	GO:0004777
SMUC00140_TC01	GO:0009570
SMUC00140_TC01	GO:0005759
SMUC00140_TC01	EC:1.2.1
SMUC00140_TC01	EC:1.2.1.16
SMUC00140_TC01	EC:1.2.1.24
SMUC00141_TC01	GO:0006357	mediator of rna polymerase ii transcription subunit 11-like
SMUC00141_TC01	GO:0001104
SMUC00141_TC01	GO:0016592
SMUC00141_TC01	GO:0006366
SMUC00142_TC01	GO:0008233	otu domain-containing protein at3g57810-like
SMUC00142_TC01	GO:0005737
SMUC00142_TC01	GO:0006508
SMUC00143_TC01	GO:0016998	peptidoglycan-binding domain-containing isoform 1
SMUC00144_TC01	GO:0003989	acetyl-coenzyme a carboxylase carboxyl transferase subunit alpha
SMUC00144_TC01	GO:0006633
SMUC00144_TC01	GO:0009317
SMUC00144_TC01	GO:0006744
SMUC00144_TC01	GO:0009941
SMUC00144_TC01	GO:0016740
SMUC00144_TC01	GO:0009570
SMUC00144_TC01	GO:0016020
SMUC00144_TC01	EC:6.4.1.2
SMUC00145_TC01	GO:0009654	psbp domain-containing protein chloroplastic-like
SMUC00145_TC01	GO:0048564
SMUC00145_TC01	GO:0031977
SMUC00145_TC01	GO:0019898
SMUC00145_TC01	GO:0005509
SMUC00145_TC01	GO:0009570
SMUC00145_TC01	GO:0009535
SMUC00146_TC01	GO:0006281	protein xri1-like
SMUC00146_TC01	GO:0010165
SMUC00146_TC01	GO:0006355
SMUC00146_TC01	GO:0007143
SMUC00146_TC01	GO:0009555
SMUC00146_TC01	GO:0005515
SMUC00146_TC01	GO:0007140
SMUC00146_TC01	GO:0005634
SMUC00147_TC01	GO:0005737	exosome complex component rrp45-like
SMUC00147_TC01	GO:0000175
SMUC00147_TC01	GO:0010025
SMUC00147_TC01	GO:0090503
SMUC00147_TC01	GO:0005634
SMUC00147_TC01	EC:3.1.13
SMUC00148_TC01	GO:0022626	proteasome subunit alpha type-4-like
SMUC00148_TC01	GO:0005773
SMUC00148_TC01	GO:0019773
SMUC00148_TC01	GO:0046686
SMUC00148_TC01	GO:0006511
SMUC00148_TC01	GO:0005634
SMUC00148_TC01	GO:0004298
SMUC00148_TC01	EC:3.4.25
SMUC00149_TC01	GO:0004725	protein-tyrosine-phosphatase mkp1-like isoform x1
SMUC00149_TC01	GO:0008138
SMUC00149_TC01	GO:0016301
SMUC00149_TC01	GO:0016310
SMUC00149_TC01	GO:0035335
SMUC00149_TC01	GO:0009411
SMUC00149_TC01	EC:3.1.3.48
SMUC00149_TC01	EC:3.1.3
SMUC00150_TC01	GO:0009790	cytochrome c-type biogenesis
SMUC00150_TC01	GO:0043234
SMUC00150_TC01	GO:0005743
SMUC00150_TC01	GO:0016491
SMUC00150_TC01	GO:0055114
SMUC00151_TC01	GO:0009506	probable xyloglucan glycosyltransferase 12-like
SMUC00151_TC01	GO:0008152
SMUC00151_TC01	GO:0005794
SMUC00151_TC01	GO:0016760
SMUC00151_TC01	EC:2.4.1.12
SMUC00152_TC01	GO:0005886	kinetochore protein nuf2 isoform 1
SMUC00152_TC01	GO:0007067
SMUC00152_TC01	GO:0005774
SMUC00152_TC01	GO:0000775
SMUC00153_TC01	GO:0005634	kh domain-containing protein at4g18375-like
SMUC00153_TC01	GO:0003723
SMUC00155_TC01	GO:0006777	molybdopterin synthase sulfur carrier subunit-like
SMUC00155_TC01	GO:0030366
SMUC00155_TC01	GO:0009734
SMUC00155_TC01	GO:0019008
SMUC00155_TC01	GO:0018315
SMUC00155_TC01	GO:0005737
SMUC00157_TC01	GO:0009231	protein-s isoprenylcysteine o-
SMUC00157_TC01	GO:0003919
SMUC00157_TC01	EC:2.7.7.2
SMUC00158_TC01	GO:0016592	small rna degrading nuclease 3-like
SMUC00158_TC01	GO:0090305
SMUC00158_TC01	GO:0003676
SMUC00158_TC01	GO:0008408
SMUC00158_TC01	GO:0010587
SMUC00158_TC01	GO:0000166
SMUC00160_TC01	GO:0031167	uncharacterized rna methyltransferase pc1998-like
SMUC00160_TC01	GO:0008168
SMUC00161_TC01	GO:0005975	probable beta-d-xylosidase 2-like
SMUC00161_TC01	GO:0005576
SMUC00161_TC01	GO:0009505
SMUC00161_TC01	GO:0008422
SMUC00161_TC01	GO:0046685
SMUC00161_TC01	EC:3.2.1.21
SMUC00162_TC01	GO:0048827	protein clp1 homolog
SMUC00162_TC01	GO:0005829
SMUC00162_TC01	GO:0009908
SMUC00162_TC01	GO:0031124
SMUC00162_TC01	GO:0010228
SMUC00162_TC01	GO:0005524
SMUC00162_TC01	GO:0005849
SMUC00163_TC01	GO:0009627	glycerol-3-phosphate dehydrogenase
SMUC00163_TC01	GO:0005975
SMUC00163_TC01	GO:0036439
SMUC00163_TC01	GO:0051287
SMUC00163_TC01	GO:0047952
SMUC00163_TC01	GO:0004367
SMUC00163_TC01	GO:0046168
SMUC00163_TC01	GO:0009331
SMUC00163_TC01	GO:0055114
SMUC00163_TC01	EC:1.1.1.94
SMUC00163_TC01	EC:1.1.1.8
SMUC00164_TC01	GO:0009965	transcription factor tcp13-like
SMUC00164_TC01	GO:0031347
SMUC00164_TC01	GO:0045962
SMUC00164_TC01	GO:0030154
SMUC00165_TC01	GO:0010413	aspartic proteinase nepenthesin-1-like
SMUC00165_TC01	GO:0016926
SMUC00165_TC01	GO:0000041
SMUC00165_TC01	GO:0010228
SMUC00165_TC01	GO:0006508
SMUC00165_TC01	GO:0045492
SMUC00165_TC01	GO:0004190
SMUC00165_TC01	GO:0005576
SMUC00165_TC01	GO:0050665
SMUC00165_TC01	EC:3.4.23
SMUC00168_TC01	GO:0006098	electron carrier electron transporter iron ion binding protein
SMUC00168_TC01	GO:0019252
SMUC00168_TC01	GO:0030003
SMUC00168_TC01	GO:0010598
SMUC00168_TC01	GO:0009055
SMUC00168_TC01	GO:0051536
SMUC00168_TC01	GO:0009773
SMUC00168_TC01	GO:0019288
SMUC00168_TC01	GO:0046872
SMUC00168_TC01	GO:0070838
SMUC00168_TC01	GO:0019761
SMUC00168_TC01	GO:0009535
SMUC00170_TC01	GO:0009880	transducin beta-like protein 3-like
SMUC00170_TC01	GO:0006094
SMUC00170_TC01	GO:0050826
SMUC00170_TC01	GO:0006406
SMUC00170_TC01	GO:0001510
SMUC00170_TC01	GO:0048825
SMUC00170_TC01	GO:0051301
SMUC00170_TC01	GO:0009640
SMUC00170_TC01	GO:0005730
SMUC00170_TC01	GO:0010564
SMUC00170_TC01	GO:0019915
SMUC00170_TC01	GO:0010182
SMUC00170_TC01	GO:0006468
SMUC00170_TC01	GO:0016567
SMUC00170_TC01	GO:0009845
SMUC00170_TC01	GO:0010228
SMUC00170_TC01	GO:0045595
SMUC00170_TC01	GO:0032040
SMUC00170_TC01	GO:0009909
SMUC00170_TC01	GO:0007062
SMUC00170_TC01	GO:0004612
SMUC00170_TC01	GO:0006606
SMUC00170_TC01	GO:0016905
SMUC00170_TC01	GO:0006364
SMUC00170_TC01	GO:0005524
SMUC00170_TC01	GO:0010072
SMUC00170_TC01	GO:0010162
SMUC00170_TC01	EC:2.7.11.7
SMUC00170_TC01	EC:4.1.1.49
SMUC00173_TC01	GO:0008725	probable gmp synthase
SMUC00173_TC01	GO:0006284
SMUC00173_TC01	EC:3.2.2.20
SMUC00173_TC01	EC:3.2.2.21
SMUC00175_TC01	GO:0008233	aspartic proteinase-like protein 1-like
SMUC00178_TC01	GO:0006952	late blight resistance identical
SMUC00178_TC01	GO:0043531
SMUC00180_TC01	GO:0000737	dna replication atp-dependent helicase nuclease dna2-like
SMUC00180_TC01	GO:0009793
SMUC00180_TC01	GO:0043142
SMUC00180_TC01	GO:0017108
SMUC00180_TC01	GO:0033567
SMUC00180_TC01	GO:0004003
SMUC00180_TC01	GO:0006200
SMUC00180_TC01	GO:0005634
SMUC00182_TC01	GO:0016021	protein spinster-like
SMUC00182_TC01	GO:0009567
SMUC00182_TC01	GO:0055085
SMUC00184_TC01	GO:0006468	probable inactive leucine-rich repeat receptor-like protein kinase at3g03770-like
SMUC00184_TC01	GO:0055114
SMUC00184_TC01	GO:0010224
SMUC00184_TC01	GO:0004674
SMUC00184_TC01	GO:0009718
SMUC00184_TC01	GO:0007169
SMUC00184_TC01	GO:0005524
SMUC00184_TC01	GO:0009744
SMUC00184_TC01	GO:0032440
SMUC00184_TC01	GO:0005886
SMUC00184_TC01	EC:1.3.1.74
SMUC00184_TC01	EC:2.7.11
SMUC00188_TC01	GO:0005886	btb poz domain-containing protein at5g48800-like
SMUC00189_TC01	GO:0045694	splicing factor 3a subunit 3-like
SMUC00189_TC01	GO:0005829
SMUC00189_TC01	GO:0003676
SMUC00189_TC01	GO:0005634
SMUC00189_TC01	GO:0008270
SMUC00191_TC01	GO:0003676	heterogeneous nuclear ribonucleoprotein 1-like
SMUC00191_TC01	GO:0000166
SMUC00191_TC01	GO:0009507
SMUC00191_TC01	GO:0005886
SMUC00195_TC01	GO:0016021	leucine-rich repeat receptor-like protein kinase tdr-like
SMUC00195_TC01	GO:0006468
SMUC00195_TC01	GO:0010223
SMUC00195_TC01	GO:0004674
SMUC00195_TC01	GO:0005524
SMUC00195_TC01	GO:0010089
SMUC00195_TC01	GO:0010067
SMUC00195_TC01	EC:2.7.11
SMUC00196_TC01	GO:0005488	integrase core domain containing protein
SMUC00198_TC01	GO:0006820	mitochondrial outer membrane protein porin 4-like
SMUC00198_TC01	GO:0009617
SMUC00198_TC01	GO:0008308
SMUC00198_TC01	GO:0034220
SMUC00198_TC01	GO:0005886
SMUC00198_TC01	GO:0034765
SMUC00198_TC01	GO:0044070
SMUC00198_TC01	GO:0005741
SMUC00200_TC01	GO:0005737	very-long-chain enoyl- reductase-like
SMUC00200_TC01	GO:0003865
SMUC00200_TC01	GO:0019166
SMUC00200_TC01	GO:0006665
SMUC00200_TC01	GO:0010025
SMUC00200_TC01	GO:0005886
SMUC00200_TC01	GO:0004318
SMUC00200_TC01	GO:0016021
SMUC00200_TC01	GO:0009922
SMUC00200_TC01	GO:0055114
SMUC00200_TC01	EC:1.3.1.9
SMUC00200_TC01	EC:1.3.1.38
SMUC00200_TC01	EC:1.3.99.5
SMUC00201_TC01	GO:0045893	transcription factor hbp-1a
SMUC00201_TC01	GO:0043565
SMUC00201_TC01	GO:0003700
SMUC00201_TC01	GO:0005634
SMUC00201_TC01	GO:0006351
SMUC00203_TC01	GO:0005737	zinc finger ccch domain-containing protein 30-like
SMUC00203_TC01	GO:0006355
SMUC00203_TC01	GO:0046872
SMUC00203_TC01	GO:0003700
SMUC00203_TC01	GO:0003676
SMUC00203_TC01	GO:0006486
SMUC00203_TC01	GO:0005634
SMUC00206_TC01	GO:0015238	mate efflux family protein
SMUC00206_TC01	GO:0005886
SMUC00206_TC01	GO:0006855
SMUC00206_TC01	GO:0009610
SMUC00206_TC01	GO:0019344
SMUC00206_TC01	GO:0016021
SMUC00206_TC01	GO:0015297
SMUC00212_TC01	GO:0009867	ninja-family protein mc410-like
SMUC00212_TC01	GO:0045892
SMUC00212_TC01	GO:0005634
SMUC00214_TC01	GO:0005886	probable receptor-like protein kinase at1g49730-like
SMUC00214_TC01	GO:0006468
SMUC00214_TC01	GO:0005524
SMUC00214_TC01	GO:0004674
SMUC00214_TC01	EC:2.7.11
SMUC00216_TC01	GO:0009646	glutamate dehydrogenase 1
SMUC00216_TC01	GO:0005507
SMUC00216_TC01	GO:0055114
SMUC00216_TC01	GO:0008270
SMUC00216_TC01	GO:0009651
SMUC00216_TC01	GO:0050897
SMUC00216_TC01	GO:0004353
SMUC00216_TC01	GO:0005524
SMUC00216_TC01	GO:0009448
SMUC00216_TC01	GO:0005759
SMUC00216_TC01	GO:0051171
SMUC00216_TC01	GO:0046686
SMUC00216_TC01	EC:1.4.1.3
SMUC00217_TC01	GO:0071458	reticulon-like protein b13-like
SMUC00217_TC01	GO:0071782
SMUC00217_TC01	GO:0071786
SMUC00218_TC01	GO:0003743	transcription initiation factor iif subunit alpha-like
SMUC00218_TC01	GO:0006413
SMUC00218_TC01	GO:0045893
SMUC00218_TC01	GO:0016021
SMUC00218_TC01	GO:0009522
SMUC00218_TC01	GO:0006367
SMUC00218_TC01	GO:0008022
SMUC00218_TC01	GO:0003677
SMUC00218_TC01	GO:0015979
SMUC00218_TC01	GO:0003824
SMUC00218_TC01	GO:0005634
SMUC00228_TC01	GO:0016567	ubiquitin-conjugating enzyme
SMUC00228_TC01	GO:0006511
SMUC00228_TC01	GO:0004842
SMUC00228_TC01	GO:0005829
SMUC00228_TC01	EC:6.3.2.19
SMUC00229_TC01	GO:0010540	guanine nucleotide-binding protein subunit gamma 2-like
SMUC00229_TC01	GO:0009845
SMUC00229_TC01	GO:0004871
SMUC00229_TC01	GO:0018342
SMUC00229_TC01	GO:0018345
SMUC00229_TC01	GO:0005834
SMUC00229_TC01	GO:0010541
SMUC00229_TC01	GO:0009817
SMUC00229_TC01	GO:0048527
SMUC00229_TC01	GO:0007186
SMUC00231_TC01	GO:0005525	gtp-binding protein erg-like
SMUC00231_TC01	GO:0003723
SMUC00231_TC01	GO:0009507
SMUC00231_TC01	GO:0005829
SMUC00231_TC01	GO:0006897
SMUC00232_TC01	GO:0005730	chorismate synthase
SMUC00232_TC01	GO:0009423
SMUC00232_TC01	GO:0009073
SMUC00232_TC01	GO:0004107
SMUC00232_TC01	GO:0009570
SMUC00232_TC01	EC:4.2.3.5
SMUC00233_TC01	GO:0006355	two-component response regulator-like aprr2-like
SMUC00233_TC01	GO:0035556
SMUC00233_TC01	GO:0000160
SMUC00233_TC01	GO:0003677
SMUC00233_TC01	GO:0003682
SMUC00233_TC01	GO:0005634
SMUC00233_TC01	GO:0000156
SMUC00234_TC01	GO:0006812	cytochrome c oxidase polypeptide iv
SMUC00234_TC01	GO:0055085
SMUC00235_TC01	GO:0005737	lipid phosphate phosphatase 3
SMUC00235_TC01	GO:0008195
SMUC00235_TC01	GO:0005887
SMUC00235_TC01	GO:0006644
SMUC00235_TC01	EC:3.1.3.4
SMUC00236_TC01	GO:1901601	esterase lipase thioesterase family protein
SMUC00236_TC01	GO:0010223
SMUC00236_TC01	GO:0052689
SMUC00236_TC01	EC:3.1.1.1
SMUC00238_TC01	GO:0006606	wd repeat-containing protein 75-like
SMUC00238_TC01	GO:0005634
SMUC00238_TC01	GO:0000166
SMUC00240_TC01	GO:0009648	PREDICTED: uncharacterized protein LOC102591402
SMUC00240_TC01	GO:0009941
SMUC00240_TC01	GO:0048366
SMUC00240_TC01	GO:0016020
SMUC00240_TC01	GO:0000302
SMUC00246_TC01	GO:0009507	uncharacterized loc101217788
SMUC00247_TC01	GO:0044444	serine carboxypeptidase ii-3-like
SMUC00247_TC01	GO:0004185
SMUC00247_TC01	GO:0006508
SMUC00247_TC01	GO:0043231
SMUC00247_TC01	EC:3.4.16
SMUC00248_TC01	GO:0009941	uncharacterized hydrolase -like
SMUC00248_TC01	GO:0019252
SMUC00248_TC01	GO:0043085
SMUC00248_TC01	GO:0000023
SMUC00248_TC01	GO:0052689
SMUC00248_TC01	EC:3.1.1.1
SMUC00249_TC01	GO:0016772	retrovirus-related pol polyprotein line-1
SMUC00249_TC01	GO:0003676
SMUC00249_TC01	GO:0008152
SMUC00251_TC01	GO:0009723	auxin-induced protein 22d-like
SMUC00251_TC01	GO:0009734
SMUC00251_TC01	GO:0006355
SMUC00251_TC01	GO:0046983
SMUC00251_TC01	GO:0009791
SMUC00251_TC01	GO:0005634
SMUC00251_TC01	GO:0006351
SMUC00253_TC01	GO:0043565	translin family protein
SMUC00253_TC01	GO:0009507
SMUC00253_TC02	GO:0043565	translin family protein
SMUC00253_TC02	GO:0009507
SMUC00254_TC01	GO:0005774	abc transporter a family member 1-like
SMUC00254_TC01	GO:0015408
SMUC00254_TC01	GO:1902358
SMUC00254_TC01	GO:0034755
SMUC00254_TC01	GO:0015419
SMUC00254_TC01	GO:0006487
SMUC00254_TC01	GO:0015682
SMUC00254_TC01	GO:0016021
SMUC00254_TC01	GO:0015171
SMUC00254_TC01	GO:0006200
SMUC00254_TC01	GO:0005524
SMUC00254_TC01	EC:3.6.3.25
SMUC00254_TC01	EC:3.6.3.30
SMUC00255_TC01	GO:0008237	allantoate chloroplastic-like
SMUC00255_TC01	GO:0006508
SMUC00255_TC01	GO:0010136
SMUC00255_TC01	GO:0047652
SMUC00255_TC01	EC:3.5.3.9
SMUC00256_TC01	GO:0030554	chloride channel-like protein clc-g-like
SMUC00256_TC01	GO:0005247
SMUC00256_TC01	GO:0005622
SMUC00256_TC01	GO:0034765
SMUC00256_TC01	GO:0005515
SMUC00256_TC01	GO:1902476
SMUC00256_TC01	GO:0044070
SMUC00256_TC01	GO:0016021
SMUC00257_TC01	GO:0005774	protein mitochondrial-like
SMUC00257_TC01	GO:0046872
SMUC00257_TC01	GO:0005739
SMUC00257_TC01	GO:0009507
SMUC00259_TC01	GO:0005576	PREDICTED: uncharacterized protein LOC102602991
SMUC00259_TC01	GO:0005774
SMUC00260_TC01	GO:0005737	ubiquitin carboxyl-terminal hydrolase isozyme l5-like
SMUC00260_TC01	GO:0004843
SMUC00260_TC01	GO:0016579
SMUC00260_TC01	GO:0006511
SMUC00260_TC01	GO:0010016
SMUC00260_TC01	GO:0004221
SMUC00260_TC01	GO:0008242
SMUC00260_TC01	GO:0048366
SMUC00260_TC01	GO:0005634
SMUC00260_TC01	EC:3.1.2.15
SMUC00260_TC01	EC:3.4.19
SMUC00261_TC01	GO:0046686	crt homolog 1-like
SMUC00261_TC01	GO:0002229
SMUC00261_TC01	GO:0034635
SMUC00261_TC01	GO:0009507
SMUC00261_TC02	GO:0046686	crt homolog 1-like
SMUC00261_TC02	GO:0002229
SMUC00261_TC02	GO:0034635
SMUC00261_TC02	GO:0009507
SMUC00262_TC01	GO:0006412	60s ribosomal protein l23a-like
SMUC00262_TC01	GO:0006979
SMUC00262_TC01	GO:0005618
SMUC00262_TC01	GO:0005730
SMUC00262_TC01	GO:0009506
SMUC00262_TC01	GO:0009409
SMUC00262_TC01	GO:0019843
SMUC00262_TC01	GO:0003735
SMUC00262_TC01	GO:0000166
SMUC00262_TC01	GO:0009644
SMUC00262_TC01	GO:0016020
SMUC00262_TC01	GO:0022625
SMUC00263_TC01	GO:0019375	udp-glucose pyrophosphorylase 3 isoform partial
SMUC00263_TC01	GO:0016036
SMUC00263_TC01	GO:0016779
SMUC00263_TC01	GO:0009507
SMUC00265_TC01	GO:0008152	probable protein phosphatase 2c 4-like isoform 1
SMUC00265_TC01	GO:0016787
SMUC00265_TC01	GO:0048366
SMUC00265_TC01	GO:0005886
SMUC00266_TC01	GO:0009506	probable receptor-like protein kinase at5g18500-like
SMUC00266_TC01	GO:0046777
SMUC00266_TC01	GO:0005524
SMUC00266_TC01	GO:0004674
SMUC00266_TC01	EC:2.7.11
SMUC00267_TC01	GO:0005829	probable receptor protein kinase tmk1-like
SMUC00267_TC01	GO:0016021
SMUC00267_TC01	GO:0006468
SMUC00267_TC01	GO:0009506
SMUC00267_TC01	GO:0005524
SMUC00267_TC01	GO:0000186
SMUC00267_TC01	GO:0004709
SMUC00267_TC01	GO:0005576
SMUC00267_TC01	GO:0005794
SMUC00267_TC01	GO:0005886
SMUC00267_TC01	GO:0000165
SMUC00267_TC01	EC:2.7.11.25
SMUC00267_TC01	EC:2.7.11
SMUC00268_TC01	GO:0008152	transcriptional corepressor leunig-like
SMUC00274_TC01	GO:0009941	PREDICTED: uncharacterized protein LOC102590814
SMUC00278_TC01	GO:0016021	patellin-4-like
SMUC00278_TC01	GO:0005829
SMUC00278_TC01	GO:0005634
SMUC00278_TC01	GO:0006810
SMUC00278_TC01	GO:0005886
SMUC00278_TC01	GO:0005215
SMUC00279_TC01	GO:0035091	phospholipase d p1-like
SMUC00279_TC01	GO:0070290
SMUC00279_TC01	GO:0048364
SMUC00279_TC01	GO:0004630
SMUC00279_TC01	GO:0032440
SMUC00279_TC01	GO:0007154
SMUC00279_TC01	GO:0055114
SMUC00279_TC01	EC:1.3.1.74
SMUC00279_TC01	EC:3.1.4.4
SMUC00279_TC02	GO:0035091	phospholipase d p1-like
SMUC00279_TC02	GO:0070290
SMUC00279_TC02	GO:0048364
SMUC00279_TC02	GO:0004630
SMUC00279_TC02	GO:0032440
SMUC00279_TC02	GO:0007154
SMUC00279_TC02	GO:0055114
SMUC00279_TC02	EC:1.3.1.74
SMUC00279_TC02	EC:3.1.4.4
SMUC00280_TC01	GO:0006468	serine threonine-protein kinase nek6-like
SMUC00280_TC01	GO:0005524
SMUC00280_TC01	GO:0004674
SMUC00280_TC01	EC:2.7.11
SMUC00282_TC01	GO:0006694	3beta-hydroxysteroid-dehydrogenase decarboxylase isoform 3-like
SMUC00282_TC01	GO:0003854
SMUC00282_TC01	GO:0009506
SMUC00282_TC01	GO:0005886
SMUC00282_TC01	GO:0055114
SMUC00282_TC01	EC:1.1.1.145
SMUC00284_TC01	GO:0009793	pentatricopeptide repeat-containing protein at4g21190-like
SMUC00284_TC01	GO:0005739
SMUC00285_TC01	GO:0009506	p23 co-chaperone
SMUC00285_TC01	GO:0005829
SMUC00285_TC01	GO:0005886
SMUC00286_TC01	GO:0005739	PREDICTED: uncharacterized protein LOC102592017
SMUC00287_TC01	GO:0016021	probable s-acyltransferase at3g18620-like
SMUC00287_TC01	GO:0008152
SMUC00287_TC01	GO:0016746
SMUC00287_TC01	GO:0008270
SMUC00287_TC01	GO:0005886
SMUC00288_TC01	GO:0051536	abc transporter e family member 2-like
SMUC00288_TC01	GO:0006200
SMUC00288_TC01	GO:0051604
SMUC00288_TC01	GO:0005524
SMUC00288_TC01	GO:0016887
SMUC00288_TC01	GO:0005215
SMUC00288_TC01	EC:3.6.1.3
SMUC00288_TC02	GO:0051536	abc transporter e family member 2-like
SMUC00288_TC02	GO:0006200
SMUC00288_TC02	GO:0051604
SMUC00288_TC02	GO:0005524
SMUC00288_TC02	GO:0016887
SMUC00288_TC02	GO:0005215
SMUC00288_TC02	EC:3.6.1.3
SMUC00289_TC01	GO:0005829	protein-tyrosine-phosphatase mkp1-like
SMUC00289_TC01	GO:0035335
SMUC00289_TC01	GO:0035556
SMUC00289_TC01	GO:0010225
SMUC00289_TC01	GO:0010224
SMUC00289_TC01	GO:0009651
SMUC00289_TC01	GO:0009409
SMUC00289_TC01	GO:0043090
SMUC00289_TC01	GO:0017017
SMUC00289_TC01	GO:0010374
SMUC00289_TC01	GO:0048481
SMUC00289_TC01	GO:0004725
SMUC00289_TC01	GO:0006499
SMUC00289_TC01	GO:0016310
SMUC00289_TC01	GO:0006888
SMUC00289_TC01	GO:0016301
SMUC00289_TC01	GO:0005634
SMUC00289_TC01	GO:0006487
SMUC00289_TC01	EC:3.1.3.48
SMUC00289_TC01	EC:3.1.3
SMUC00290_TC01	GO:0016301	receptor-like serine threonine-protein kinase sd1-8-like
SMUC00290_TC01	GO:0009987
SMUC00291_TC01	GO:0004683	calcium-dependent protein kinase 10-like
SMUC00291_TC01	GO:0005886
SMUC00291_TC01	GO:0046777
SMUC00291_TC01	GO:0005509
SMUC00291_TC01	GO:0005524
SMUC00291_TC01	EC:2.7.11.17
SMUC00292_TC01	GO:0006950	universal stress protein a-like protein
SMUC00292_TC02	GO:0006950	universal stress protein a-like protein
SMUC00294_TC01	GO:0005777	endonuclease or glycosyl hydrolase with c2h2-type zinc finger isoform 1
SMUC00294_TC01	GO:0010468
SMUC00294_TC01	GO:0048477
SMUC00295_TC01	GO:0015916	abc transporter d family member 1
SMUC00295_TC01	GO:0051788
SMUC00295_TC01	GO:0006635
SMUC00295_TC01	GO:0009407
SMUC00295_TC01	GO:0046861
SMUC00295_TC01	GO:0080129
SMUC00295_TC01	GO:0006855
SMUC00295_TC01	GO:0043161
SMUC00295_TC01	GO:0007031
SMUC00295_TC01	GO:0010030
SMUC00295_TC01	GO:0008559
SMUC00295_TC01	GO:0016021
SMUC00295_TC01	GO:0006200
SMUC00295_TC01	GO:0005886
SMUC00295_TC01	GO:0005524
SMUC00295_TC01	GO:0042908
SMUC00295_TC01	EC:3.6.3.44
SMUC00297_TC01	GO:0007049	cyclin a3
SMUC00297_TC01	GO:0000079
SMUC00297_TC01	GO:0019901
SMUC00297_TC01	GO:0005634
SMUC00297_TC01	GO:0051301
SMUC00300_TC01	GO:0004842	protein binding
SMUC00300_TC01	GO:0016567
SMUC00300_TC01	GO:0008270
SMUC00300_TC01	EC:6.3.2.19
SMUC00301_TC01	GO:0004029	mitochondrial aldehyde dehydrogenase
SMUC00301_TC01	GO:0046686
SMUC00301_TC01	GO:0005524
SMUC00301_TC01	GO:0009507
SMUC00301_TC01	GO:0005739
SMUC00301_TC01	GO:0055114
SMUC00301_TC01	EC:1.2.1.3
SMUC00302_TC01	GO:0030904	vacuolar protein sorting-associated protein 26-like
SMUC00302_TC01	GO:0005771
SMUC00302_TC01	GO:0007034
SMUC00303_TC01	GO:0022626	proteasome subunit alpha type-4-like
SMUC00303_TC01	GO:0005773
SMUC00303_TC01	GO:0019773
SMUC00303_TC01	GO:0046686
SMUC00303_TC01	GO:0006511
SMUC00303_TC01	GO:0005634
SMUC00303_TC01	GO:0004298
SMUC00303_TC01	EC:3.4.25
SMUC00304_TC01	GO:0048367	protein chloroplastic-like
SMUC00304_TC01	GO:0048364
SMUC00304_TC01	GO:0009507
SMUC00304_TC01	GO:0005886
SMUC00304_TC01	GO:0009790
SMUC00305_TC01	GO:0006355	nuclear transcription factor y subunit b-6-like
SMUC00305_TC01	GO:0043565
SMUC00305_TC01	GO:0005634
SMUC00305_TC01	GO:0046982
SMUC00308_TC01	GO:0042742	e3 ubiquitin-protein ligase rglg1-like
SMUC00308_TC01	GO:0009611
SMUC00308_TC01	GO:0009867
SMUC00308_TC01	GO:0016567
SMUC00308_TC01	GO:0004842
SMUC00308_TC01	GO:0008270
SMUC00308_TC01	EC:6.3.2.19
SMUC00309_TC01	GO:0009888	pentatricopeptide repeat-containing protein at1g50270-like
SMUC00309_TC01	GO:0045132
SMUC00309_TC01	GO:0033044
SMUC00309_TC01	GO:0005739
SMUC00309_TC01	GO:0009887
SMUC00309_TC01	GO:0042138
SMUC00309_TC01	GO:0007062
SMUC00309_TC01	GO:0007129
SMUC00309_TC01	GO:0007131
SMUC00309_TC01	GO:0010638
SMUC00312_TC01	GO:0005730	40s ribosomal protein s15-like
SMUC00312_TC01	GO:0003735
SMUC00312_TC01	GO:0009506
SMUC00312_TC01	GO:0005886
SMUC00312_TC01	GO:0003723
SMUC00312_TC01	GO:0005774
SMUC00312_TC01	GO:0022627
SMUC00312_TC01	GO:0006412
SMUC00313_TC01	GO:0090305	probable exonuclease mut-7 homolog
SMUC00313_TC01	GO:0003676
SMUC00313_TC01	GO:0008408
SMUC00313_TC01	GO:0005634
SMUC00314_TC01	GO:0005794	PREDICTED: uncharacterized protein LOC102604974
SMUC00314_TC01	GO:0005783
SMUC00315_TC01	GO:0005885	actin-related protein 2 3 complex subunit 2-like
SMUC00315_TC01	GO:0030833
SMUC00316_TC01	GO:0009982	trna pseudouridine synthase mitochondrial-like
SMUC00316_TC01	GO:0003723
SMUC00316_TC01	GO:0001522
SMUC00316_TC01	GO:0005829
SMUC00316_TC01	GO:0008033
SMUC00316_TC01	EC:5.4.99.12
SMUC00317_TC01	GO:0005739	uncharacterized loc101222896
SMUC00318_TC01	GO:0016021	inner membrane protein ppf- chloroplastic-like
SMUC00318_TC01	GO:0045038
SMUC00318_TC01	GO:0010027
SMUC00318_TC01	GO:0090342
SMUC00318_TC01	GO:0009535
SMUC00318_TC01	GO:0051205
SMUC00323_TC01	GO:0005634	lob domain-containing protein 22
SMUC00325_TC01	GO:0032259	ribosomal rna small subunit methyltransferase nep1-like
SMUC00325_TC01	GO:0008168
SMUC00326_TC01	GO:0045893	PREDICTED: uncharacterized protein LOC102602698
SMUC00326_TC01	GO:0005634
SMUC00326_TC01	GO:0008270
SMUC00327_TC01	GO:0000278	ras-related protein rab-2a
SMUC00327_TC01	GO:0000139
SMUC00327_TC01	GO:0042470
SMUC00327_TC01	GO:0005525
SMUC00327_TC01	GO:0005789
SMUC00327_TC01	GO:0005765
SMUC00327_TC01	GO:0006184
SMUC00327_TC01	GO:0004767
SMUC00327_TC01	GO:0006886
SMUC00327_TC01	GO:0043025
SMUC00327_TC01	GO:0032482
SMUC00327_TC01	GO:0033116
SMUC00327_TC01	GO:0006888
SMUC00327_TC01	GO:0019003
SMUC00327_TC01	GO:0003924
SMUC00327_TC01	EC:3.1.4.12
SMUC00328_TC01	GO:0035299	inositol-pentakisphosphate 2-kinase-like
SMUC00328_TC01	GO:0010264
SMUC00328_TC01	GO:0042742
SMUC00328_TC01	GO:0005524
SMUC00328_TC01	GO:0016310
SMUC00328_TC01	GO:0032942
SMUC00328_TC01	GO:0050832
SMUC00328_TC01	GO:0051607
SMUC00328_TC01	GO:0030643
SMUC00328_TC01	EC:2.7.1
SMUC00328_TC01	EC:2.7.1.158
SMUC00329_TC01	GO:0005758	cytochrome c oxidase copper chaperone-like
SMUC00329_TC01	GO:0006825
SMUC00329_TC01	GO:0046688
SMUC00329_TC01	GO:0009617
SMUC00329_TC01	GO:0016531
SMUC00330_TC01	GO:0008270	binding protein
SMUC00330_TC01	GO:0016874
SMUC00330_TC01	GO:0008152
SMUC00333_TC01	GO:0009536	atp-dependent dna helicase q-like 5-like
SMUC00333_TC01	GO:0008026
SMUC00333_TC01	GO:0006310
SMUC00333_TC01	GO:0042631
SMUC00333_TC01	GO:0003676
SMUC00333_TC01	GO:0006200
SMUC00333_TC01	GO:0005524
SMUC00334_TC01	GO:0005634	myb family transcription factor apl-like
SMUC00334_TC01	GO:0003682
SMUC00334_TC01	GO:0003677
SMUC00336_TC01	GO:0003743	eukaryotic translation initiation factor 5b-like
SMUC00336_TC01	GO:0006413
SMUC00336_TC01	GO:0006184
SMUC00336_TC01	GO:0003924
SMUC00336_TC01	GO:0005525
SMUC00341_TC01	GO:0000786	histone h4- partial
SMUC00341_TC01	GO:0045653
SMUC00341_TC01	GO:0034080
SMUC00341_TC01	GO:0005730
SMUC00341_TC01	GO:0000723
SMUC00341_TC01	GO:0048015
SMUC00341_TC01	GO:0003677
SMUC00341_TC01	GO:0015629
SMUC00341_TC01	GO:0046982
SMUC00341_TC01	GO:0005576
SMUC00341_TC01	GO:0005654
SMUC00343_TC01	GO:0008725	probable gmp synthase
SMUC00343_TC01	GO:0006284
SMUC00343_TC01	EC:3.2.2.20
SMUC00343_TC01	EC:3.2.2.21
SMUC00345_TC01	GO:0008017	atp binding
SMUC00345_TC01	GO:0007018
SMUC00345_TC01	GO:0005524
SMUC00345_TC01	GO:0000281
SMUC00345_TC01	GO:0008152
SMUC00345_TC01	GO:0005871
SMUC00345_TC01	GO:0003777
SMUC00345_TC01	GO:0005874
SMUC00348_TC01	GO:0008234	ubiquitin-like-specific protease 1d-like isoform x2
SMUC00348_TC01	GO:0006508
SMUC00348_TC01	EC:3.4
SMUC00352_TC01	GO:0009987	organic cation carnitine transporter 3-like
SMUC00354_TC01	GO:0016020	inter-alpha-trypsin inhibitor heavy
SMUC00356_TC01	GO:0020037	cytokinin hydroxylase-like
SMUC00356_TC01	GO:0016705
SMUC00356_TC01	GO:0004497
SMUC00356_TC01	GO:0005506
SMUC00356_TC01	GO:0055114
SMUC00356_TC01	GO:0050616
SMUC00356_TC01	EC:1.3.3.9
SMUC00357_TC01	GO:0016787	ubiquitin carboxyl-terminal hydrolase 27-like
SMUC00360_TC01	GO:0071704	26s protease regulatory
SMUC00360_TC01	GO:0017111
SMUC00360_TC01	GO:0044238
SMUC00360_TC01	GO:0005524
SMUC00360_TC01	EC:3.6.1.15
SMUC00361_TC01	GO:0005829	aspartate aminotransferase
SMUC00361_TC01	GO:0009693
SMUC00361_TC01	GO:0004069
SMUC00361_TC01	GO:0009409
SMUC00361_TC01	GO:0009941
SMUC00361_TC01	GO:0080130
SMUC00361_TC01	GO:0033853
SMUC00361_TC01	GO:0006520
SMUC00361_TC01	GO:0033854
SMUC00361_TC01	GO:0009570
SMUC00361_TC01	GO:0046686
SMUC00361_TC01	GO:0030170
SMUC00361_TC01	GO:0010319
SMUC00361_TC01	GO:0048046
SMUC00361_TC01	EC:2.6.1.9
SMUC00361_TC01	EC:2.6.1.57
SMUC00361_TC01	EC:2.6.1.5
SMUC00361_TC01	EC:2.6.1.1
SMUC00361_TC01	EC:2.6.1.79
SMUC00361_TC01	EC:2.6.1.78
SMUC00362_TC01	GO:0003676	r3h domain-containing protein 2-like
SMUC00363_TC01	GO:0006491	mannosyl-oligosaccharide -alpha-mannosidase mns1-like
SMUC00363_TC01	GO:0048364
SMUC00363_TC01	GO:0005509
SMUC00363_TC01	GO:0004571
SMUC00363_TC01	GO:0005768
SMUC00363_TC01	GO:0005802
SMUC00363_TC01	GO:0016020
SMUC00363_TC01	GO:0005794
SMUC00363_TC01	EC:3.2.1.113
SMUC00368_TC01	GO:0055085	pyrophosphate-energized vacuolar membrane proton pump-like
SMUC00368_TC01	GO:0016021
SMUC00368_TC01	GO:0009414
SMUC00368_TC01	GO:0005739
SMUC00368_TC01	GO:0009651
SMUC00368_TC01	GO:0009926
SMUC00368_TC01	GO:0009941
SMUC00368_TC01	GO:0009705
SMUC00368_TC01	GO:0004427
SMUC00368_TC01	GO:0048366
SMUC00368_TC01	GO:0008152
SMUC00368_TC01	GO:0015992
SMUC00368_TC01	GO:0009678
SMUC00368_TC01	GO:0005794
SMUC00368_TC01	EC:3.6.1.1
SMUC00369_TC01	GO:0043229	kinesin heavy
SMUC00369_TC01	GO:0005488
SMUC00369_TC01	GO:0022402
SMUC00369_TC01	GO:0007059
SMUC00372_TC01	GO:0000911	nuclear poly polymerase
SMUC00372_TC01	GO:0016192
SMUC00372_TC01	GO:0003723
SMUC00372_TC01	GO:0006623
SMUC00372_TC01	GO:0043631
SMUC00372_TC01	GO:0000956
SMUC00372_TC01	GO:0005515
SMUC00372_TC01	GO:0004652
SMUC00372_TC01	GO:0005634
SMUC00372_TC01	EC:2.7.7.19
SMUC00375_TC01	GO:0009055	blue copper-like protein
SMUC00375_TC01	GO:0005507
SMUC00376_TC01	GO:0008152	peptidyl-trna mitochondrial-like
SMUC00376_TC01	GO:0004045
SMUC00376_TC01	EC:3.1.1.29
SMUC00377_TC01	GO:0016021	er lumen protein retaining receptor
SMUC00377_TC01	GO:0005046
SMUC00377_TC01	GO:0009414
SMUC00377_TC01	GO:0006457
SMUC00377_TC01	GO:0009941
SMUC00377_TC01	GO:0042538
SMUC00377_TC01	GO:0004872
SMUC00377_TC01	GO:0009408
SMUC00377_TC01	GO:0005801
SMUC00377_TC01	GO:0006621
SMUC00377_TC01	GO:0046686
SMUC00377_TC01	GO:0006914
SMUC00377_TC01	GO:0015031
SMUC00377_TC01	GO:0005794
SMUC00377_TC01	GO:0005783
SMUC00382_TC01	GO:0004553	glycosyl hydrolases family 31 protein isoform 1
SMUC00382_TC01	GO:0005975
SMUC00382_TC01	GO:0005773
SMUC00382_TC01	GO:0009505
SMUC00382_TC01	GO:0048046
SMUC00382_TC01	GO:0030246
SMUC00385_TC01	GO:0006457	peptidyl-prolyl cis-trans isomerase-like
SMUC00385_TC01	GO:0000413
SMUC00385_TC01	GO:0003755
SMUC00385_TC01	GO:0001666
SMUC00385_TC01	EC:5.2.1.8
SMUC00388_TC01	GO:0003676	rna-binding protein 42-like
SMUC00388_TC01	GO:0000166
SMUC00389_TC01	GO:0005886	protein transport protein sec61 subunit beta-like
SMUC00389_TC01	GO:0005794
SMUC00391_TC01	GO:0009845	guanine nucleotide-binding protein subunit beta-2-like
SMUC00391_TC01	GO:0004871
SMUC00391_TC01	GO:0009867
SMUC00391_TC01	GO:0009723
SMUC00391_TC01	GO:0010154
SMUC00391_TC01	GO:0080008
SMUC00391_TC01	GO:0072593
SMUC00391_TC01	GO:0009887
SMUC00391_TC01	GO:0005834
SMUC00391_TC01	GO:0009991
SMUC00391_TC01	GO:0005515
SMUC00391_TC01	GO:0030968
SMUC00391_TC01	GO:0009817
SMUC00391_TC01	GO:0048527
SMUC00391_TC01	GO:0009788
SMUC00391_TC01	GO:0005789
SMUC00391_TC01	GO:2000280
SMUC00393_TC01	GO:0031048	low quality protein: atp-dependent helicase hrq1-like
SMUC00393_TC01	GO:0008026
SMUC00393_TC01	GO:0045132
SMUC00393_TC01	GO:0003676
SMUC00393_TC01	GO:0006200
SMUC00393_TC01	GO:0007062
SMUC00393_TC01	GO:0005524
SMUC00393_TC01	GO:0005634
SMUC00395_TC01	GO:0090305	dna polymerase iii -type-like
SMUC00395_TC01	GO:0003676
SMUC00395_TC01	GO:0004527
SMUC00395_TC02	GO:0090305	dna polymerase iii -type-like
SMUC00395_TC02	GO:0003676
SMUC00395_TC02	GO:0004527
SMUC00396_TC01	GO:0046872	zinc finger ccch domain-containing protein 41-like
SMUC00396_TC01	GO:0000166
SMUC00396_TC01	GO:0003723
SMUC00396_TC02	GO:0046872	zinc finger ccch domain-containing protein 41-like
SMUC00396_TC02	GO:0000166
SMUC00396_TC02	GO:0003723
SMUC00398_TC01	GO:0009536	tetratricopeptide repeat protein 5-like
SMUC00398_TC02	GO:0009536	tetratricopeptide repeat protein 5-like
SMUC00399_TC01	GO:0009451	trna pseudouridine synthase a-like
SMUC00399_TC01	GO:0016853
SMUC00403_TC01	GO:0005829	26s proteasome non-atpase regulatory subunit 1-like
SMUC00403_TC01	GO:0043248
SMUC00403_TC01	GO:0043161
SMUC00403_TC01	GO:0008540
SMUC00403_TC01	GO:0051788
SMUC00403_TC01	GO:0007010
SMUC00403_TC01	GO:0030234
SMUC00403_TC01	GO:0042176
SMUC00403_TC01	GO:0006094
SMUC00403_TC01	GO:0009630
SMUC00403_TC01	GO:0050790
SMUC00403_TC01	GO:0009507
SMUC00403_TC01	GO:0005886
SMUC00406_TC01	GO:0000773	phospholipid n-methyltransferase
SMUC00406_TC01	GO:0080101
SMUC00406_TC01	GO:0008654
SMUC00406_TC01	GO:0032259
SMUC00406_TC01	GO:0009507
SMUC00406_TC01	EC:2.1.1.71
SMUC00407_TC01	GO:0005815	spc97 spc98 family of spindle pole body component
SMUC00407_TC01	GO:0000226
SMUC00407_TC01	GO:0005634
SMUC00407_TC01	GO:0000922
SMUC00411_TC01	GO:0043168	cc-nbs-lrr class disease resistance isoform 1
SMUC00411_TC01	GO:0032559
SMUC00411_TC01	GO:0032550
SMUC00411_TC02	GO:0006952	cc-nbs-lrr class disease resistance isoform 1
SMUC00411_TC02	GO:0043531
SMUC00415_TC01	GO:0010431	mitochondrial chaperone bcs1-like
SMUC00415_TC01	GO:0005739
SMUC00415_TC01	GO:0006200
SMUC00415_TC01	GO:0005524
SMUC00415_TC01	GO:0016887
SMUC00415_TC01	GO:0005783
SMUC00415_TC01	EC:3.6.1.3
SMUC00416_TC01	GO:0016567	u-box domain-containing protein 38-like
SMUC00416_TC01	GO:0004842
SMUC00416_TC01	GO:0005634
SMUC00416_TC01	GO:0070696
SMUC00416_TC01	GO:0000151
SMUC00416_TC01	EC:6.3.2.19
SMUC00421_TC01	GO:0016020	xylosyltransferase 1-like
SMUC00421_TC01	GO:0030158
SMUC00421_TC01	GO:0008152
SMUC00421_TC01	GO:0008375
SMUC00421_TC01	GO:0005794
SMUC00421_TC01	EC:2.4.1
SMUC00421_TC01	EC:2.4.2.26
SMUC00424_TC01	GO:0003676	small rna degrading nuclease 5-like
SMUC00424_TC01	GO:0090503
SMUC00424_TC01	GO:0005634
SMUC00424_TC01	GO:0008859
SMUC00424_TC01	EC:3.1.13.1
SMUC00425_TC01	GO:0017111	p-loop containing nucleoside triphosphate hydrolases superfamily protein isoform 1
SMUC00425_TC01	GO:0004849
SMUC00425_TC01	GO:0044211
SMUC00425_TC01	GO:0016773
SMUC00425_TC01	GO:0005524
SMUC00425_TC01	GO:0044206
SMUC00425_TC01	GO:0016310
SMUC00425_TC01	EC:2.7.1.48
SMUC00425_TC01	EC:3.6.1.15
SMUC00426_TC01	GO:0009944	homeobox-leucine zipper protein athb-14-like
SMUC00426_TC01	GO:0009880
SMUC00426_TC01	GO:0008289
SMUC00426_TC01	GO:0010072
SMUC00426_TC01	GO:0006355
SMUC00426_TC01	GO:0043565
SMUC00426_TC01	GO:0003700
SMUC00426_TC01	GO:0009855
SMUC00426_TC01	GO:0080060
SMUC00426_TC01	GO:0005634
SMUC00427_TC01	GO:0008270	dna binding
SMUC00428_TC01	GO:0003677	ring fyve phd zinc finger superfamily isoform 2
SMUC00428_TC01	GO:0008270
SMUC00428_TC01	GO:0003682
SMUC00429_TC01	GO:0032508	nucleic acid binding
SMUC00429_TC01	GO:0043139
SMUC00429_TC01	GO:0004003
SMUC00429_TC01	GO:0006200
SMUC00429_TC01	GO:0003896
SMUC00429_TC01	GO:0005524
SMUC00429_TC01	GO:0006269
SMUC00429_TC01	GO:0003697
SMUC00429_TC01	EC:2.7.7
SMUC00431_TC01	GO:0010332	serine threonine-protein kinase atr-like
SMUC00431_TC01	GO:0032504
SMUC00431_TC01	GO:0006468
SMUC00431_TC01	GO:0006281
SMUC00431_TC01	GO:0007126
SMUC00431_TC01	GO:0004674
SMUC00431_TC01	GO:0009506
SMUC00431_TC01	GO:0010044
SMUC00431_TC01	GO:0005524
SMUC00431_TC01	GO:0007004
SMUC00431_TC01	GO:0032204
SMUC00431_TC01	GO:0005634
SMUC00431_TC01	EC:2.7.11
SMUC00431_TC02	GO:0010332	serine threonine-protein kinase atr-like
SMUC00431_TC02	GO:0032504
SMUC00431_TC02	GO:0006468
SMUC00431_TC02	GO:0006281
SMUC00431_TC02	GO:0007126
SMUC00431_TC02	GO:0004674
SMUC00431_TC02	GO:0009506
SMUC00431_TC02	GO:0010044
SMUC00431_TC02	GO:0005524
SMUC00431_TC02	GO:0007004
SMUC00431_TC02	GO:0032204
SMUC00431_TC02	GO:0005634
SMUC00431_TC02	EC:2.7.11
SMUC00434_TC01	GO:0004519	pentatricopeptide repeat-containing protein
SMUC00434_TC01	GO:0090305
SMUC00434_TC01	GO:0048564
SMUC00434_TC01	GO:0045292
SMUC00434_TC01	GO:0000373
SMUC00437_TC01	GO:0043231	retrotransposon ty1-copia subclass
SMUC00437_TC01	GO:0003676
SMUC00437_TC01	GO:0006259
SMUC00440_TC01	GO:0016772	PREDICTED: uncharacterized protein LOC102596385
SMUC00440_TC01	GO:0097159
SMUC00440_TC01	GO:1901363
SMUC00442_TC01	GO:0016051	glucuronosyltransferase pgsip8-like
SMUC00442_TC01	GO:0016758
SMUC00442_TC01	GO:0005739
SMUC00443_TC01	GO:0044699	nucleoporin gle1-like
SMUC00443_TC01	GO:0005635
SMUC00444_TC01	GO:0008601	probable polyamine transporter at1g31830-like
SMUC00444_TC01	GO:0003333
SMUC00444_TC01	GO:0000159
SMUC00444_TC01	GO:0015171
SMUC00444_TC01	GO:0007165
SMUC00444_TC01	GO:0015846
SMUC00444_TC01	GO:0016021
SMUC00444_TC01	GO:0050790
SMUC00450_TC01	GO:0008270	PREDICTED: uncharacterized protein LOC102589724 isoform X1
SMUC00451_TC01	GO:0048868	2fe-2s ferredoxin-like
SMUC00451_TC01	GO:0046872
SMUC00451_TC01	GO:0009055
SMUC00451_TC01	GO:0051537
SMUC00452_TC01	GO:0016021	potassium channel
SMUC00452_TC01	GO:0048767
SMUC00452_TC01	GO:0034765
SMUC00452_TC01	GO:0009414
SMUC00452_TC01	GO:0009651
SMUC00452_TC01	GO:0010107
SMUC00452_TC01	GO:0042802
SMUC00452_TC01	GO:0005242
SMUC00452_TC01	GO:0090333
SMUC00453_TC01	GO:0042742	splicing factor u2af large subunit b-like
SMUC00453_TC01	GO:0008380
SMUC00453_TC01	GO:0003723
SMUC00453_TC01	GO:0006397
SMUC00453_TC01	GO:0005634
SMUC00453_TC01	GO:0000166
SMUC00455_TC01	GO:0000166	polyadenylate-binding protein 2-like
SMUC00455_TC01	GO:0003723
SMUC00457_TC01	GO:0006950	heat shock protein 70 -interacting
SMUC00463_TC01	GO:0080046	udp-glycosyltransferase 89b1-like
SMUC00463_TC01	GO:0080043
SMUC00463_TC01	GO:0080044
SMUC00463_TC01	GO:0008152
SMUC00464_TC01	GO:0004190	aspartic proteinase-like protein 2-like
SMUC00464_TC01	GO:0006508
SMUC00464_TC01	EC:3.4.23
SMUC00464_TC02	GO:0006508	aspartic proteinase-like protein 2-like
SMUC00464_TC02	GO:0004190
SMUC00464_TC02	GO:0009507
SMUC00464_TC02	EC:3.4.23
SMUC00465_TC01	GO:0070531	uncharacterized loc101206375
SMUC00465_TC01	GO:0070552
SMUC00465_TC01	GO:0045739
SMUC00466_TC01	GO:0016592	mediator of rna polymerase ii transcription subunit 28-like
SMUC00467_TC01	GO:0005488	gata transcription factor 5-like
SMUC00470_TC01	GO:0070647	zinc knuckle family protein
SMUC00470_TC01	GO:0050896
SMUC00470_TC01	GO:0008270
SMUC00470_TC01	GO:0003676
SMUC00470_TC01	GO:0044699
SMUC00472_TC01	GO:0005730	trihelix transcription factor gt-3b-like
SMUC00472_TC01	GO:0042802
SMUC00472_TC01	GO:0006355
SMUC00472_TC01	GO:0043565
SMUC00472_TC01	GO:0003700
SMUC00472_TC01	GO:0016592
SMUC00472_TC01	GO:0003682
SMUC00472_TC01	GO:0006351
SMUC00473_TC01	GO:0008270	uncharacterized partial
SMUC00474_TC01	GO:0005739	hypothetical protein NitaMp141
SMUC00474_TC02	GO:0005739	hypothetical protein NitaMp141
SMUC00475_TC01	GO:0005634	histone-lysine n-methyltransferase atxr4-like
SMUC00475_TC01	GO:0005739
SMUC00475_TC02	GO:0005634	histone-lysine n-methyltransferase atxr4-like
SMUC00475_TC02	GO:0005739
SMUC00478_TC01	GO:0004568	class iv chitinase
SMUC00478_TC01	GO:0005975
SMUC00478_TC01	GO:0006032
SMUC00478_TC01	GO:0005618
SMUC00478_TC01	GO:0010262
SMUC00478_TC01	GO:0008061
SMUC00478_TC01	GO:0016998
SMUC00478_TC01	EC:3.2.1.14
SMUC00480_TC01	GO:0005829	pyridoxal biosynthesis protein pdx2-like
SMUC00480_TC01	GO:0008615
SMUC00480_TC01	GO:0006541
SMUC00480_TC01	GO:0004359
SMUC00480_TC01	GO:0016740
SMUC00480_TC01	GO:0046982
SMUC00480_TC01	GO:0009793
SMUC00480_TC01	EC:3.5.1.2
SMUC00482_TC01	GO:0006952	tmv resistance protein n-like
SMUC00482_TC01	GO:0043531
SMUC00482_TC01	GO:0005524
SMUC00482_TC01	GO:0007165
SMUC00482_TC01	GO:0017111
SMUC00482_TC01	GO:0008152
SMUC00482_TC01	EC:3.6.1.15
SMUC00484_TC01	GO:0009451	cdk5rap1-like protein isoform 1
SMUC00484_TC01	GO:0032440
SMUC00484_TC01	GO:0051539
SMUC00484_TC01	GO:0055114
SMUC00484_TC01	GO:0016740
SMUC00484_TC01	EC:1.3.1.74
SMUC00490_TC01	GO:0050896	uncharacterized loc101209663
SMUC00491_TC01	GO:0005794	zinc transporter 5-like
SMUC00491_TC01	GO:0016020
SMUC00492_TC01	GO:0009751	myb-related protein myb4-like
SMUC00492_TC01	GO:0009651
SMUC00492_TC01	GO:0009723
SMUC00492_TC01	GO:0005634
SMUC00492_TC01	GO:0003677
SMUC00492_TC01	GO:0003682
SMUC00492_TC01	GO:0009733
SMUC00492_TC01	GO:0009753
SMUC00498_TC01	GO:0008565	importin- n-terminal domain-containing protein
SMUC00498_TC01	GO:0008536
SMUC00498_TC01	GO:0005739
SMUC00498_TC01	GO:0005643
SMUC00498_TC01	GO:0006486
SMUC00498_TC01	GO:0009630
SMUC00498_TC01	GO:0000059
SMUC00500_TC01	GO:0010119	protein phosphatase 2c 37-like
SMUC00500_TC01	GO:0044699
SMUC00500_TC01	GO:0009414
SMUC00500_TC01	GO:0010360
SMUC00500_TC01	GO:0019901
SMUC00500_TC01	GO:0005829
SMUC00500_TC01	GO:0046872
SMUC00500_TC01	GO:0009409
SMUC00500_TC01	GO:0009788
SMUC00500_TC01	GO:0009737
SMUC00500_TC01	GO:0006470
SMUC00500_TC01	GO:0005634
SMUC00500_TC01	GO:0004722
SMUC00502_TC01	GO:0006355	agamous-like mads-box protein agl62-like
SMUC00502_TC01	GO:0003677
SMUC00502_TC01	GO:0006351
SMUC00502_TC01	GO:0046983
SMUC00502_TC01	GO:0005634
SMUC00503_TC01	GO:0000814	vacuolar protein sorting-associated protein 36-like
SMUC00503_TC01	GO:0016192
SMUC00503_TC01	GO:0043130
SMUC00503_TC01	GO:0009507
SMUC00503_TC01	GO:0032266
SMUC00503_TC01	GO:0005215
SMUC00504_TC01	GO:0006790	histidine triad family protein
SMUC00504_TC01	GO:0047627
SMUC00504_TC01	GO:0005777
SMUC00504_TC01	GO:0009150
SMUC00504_TC01	GO:0005634
SMUC00504_TC01	EC:3.6.2.1
SMUC00505_TC01	GO:0004832	valine--trna ligase-like
SMUC00505_TC01	GO:0002161
SMUC00505_TC01	GO:0006438
SMUC00505_TC01	GO:0005739
SMUC00505_TC01	GO:0006450
SMUC00505_TC01	GO:0005524
SMUC00505_TC01	EC:6.1.1.9
SMUC00506_TC01	GO:0016787	membrane-bound transcription factor site-2 protease-like
SMUC00507_TC01	GO:0055085	spx domain-containing membrane protein at4g22990-like
SMUC00507_TC01	GO:0016021
SMUC00510_TC01	GO:0016021	probable inactive receptor kinase at1g48480-like
SMUC00510_TC01	GO:0006468
SMUC00510_TC01	GO:0004674
SMUC00510_TC01	GO:0010075
SMUC00510_TC01	GO:0009506
SMUC00510_TC01	GO:0007169
SMUC00510_TC01	GO:0005774
SMUC00510_TC01	GO:0005524
SMUC00510_TC01	GO:0005886
SMUC00510_TC01	EC:2.7.11
SMUC00512_TC01	GO:0009753	monogalactosyldiacylglycerol synthase 1
SMUC00512_TC01	GO:0009620
SMUC00512_TC01	GO:0009611
SMUC00512_TC01	GO:0009695
SMUC00512_TC01	GO:0046509
SMUC00512_TC01	GO:0010027
SMUC00512_TC01	GO:0019375
SMUC00512_TC01	GO:0009706
SMUC00512_TC01	GO:0030246
SMUC00512_TC01	GO:0030259
SMUC00512_TC01	GO:0009790
SMUC00512_TC01	EC:2.4.1.46
SMUC00514_TC01	GO:0047213	udp-glycosyltransferase 85a7-like
SMUC00514_TC01	GO:0008152
SMUC00514_TC01	EC:2.4.1.115
SMUC00515_TC01	GO:0009793	maternal effect embryo arrest 18
SMUC00515_TC01	GO:0048868
SMUC00517_TC01	GO:0046481	digalactosyldiacylglycerol synthase chloroplastic-like
SMUC00517_TC01	GO:0009877
SMUC00517_TC01	GO:0043661
SMUC00517_TC01	GO:0009247
SMUC00517_TC01	GO:0009707
SMUC00517_TC01	GO:0016036
SMUC00517_TC01	EC:2.4.1.241
SMUC00518_TC01	GO:0030554	duf21 domain-containing protein at4g14240-like
SMUC00518_TC01	GO:0005739
SMUC00520_TC01	GO:0004765	shikimate kinase
SMUC00520_TC01	GO:0046872
SMUC00520_TC01	GO:0009423
SMUC00520_TC01	GO:0006744
SMUC00520_TC01	GO:0005524
SMUC00520_TC01	GO:0016310
SMUC00520_TC01	GO:0019632
SMUC00520_TC01	GO:0009507
SMUC00520_TC01	GO:0009073
SMUC00520_TC01	EC:2.7.1.71
SMUC00521_TC01	GO:0003824	3 -5
SMUC00521_TC01	GO:0097159
SMUC00521_TC01	GO:0006139
SMUC00521_TC01	GO:1901363
SMUC00521_TC02	GO:0097159	3 -5
SMUC00521_TC02	GO:0006139
SMUC00521_TC02	GO:0004527
SMUC00521_TC02	GO:1901363
SMUC00522_TC01	GO:0016021	lmbr1 domain-containing protein 2 homolog a-like
SMUC00522_TC02	GO:0016021	lmbr1 domain-containing protein 2 homolog a-like
SMUC00523_TC01	GO:0016417	dihydrolipoyllysine-residue acetyltransferase component 1 of pyruvate dehydrogenase mitochondrial-like
SMUC00523_TC01	GO:0008152
SMUC00523_TC01	EC:2.3.1
SMUC00525_TC01	GO:0005829	phosphoglycerate mutase-like protein
SMUC00525_TC01	GO:0009507
SMUC00525_TC02	GO:0005829	phosphoglycerate mutase family protein isoform 2
SMUC00525_TC02	GO:0009507
SMUC00527_TC01	GO:0016757	probable galacturonosyltransferase 4-like
SMUC00527_TC01	GO:0008152
SMUC00528_TC01	GO:0005886	plac8 family protein
SMUC00528_TC02	GO:0005886	plac8 family protein
SMUC00529_TC01	GO:0045454	protein disulfide isomerase-like 1-6-like
SMUC00529_TC01	GO:0003756
SMUC00529_TC01	GO:0016021
SMUC00529_TC01	GO:0008152
SMUC00529_TC01	GO:0009507
SMUC00529_TC01	GO:0004579
SMUC00529_TC01	GO:0005783
SMUC00529_TC01	EC:2.4.1.119
SMUC00529_TC01	EC:5.3.4.1
SMUC00529_TC02	GO:0045454	protein disulfide isomerase-like 1-6-like
SMUC00529_TC02	GO:0003756
SMUC00529_TC02	GO:0016021
SMUC00529_TC02	GO:0008152
SMUC00529_TC02	GO:0009507
SMUC00529_TC02	GO:0004579
SMUC00529_TC02	GO:0005783
SMUC00529_TC02	EC:2.4.1.119
SMUC00529_TC02	EC:5.3.4.1
SMUC00529_TC03	GO:0045454	protein disulfide isomerase-like 1-6-like
SMUC00529_TC03	GO:0003756
SMUC00529_TC03	GO:0016021
SMUC00529_TC03	GO:0008152
SMUC00529_TC03	GO:0009507
SMUC00529_TC03	GO:0004579
SMUC00529_TC03	GO:0005783
SMUC00529_TC03	EC:2.4.1.119
SMUC00529_TC03	EC:5.3.4.1
SMUC00530_TC01	GO:0046283	udp-glucose:glycoprotein glucosyltransferase
SMUC00530_TC01	GO:0097359
SMUC00530_TC01	GO:0009751
SMUC00530_TC01	GO:0034976
SMUC00530_TC01	GO:0009626
SMUC00530_TC01	GO:0003980
SMUC00530_TC01	GO:0009627
SMUC00530_TC01	GO:0006486
SMUC00530_TC01	GO:0010204
SMUC00530_TC01	GO:0016051
SMUC00530_TC01	GO:0009507
SMUC00530_TC01	GO:0005783
SMUC00530_TC01	EC:2.4.1
SMUC00531_TC01	GO:0006184	eukaryotic peptide chain release factor gtp-binding subunit erf3a-like
SMUC00531_TC01	GO:0016740
SMUC00531_TC01	GO:0003924
SMUC00531_TC01	GO:0005525
SMUC00531_TC02	GO:0016779	eukaryotic peptide chain release factor gtp-binding subunit erf3a-like
SMUC00531_TC02	GO:0006184
SMUC00531_TC02	GO:0003924
SMUC00531_TC02	GO:0005525
SMUC00532_TC01	GO:0034968	histone-lysine n- h3 lysine-9 specific suvh1-like
SMUC00532_TC01	GO:0003677
SMUC00532_TC01	GO:0042393
SMUC00532_TC01	GO:0018024
SMUC00532_TC01	GO:0018022
SMUC00532_TC01	GO:0005694
SMUC00532_TC01	GO:0005634
SMUC00532_TC01	GO:0008270
SMUC00532_TC01	EC:2.1.1.43
SMUC00534_TC01	GO:0005739	pentatricopeptide repeat-containing protein at4g38150-like
SMUC00535_TC01	GO:0005576	PREDICTED: uncharacterized protein LOC102602686
SMUC00537_TC01	GO:0047800	2-aminoethanethiol dioxygenase-like
SMUC00537_TC01	GO:0055114
SMUC00537_TC01	EC:1.13.11.19
SMUC00539_TC01	GO:0006355	probable wrky transcription factor 20-like
SMUC00539_TC01	GO:0003700
SMUC00539_TC01	GO:0043565
SMUC00540_TC01	GO:0017069	u1 small nuclear ribonucleoprotein a-like isoform x1
SMUC00540_TC01	GO:0000166
SMUC00540_TC01	GO:0000398
SMUC00540_TC02	GO:0017069	u1 small nuclear ribonucleoprotein a-like isoform x1
SMUC00540_TC02	GO:0000166
SMUC00540_TC02	GO:0000398
SMUC00544_TC01	GO:0008270	translation elongation factor 2ef1a eif-2-gamma
SMUC00544_TC01	GO:0006184
SMUC00544_TC01	GO:0003924
SMUC00544_TC01	GO:0005525
SMUC00545_TC01	GO:0009506	nucleobase-ascorbate transporter 3-like
SMUC00545_TC01	GO:0005886
SMUC00545_TC01	GO:0055085
SMUC00545_TC01	GO:0005215
SMUC00546_TC01	GO:0003723	rna binding
SMUC00546_TC01	GO:0048046
SMUC00546_TC01	GO:0006396
SMUC00547_TC01	GO:0006468	receptor protein
SMUC00547_TC01	GO:0005524
SMUC00547_TC01	GO:0004674
SMUC00547_TC01	EC:2.7.11
SMUC00548_TC01	GO:0043666	chromosome transmission fidelity protein 8 homolog
SMUC00548_TC01	GO:0043086
SMUC00548_TC01	GO:0009966
SMUC00548_TC01	GO:0004864
SMUC00549_TC01	GO:0016051	glucuronosyltransferase pgsip8-like
SMUC00549_TC01	GO:0016758
SMUC00549_TC01	GO:0005739
SMUC00550_TC01	GO:0005945	6-phosphofructokinase 3-like
SMUC00550_TC01	GO:0003872
SMUC00550_TC01	GO:0046835
SMUC00550_TC01	GO:0005524
SMUC00550_TC01	GO:0006002
SMUC00550_TC01	GO:0006096
SMUC00550_TC01	EC:2.7.1.11
SMUC00551_TC01	GO:0009630	abc transporter b family member mitochondrial-like
SMUC00551_TC01	GO:0048364
SMUC00551_TC01	GO:0009941
SMUC00551_TC01	GO:0006777
SMUC00551_TC01	GO:0043085
SMUC00551_TC01	GO:0006879
SMUC00551_TC01	GO:0051276
SMUC00551_TC01	GO:0010497
SMUC00551_TC01	GO:0008047
SMUC00551_TC01	GO:0005743
SMUC00551_TC01	GO:0006855
SMUC00551_TC01	GO:0048509
SMUC00551_TC01	GO:0045454
SMUC00551_TC01	GO:0009570
SMUC00551_TC01	GO:0008559
SMUC00551_TC01	GO:0009555
SMUC00551_TC01	GO:0009658
SMUC00551_TC01	GO:0016021
SMUC00551_TC01	GO:0046686
SMUC00551_TC01	GO:0010647
SMUC00551_TC01	GO:0010288
SMUC00551_TC01	GO:0006200
SMUC00551_TC01	GO:0040014
SMUC00551_TC01	GO:0005524
SMUC00551_TC01	GO:0010380
SMUC00551_TC01	GO:0042908
SMUC00551_TC01	EC:3.6.3.44
SMUC00554_TC01	GO:0015743	aluminum-activated malate transporter 10-like
SMUC00556_TC01	GO:0046983	transcription factor bim2-like
SMUC00556_TC02	GO:0046983	transcription factor bim2-like
SMUC00558_TC01	GO:0005634	ac011713_30 ests gb
SMUC00560_TC01	GO:0048193	vacuolar protein sorting-associated protein 51 homolog
SMUC00560_TC01	GO:0042732
SMUC00560_TC01	GO:0005794
SMUC00560_TC01	GO:0030244
SMUC00560_TC01	GO:0005829
SMUC00561_TC01	GO:0006886	vacuolar protein sorting-associated protein 16 homolog
SMUC00561_TC01	GO:0009705
SMUC00562_TC01	GO:0016020	proteasome-associated protein ecm29 homolog
SMUC00564_TC01	GO:0005829	protein topless
SMUC00564_TC01	GO:0009733
SMUC00564_TC01	GO:0009867
SMUC00564_TC01	GO:0010072
SMUC00564_TC01	GO:0010051
SMUC00564_TC01	GO:0042803
SMUC00564_TC01	GO:0045892
SMUC00564_TC01	GO:0005634
SMUC00565_TC01	GO:0000911	65-kda microtubule-associated protein 3-like
SMUC00565_TC01	GO:0000280
SMUC00565_TC01	GO:0008017
SMUC00565_TC01	GO:0055028
SMUC00565_TC01	GO:0046785
SMUC00565_TC01	GO:0009574
SMUC00565_TC01	GO:0052096
SMUC00565_TC01	GO:0009624
SMUC00566_TC01	GO:0005634	protein yippee-like at5g53940-like
SMUC00568_TC01	GO:0032499	chitin elicitor receptor kinase 1-like
SMUC00568_TC01	GO:0019199
SMUC00568_TC01	GO:0032491
SMUC00568_TC01	GO:0004715
SMUC00568_TC01	GO:0071219
SMUC00568_TC01	GO:0008610
SMUC00568_TC01	GO:0044255
SMUC00568_TC01	GO:0043067
SMUC00568_TC01	GO:0071323
SMUC00568_TC01	GO:0042742
SMUC00568_TC01	GO:0046777
SMUC00568_TC01	GO:0002752
SMUC00568_TC01	GO:0004674
SMUC00568_TC01	GO:0008061
SMUC00568_TC01	GO:0018108
SMUC00568_TC01	GO:0072330
SMUC00568_TC01	GO:0009817
SMUC00568_TC01	GO:2001080
SMUC00568_TC01	GO:0042803
SMUC00568_TC01	GO:0005886
SMUC00568_TC01	GO:0016998
SMUC00568_TC01	GO:0005524
SMUC00568_TC01	GO:0035556
SMUC00568_TC01	EC:2.7.10.2
SMUC00568_TC01	EC:2.7.11
SMUC00569_TC01	GO:0010363	cationic amino acid transporter 1-like
SMUC00569_TC01	GO:0015819
SMUC00569_TC01	GO:0016021
SMUC00569_TC01	GO:0015189
SMUC00569_TC01	GO:0015696
SMUC00569_TC01	GO:0051938
SMUC00569_TC01	GO:0006862
SMUC00569_TC01	GO:0015326
SMUC00569_TC01	GO:0006612
SMUC00569_TC01	GO:0043069
SMUC00569_TC01	GO:0015824
SMUC00569_TC01	GO:0006888
SMUC00569_TC01	GO:1902475
SMUC00569_TC01	GO:0043091
SMUC00569_TC01	GO:0010583
SMUC00569_TC01	GO:0015181
SMUC00569_TC01	GO:0005313
SMUC00569_TC01	GO:0005737
SMUC00569_TC01	GO:0009407
SMUC00569_TC01	GO:0043269
SMUC00569_TC01	GO:0005886
SMUC00570_TC01	GO:0008270	neurofilament heavy polypeptide-like
SMUC00572_TC01	GO:0003676	arginine serine-rich-splicing factor rsp40-like
SMUC00572_TC01	GO:0016607
SMUC00572_TC01	GO:0000166
SMUC00572_TC02	GO:0003676	arginine serine-rich-splicing factor rsp40-like
SMUC00572_TC02	GO:0016607
SMUC00572_TC02	GO:0000166
SMUC00573_TC01	GO:0005198	probable plastid-lipid-associated protein chloroplastic-like
SMUC00573_TC01	GO:0009507
SMUC00576_TC01	GO:0051707	beta-glucosidase 24-like
SMUC00576_TC01	GO:0009628
SMUC00576_TC01	GO:0005975
SMUC00576_TC01	GO:1901700
SMUC00576_TC01	GO:0050794
SMUC00576_TC01	GO:0008422
SMUC00576_TC01	GO:0006950
SMUC00576_TC01	GO:0005794
SMUC00576_TC01	EC:3.2.1.21
SMUC00578_TC01	GO:0016818	growth-regulating factor 1-like
SMUC00578_TC01	GO:0006355
SMUC00578_TC01	GO:0005524
SMUC00578_TC01	GO:0008152
SMUC00578_TC01	GO:0005634
SMUC00579_TC01	GO:0009524	serine threonine-protein kinase cbk1-like
SMUC00579_TC01	GO:0005886
SMUC00579_TC01	GO:0006468
SMUC00579_TC01	GO:0005524
SMUC00579_TC01	GO:0005634
SMUC00579_TC01	GO:0005829
SMUC00579_TC01	GO:0004674
SMUC00579_TC01	EC:2.7.11
SMUC00580_TC01	GO:0007049	transcription factor-like protein dpb-like
SMUC00580_TC01	GO:0005667
SMUC00580_TC01	GO:0006355
SMUC00580_TC01	GO:0003677
SMUC00580_TC01	GO:0003700
SMUC00580_TC01	GO:0005634
SMUC00580_TC01	GO:0006351
SMUC00580_TC02	GO:0051302	transcription factor-like protein dpa
SMUC00580_TC02	GO:0010090
SMUC00580_TC02	GO:0005667
SMUC00580_TC02	GO:0006355
SMUC00580_TC02	GO:0003677
SMUC00580_TC02	GO:0005515
SMUC00580_TC02	GO:0003700
SMUC00580_TC02	GO:0042023
SMUC00580_TC02	GO:0005634
SMUC00580_TC02	GO:0006351
SMUC00584_TC01	GO:0003700	gaga-binding transcriptional activator
SMUC00584_TC01	GO:0009723
SMUC00584_TC01	GO:0042803
SMUC00584_TC01	GO:0006355
SMUC00585_TC01	GO:0006260	origin recognition complex subunit 2-like
SMUC00585_TC01	GO:0003688
SMUC00585_TC01	GO:0005515
SMUC00585_TC01	GO:0000808
SMUC00585_TC01	GO:0005634
SMUC00586_TC01	GO:0006260	origin recognition complex subunit 2-like
SMUC00586_TC01	GO:0003688
SMUC00586_TC01	GO:0005515
SMUC00586_TC01	GO:0000808
SMUC00586_TC01	GO:0005634
SMUC00587_TC01	GO:0016021	phosphatidylinositol glycan anchor biosynthesis class u
SMUC00587_TC01	GO:0006506
SMUC00587_TC01	GO:0005739
SMUC00587_TC01	GO:0042732
SMUC00587_TC01	GO:0005789
SMUC00587_TC01	GO:0005886
SMUC00588_TC01	GO:0030904	vacuolar sorting
SMUC00588_TC01	GO:0005771
SMUC00588_TC01	GO:0006886
SMUC00589_TC01	GO:0050590	1-aminocyclopropane-1-carboxylate oxidase homolog 1-like
SMUC00589_TC01	GO:0019761
SMUC00589_TC01	GO:0010439
SMUC00589_TC01	GO:0009506
SMUC00589_TC01	GO:0005506
SMUC00589_TC01	GO:0055114
SMUC00589_TC01	EC:1.14.11.20
SMUC00591_TC01	GO:0046872	probable lactoylglutathione chloroplast-like
SMUC00591_TC01	GO:0008152
SMUC00591_TC01	GO:0004462
SMUC00591_TC01	GO:0044424
SMUC00591_TC01	EC:4.4.1.5
SMUC00592_TC01	GO:0016758	udp-glucose:solanidine glucosyltransferase
SMUC00592_TC01	GO:0008152
SMUC00593_TC01	GO:0005622	zinc finger protein constans-like 9-like
SMUC00593_TC01	GO:0008270
SMUC00594_TC01	GO:0048193	trafficking protein particle complex subunit 11-like
SMUC00594_TC01	GO:0006486
SMUC00594_TC01	GO:0030244
SMUC00594_TC01	GO:0005634
SMUC00595_TC02	GO:0016740	hxxxd-type acyl-transferase-like protein
SMUC00598_TC01	GO:0010098	pentatricopeptide repeat-containing protein chloroplastic-like
SMUC00598_TC01	GO:0009793
SMUC00598_TC01	GO:0009507
SMUC00599_TC01	GO:0000178	exosome complex component csl4-like
SMUC00599_TC01	GO:0003723
SMUC00601_TC01	GO:0032440	troponin c
SMUC00601_TC01	GO:0055114
SMUC00601_TC01	GO:0005509
SMUC00601_TC01	EC:1.3.1.74
SMUC00602_TC01	GO:0006952	leucine-rich repeat containing
SMUC00602_TC01	GO:0043531
SMUC00603_TC01	GO:0045893	psbp domain-containing protein chloroplastic-like
SMUC00603_TC01	GO:0045036
SMUC00603_TC01	GO:0019252
SMUC00603_TC01	GO:0015979
SMUC00603_TC01	GO:0000023
SMUC00603_TC01	GO:0005509
SMUC00603_TC01	GO:0019288
SMUC00603_TC01	GO:0009654
SMUC00603_TC01	GO:0009543
SMUC00603_TC01	GO:0009535
SMUC00603_TC01	GO:0019898
SMUC00603_TC01	GO:0010027
SMUC00605_TC01	GO:0048731	protodermal factor 2 isoform 1
SMUC00606_TC01	GO:0009303	digestive organ expansion factor homolog
SMUC00606_TC01	GO:0005730
SMUC00606_TC01	GO:0006606
SMUC00606_TC01	GO:0009553
SMUC00606_TC01	GO:0009790
SMUC00607_TC01	GO:0016021	graves disease carrier
SMUC00607_TC01	GO:0006839
SMUC00607_TC01	GO:0035349
SMUC00607_TC01	GO:0005743
SMUC00607_TC01	GO:0015228
SMUC00609_TC01	GO:0005739	pentatricopeptide repeat-containing protein mitochondrial-like
SMUC00612_TC01	GO:0042752	lysine-specific demethylase 8-like
SMUC00612_TC01	GO:0006355
SMUC00612_TC01	GO:0007623
SMUC00612_TC01	GO:0004597
SMUC00612_TC01	GO:0003700
SMUC00612_TC01	GO:0032259
SMUC00612_TC01	GO:0005634
SMUC00612_TC01	GO:0008168
SMUC00612_TC01	GO:0055114
SMUC00612_TC01	EC:1.14.11.16
SMUC00613_TC01	GO:0009414	e3 ubiquitin-protein ligase sdir1-like
SMUC00613_TC01	GO:0016567
SMUC00613_TC01	GO:0009789
SMUC00613_TC01	GO:0004842
SMUC00613_TC01	GO:0008270
SMUC00613_TC01	GO:0009651
SMUC00613_TC01	GO:0009737
SMUC00613_TC01	EC:6.3.2.19
SMUC00614_TC01	GO:0019133	choline monooxygenase
SMUC00614_TC01	GO:0016708
SMUC00614_TC01	GO:0019439
SMUC00614_TC01	GO:0005506
SMUC00614_TC01	GO:0051537
SMUC00614_TC01	GO:0055114
SMUC00614_TC01	EC:1.14.12
SMUC00614_TC01	EC:1.14.15.7
SMUC00614_TC02	GO:0016708	choline monooxygenase
SMUC00614_TC02	GO:0019439
SMUC00614_TC02	GO:0005506
SMUC00614_TC02	GO:0004497
SMUC00614_TC02	GO:0051537
SMUC00614_TC02	GO:0055114
SMUC00614_TC02	EC:1.14.12
SMUC00615_TC01	GO:0005618	ribulose bisphosphate carboxylase oxygenase activase chloroplastic-like
SMUC00615_TC01	GO:0009753
SMUC00615_TC01	GO:0046863
SMUC00615_TC01	GO:0043531
SMUC00615_TC01	GO:0042742
SMUC00615_TC01	GO:0009416
SMUC00615_TC01	GO:0009409
SMUC00615_TC01	GO:0009941
SMUC00615_TC01	GO:0005524
SMUC00615_TC01	GO:0009535
SMUC00615_TC01	GO:0010150
SMUC00615_TC01	GO:0009570
SMUC00615_TC01	GO:0043085
SMUC00615_TC01	GO:0005634
SMUC00615_TC01	GO:0010319
SMUC00615_TC01	GO:0048046
SMUC00617_TC01	GO:0006468	serine threonine-protein kinase chloroplastic-like
SMUC00617_TC01	GO:0004674
SMUC00617_TC01	GO:0007623
SMUC00617_TC01	GO:0015996
SMUC00617_TC01	GO:0005524
SMUC00617_TC01	GO:0042548
SMUC00617_TC01	GO:0009507
SMUC00617_TC01	EC:2.7.11
SMUC00619_TC01	GO:0008270	b3 domain-containing protein os07g0679700-like
SMUC00619_TC01	GO:0005739
SMUC00619_TC01	GO:0003677
SMUC00619_TC01	GO:2000034
SMUC00619_TC01	GO:0010030
SMUC00619_TC01	GO:0045892
SMUC00619_TC01	GO:0005634
SMUC00619_TC01	GO:0006351
SMUC00620_TC01	GO:0000002	dna repair protein reca homolog mitochondrial-like
SMUC00620_TC01	GO:0008094
SMUC00620_TC01	GO:0009432
SMUC00620_TC01	GO:0006310
SMUC00620_TC01	GO:0003697
SMUC00620_TC01	GO:0009408
SMUC00620_TC01	GO:0005388
SMUC00620_TC01	GO:0070588
SMUC00620_TC01	GO:0006200
SMUC00620_TC01	GO:0005524
SMUC00620_TC01	GO:0006281
SMUC00620_TC01	GO:0005739
SMUC00620_TC01	EC:3.6.3.8
SMUC00622_TC01	GO:0045489	chlorophyll a-b binding protein of lhcii type chloroplastic-like
SMUC00622_TC01	GO:0009522
SMUC00622_TC01	GO:0046872
SMUC00622_TC01	GO:0009637
SMUC00622_TC01	GO:0042546
SMUC00622_TC01	GO:0010218
SMUC00622_TC01	GO:0009507
SMUC00622_TC01	GO:0009765
SMUC00622_TC01	GO:0005773
SMUC00622_TC01	GO:0048531
SMUC00622_TC01	GO:0005794
SMUC00624_TC01	GO:0004190	aspartic proteinase-like protein 2-like
SMUC00624_TC01	GO:0006508
SMUC00624_TC01	EC:3.4.23
SMUC00626_TC01	GO:0005634	ribosome biogenesis protein tsr3 homolog
SMUC00626_TC01	GO:0005829
SMUC00628_TC01	GO:0016706	2-oxoglutarate and fe -dependent oxygenase superfamily protein
SMUC00628_TC01	GO:0055114
SMUC00628_TC01	GO:0009507
SMUC00628_TC01	EC:1.14.11
SMUC00629_TC01	GO:0046983	transcription factor bhlh51-like
SMUC00629_TC02	GO:0046983	transcription factor bhlh51-like
SMUC00632_TC01	GO:0008152	nudix hydrolase mitochondrial-like
SMUC00632_TC01	GO:0016787
SMUC00633_TC01	GO:0051788	anaphase-promoting complex subunit 1-like
SMUC00633_TC01	GO:0006312
SMUC00633_TC01	GO:0007131
SMUC00633_TC01	GO:0010252
SMUC00633_TC01	GO:0009793
SMUC00633_TC01	GO:0045132
SMUC00633_TC01	GO:0005680
SMUC00633_TC01	GO:0042138
SMUC00633_TC01	GO:0051510
SMUC00633_TC01	GO:0006302
SMUC00633_TC01	GO:0043161
SMUC00633_TC01	GO:0042023
SMUC00633_TC01	GO:0004842
SMUC00633_TC01	GO:0051302
SMUC00633_TC01	GO:0009553
SMUC00633_TC01	GO:0032875
SMUC00633_TC01	GO:0007276
SMUC00633_TC01	GO:0007129
SMUC00633_TC01	GO:0007062
SMUC00633_TC01	GO:0048481
SMUC00633_TC01	GO:0043248
SMUC00633_TC01	GO:0005739
SMUC00633_TC01	EC:6.3.2.19
SMUC00635_TC01	GO:0016021	glycerol-3-phosphate transporter 1-like
SMUC00635_TC01	GO:0055062
SMUC00635_TC01	GO:0055085
SMUC00635_TC01	GO:0005215
SMUC00635_TC02	GO:0016021	glycerol-3-phosphate transporter 1-like
SMUC00635_TC02	GO:0055062
SMUC00635_TC02	GO:0055085
SMUC00635_TC02	GO:0005215
SMUC00636_TC01	GO:0005739	pentatricopeptide repeat-containing protein at3g47840-like
SMUC00637_TC01	GO:0008152	probable inactive purple acid phosphatase 28-like
SMUC00637_TC01	GO:0016787
SMUC00639_TC01	GO:0008152	hydroquinone glucosyltransferase-like
SMUC00639_TC01	GO:0050896
SMUC00639_TC01	GO:0047209
SMUC00639_TC01	EC:2.4.1.111
SMUC00641_TC01	GO:0005634	rhodanese-like domain-containing protein 6-like
SMUC00644_TC01	GO:0003777	armadillo repeat-containing kinesin-like protein 3-like
SMUC00644_TC01	GO:0048519
SMUC00644_TC01	GO:0046777
SMUC00644_TC01	GO:0008017
SMUC00644_TC01	GO:0048364
SMUC00644_TC01	GO:0005874
SMUC00644_TC01	GO:0009506
SMUC00644_TC01	GO:0031625
SMUC00644_TC01	GO:0009887
SMUC00644_TC01	GO:0010051
SMUC00644_TC01	GO:0005524
SMUC00644_TC01	GO:0007018
SMUC00644_TC01	GO:0009574
SMUC00644_TC01	GO:0048439
SMUC00644_TC01	GO:0005871
SMUC00644_TC01	GO:0009855
SMUC00644_TC01	GO:0005773
SMUC00644_TC01	GO:0004675
SMUC00644_TC01	GO:0005886
SMUC00644_TC01	EC:2.7.11
SMUC00645_TC01	GO:0046983	transcription factor bhlh63-like
SMUC00648_TC01	GO:0006260	replication protein a 70 kda dna-binding subunit-like
SMUC00648_TC01	GO:0050896
SMUC00648_TC01	GO:0003677
SMUC00648_TC01	GO:0005634
SMUC00648_TC01	GO:0008270
SMUC00649_TC01	GO:0005774	heat repeat-containing protein 6-like
SMUC00650_TC01	GO:0006355	homeobox-leucine zipper protein hat14-like
SMUC00650_TC01	GO:0003700
SMUC00650_TC01	GO:0043565
SMUC00650_TC01	GO:0006351
SMUC00650_TC01	GO:0005634
SMUC00651_TC01	GO:0003777	kinesin hinkel
SMUC00651_TC01	GO:0008017
SMUC00651_TC01	GO:0005874
SMUC00651_TC01	GO:0016572
SMUC00651_TC01	GO:0000226
SMUC00651_TC01	GO:0005524
SMUC00651_TC01	GO:0007018
SMUC00651_TC01	GO:0009555
SMUC00651_TC01	GO:0005871
SMUC00651_TC01	GO:0010583
SMUC00651_TC01	GO:0009558
SMUC00651_TC01	GO:0000919
SMUC00651_TC01	GO:0008283
SMUC00651_TC01	GO:0009524
SMUC00651_TC01	GO:0005634
SMUC00652_TC01	GO:0005789	probable dolichyl pyrophosphate glc1man9 c2 alpha- -glucosyltransferase-like
SMUC00652_TC01	GO:0006457
SMUC00652_TC01	GO:0009644
SMUC00652_TC01	GO:0034976
SMUC00652_TC01	GO:0000226
SMUC00652_TC01	GO:0042542
SMUC00652_TC01	GO:0016758
SMUC00652_TC01	GO:0009408
SMUC00653_TC01	GO:0008152	peptidyl-trna hydrolase mitochondrial-like
SMUC00653_TC01	GO:0004045
SMUC00653_TC01	GO:0009507
SMUC00653_TC01	EC:3.1.1.29
SMUC00654_TC01	GO:0005840	ribosome biogenesis protein nsa2 homolog
SMUC00658_TC01	GO:0006783	ribose-phosphate pyrophosphokinase mitochondrial-like
SMUC00658_TC01	GO:0005739
SMUC00658_TC01	GO:0009165
SMUC00658_TC01	GO:0009116
SMUC00658_TC01	GO:0005524
SMUC00658_TC01	GO:0000287
SMUC00658_TC01	GO:0016310
SMUC00658_TC01	GO:0016301
SMUC00658_TC01	GO:0004749
SMUC00658_TC01	GO:0009507
SMUC00658_TC01	EC:2.7.6.1
SMUC00659_TC01	GO:0005773	PREDICTED: uncharacterized protein LOC102586733
SMUC00660_TC01	GO:0006468	cbl-interacting protein kinase 18-like
SMUC00660_TC01	GO:0005524
SMUC00660_TC01	GO:0007165
SMUC00660_TC01	GO:0004674
SMUC00660_TC01	GO:0009788
SMUC00660_TC01	EC:2.7.11
SMUC00661_TC01	GO:0003824	phosphoadenosine phosphosulfate reductase family protein isoform 1
SMUC00661_TC01	GO:0006777
SMUC00664_TC01	GO:0071704	ribonuclease h protein at1g65750-like
SMUC00664_TC01	GO:1901363
SMUC00664_TC01	GO:0044237
SMUC00664_TC01	GO:0009651
SMUC00664_TC01	GO:0050897
SMUC00664_TC01	GO:0045454
SMUC00664_TC01	GO:0097159
SMUC00664_TC01	GO:0005739
SMUC00665_TC01	GO:0016020	auxin-induced protein 5ng4-like
SMUC00665_TC01	GO:0005576
SMUC00670_TC01	GO:0005768	protein lst8 homolog
SMUC00670_TC01	GO:0016905
SMUC00670_TC01	GO:0048571
SMUC00670_TC01	GO:0006468
SMUC00670_TC01	GO:0016020
SMUC00670_TC01	GO:1900088
SMUC00670_TC01	GO:1900091
SMUC00670_TC01	EC:2.7.11.7
SMUC00672_TC01	GO:0009507	pgr5-like protein chloroplastic-like
SMUC00673_TC01	GO:0009165	tic22-like family protein
SMUC00675_TC01	GO:0006950	asr2 protein
SMUC00676_TC01	GO:0005762	ribosomal protein l2
SMUC00676_TC01	GO:0003735
SMUC00676_TC01	GO:0016740
SMUC00676_TC01	GO:0009507
SMUC00676_TC01	GO:0006412
SMUC00676_TC01	GO:0019843
SMUC00677_TC01	GO:0000910	novel plant snare 11-like
SMUC00677_TC01	GO:0005484
SMUC00677_TC01	GO:0016192
SMUC00677_TC01	GO:0008565
SMUC00677_TC01	GO:0009504
SMUC00677_TC01	GO:0005886
SMUC00678_TC01	GO:0004715	protein kinase
SMUC00678_TC01	GO:0005886
SMUC00678_TC01	GO:0018108
SMUC00678_TC01	GO:0005524
SMUC00678_TC01	GO:0004674
SMUC00678_TC01	EC:2.7.10.2
SMUC00678_TC01	EC:2.7.11
SMUC00679_TC01	GO:0009414	e3 ubiquitin protein ligase drip2-like
SMUC00679_TC01	GO:0006457
SMUC00679_TC01	GO:0051865
SMUC00679_TC01	GO:0004842
SMUC00679_TC01	GO:0051082
SMUC00679_TC01	GO:0016272
SMUC00679_TC01	GO:0008270
SMUC00679_TC01	EC:6.3.2.19
SMUC00680_TC01	GO:0005975	lysosomal beta glucosidase-like
SMUC00680_TC01	GO:0016020
SMUC00680_TC01	GO:0009506
SMUC00680_TC01	GO:0009505
SMUC00680_TC01	GO:0008422
SMUC00680_TC01	EC:3.2.1.21
SMUC00683_TC01	GO:0005975	glucan endo- -beta-glucosidase 6-like
SMUC00683_TC01	GO:0009506
SMUC00683_TC01	GO:0046658
SMUC00683_TC01	GO:0042973
SMUC00683_TC01	EC:3.2.1.39
SMUC00684_TC01	GO:0098542	double wrky type transfactor
SMUC00684_TC01	GO:0006355
SMUC00684_TC01	GO:1901700
SMUC00684_TC01	GO:0043565
SMUC00684_TC01	GO:0006970
SMUC00684_TC01	GO:0003700
SMUC00684_TC01	GO:0034605
SMUC00686_TC01	GO:0005458	gdp-mannose transporter gonst1-like
SMUC00686_TC01	GO:0015784
SMUC00686_TC01	GO:0034220
SMUC00686_TC01	GO:0015711
SMUC00686_TC01	GO:0090480
SMUC00686_TC02	GO:0005458	gdp-mannose transporter
SMUC00686_TC02	GO:0015784
SMUC00686_TC02	GO:0005794
SMUC00686_TC02	GO:0034220
SMUC00686_TC02	GO:0005886
SMUC00686_TC02	GO:0015711
SMUC00686_TC02	GO:0090480
SMUC00687_TC01	GO:0015706	probable anion transporter chloroplastic-like
SMUC00687_TC01	GO:0055085
SMUC00687_TC01	GO:0005315
SMUC00687_TC01	GO:0005351
SMUC00687_TC01	GO:0008514
SMUC00687_TC01	GO:0016021
SMUC00687_TC01	GO:0009507
SMUC00688_TC01	GO:0009705	v-type proton atpase subunit e-like
SMUC00688_TC01	GO:0046961
SMUC00688_TC01	GO:0009793
SMUC00688_TC01	GO:0033178
SMUC00688_TC01	GO:0022626
SMUC00688_TC01	GO:0009651
SMUC00688_TC01	GO:0015991
SMUC00688_TC01	GO:0042742
SMUC00688_TC01	GO:0005794
SMUC00688_TC01	GO:0007030
SMUC00688_TC01	GO:0009409
SMUC00688_TC01	GO:0009832
SMUC00688_TC01	GO:0006200
SMUC00690_TC01	GO:0051287	glycerol-3-phosphate dehydrogenase
SMUC00690_TC01	GO:0055114
SMUC00690_TC01	GO:0036439
SMUC00690_TC01	GO:0009331
SMUC00690_TC01	GO:0045017
SMUC00690_TC01	GO:0004367
SMUC00690_TC01	GO:0009941
SMUC00690_TC01	GO:0005975
SMUC00690_TC01	GO:0009627
SMUC00690_TC01	GO:0047952
SMUC00690_TC01	GO:0046168
SMUC00690_TC01	GO:0048653
SMUC00690_TC01	EC:1.1.1.94
SMUC00690_TC01	EC:1.1.1.8
SMUC00692_TC01	GO:0005639	PREDICTED: uncharacterized protein LOC102600075
SMUC00692_TC01	GO:0005783
SMUC00693_TC01	GO:0016706	alpha-ketoglutarate-dependent dioxygenase alkb-like
SMUC00693_TC01	GO:0005634
SMUC00693_TC01	GO:0055114
SMUC00693_TC01	EC:1.14.11
SMUC00695_TC01	GO:0006508	aspartic proteinase-like protein 1-like
SMUC00695_TC01	GO:0004190
SMUC00695_TC01	EC:3.4.23
SMUC00697_TC01	GO:0043157	sulfhydryl oxidase 2-like isoform 1
SMUC00697_TC01	GO:0005768
SMUC00697_TC01	GO:0005794
SMUC00697_TC01	GO:0009055
SMUC00697_TC01	GO:0045454
SMUC00697_TC01	GO:0020037
SMUC00697_TC01	GO:0043268
SMUC00697_TC01	GO:0016972
SMUC00697_TC01	GO:0016853
SMUC00697_TC01	GO:0005802
SMUC00697_TC01	GO:0055114
SMUC00697_TC01	EC:1.8.3.2
SMUC00700_TC01	GO:0005829	dna polymerase alpha subunit b-like
SMUC00700_TC01	GO:0010389
SMUC00700_TC01	GO:0016458
SMUC00700_TC01	GO:0005739
SMUC00700_TC01	GO:0003887
SMUC00700_TC01	GO:0009909
SMUC00700_TC01	GO:0000724
SMUC00700_TC01	GO:0051567
SMUC00700_TC01	GO:0003677
SMUC00700_TC01	GO:0006270
SMUC00700_TC01	GO:0008283
SMUC00700_TC01	GO:0006275
SMUC00700_TC01	GO:0006306
SMUC00700_TC01	GO:0005634
SMUC00700_TC01	EC:2.7.7.7
SMUC00702_TC01	GO:0005815	spc97 spc98 family of spindle pole body component
SMUC00702_TC01	GO:0009793
SMUC00702_TC01	GO:0015631
SMUC00702_TC01	GO:0000226
SMUC00702_TC01	GO:0000922
SMUC00703_TC01	GO:0016311	rna polymerase ii c-terminal domain phosphatase-like 4-like
SMUC00703_TC01	GO:0004721
SMUC00703_TC01	GO:0005634
SMUC00703_TC01	EC:3.1.3.16
SMUC00704_TC01	GO:0006098	probable 6-phosphogluconolactonase 2-like
SMUC00704_TC01	GO:0016853
SMUC00704_TC01	GO:0017057
SMUC00704_TC01	EC:3.1.1.31
SMUC00705_TC01	GO:0048046	glycine-rich rna-binding
SMUC00705_TC01	GO:0032508
SMUC00705_TC01	GO:0010119
SMUC00705_TC01	GO:0009414
SMUC00705_TC01	GO:0000166
SMUC00705_TC01	GO:0006406
SMUC00705_TC01	GO:0009651
SMUC00705_TC01	GO:0009507
SMUC00705_TC01	GO:0005618
SMUC00705_TC01	GO:0003697
SMUC00705_TC01	GO:0005794
SMUC00705_TC01	GO:0005777
SMUC00705_TC01	GO:0005730
SMUC00705_TC01	GO:0005829
SMUC00705_TC01	GO:0010043
SMUC00705_TC01	GO:0010228
SMUC00705_TC01	GO:0046686
SMUC00705_TC01	GO:0009409
SMUC00705_TC01	GO:0009506
SMUC00705_TC01	GO:0003690
SMUC00705_TC01	GO:0000380
SMUC00705_TC01	GO:0009737
SMUC00705_TC01	GO:0005886
SMUC00705_TC01	GO:0045087
SMUC00705_TC01	GO:0010501
SMUC00705_TC01	GO:0003729
SMUC00706_TC01	GO:0004190	aspartic proteinase asp1-like
SMUC00706_TC01	GO:0006508
SMUC00706_TC01	EC:3.4.23
SMUC00707_TC01	GO:0008094	dna helicase mcm9-like
SMUC00707_TC01	GO:0006270
SMUC00707_TC01	GO:0003677
SMUC00707_TC01	GO:0005524
SMUC00707_TC01	GO:0005634
SMUC00709_TC01	GO:0042026	chaperonin 60 subunit alpha chloroplastic-like
SMUC00709_TC01	GO:0034976
SMUC00709_TC01	GO:0009220
SMUC00709_TC01	GO:0009408
SMUC00709_TC01	GO:0005524
SMUC00709_TC01	GO:0009507
SMUC00709_TC01	GO:0009644
SMUC00709_TC01	GO:0042542
SMUC00709_TC01	GO:0009793
SMUC00710_TC01	GO:0005840	checkpoint serine threonine-protein kinase isoform 1
SMUC00710_TC01	GO:0003735
SMUC00710_TC01	GO:0006412
SMUC00711_TC01	GO:0005829	protein ultrapetala 1-like
SMUC00711_TC01	GO:0003677
SMUC00712_TC01	GO:0009306	extended synaptotagmin-2 isoform 1
SMUC00713_TC01	GO:0019684	3-oxoacyl-
SMUC00713_TC01	GO:0009072
SMUC00713_TC01	GO:0000096
SMUC00713_TC01	GO:0009631
SMUC00713_TC01	GO:0016117
SMUC00713_TC01	GO:0000038
SMUC00713_TC01	GO:0006636
SMUC00713_TC01	GO:0009793
SMUC00713_TC01	GO:0030243
SMUC00713_TC01	GO:0044272
SMUC00713_TC01	GO:0006766
SMUC00713_TC01	GO:0006546
SMUC00713_TC01	GO:0019748
SMUC00713_TC01	GO:0009106
SMUC00713_TC01	GO:0015995
SMUC00713_TC01	GO:0009108
SMUC00713_TC01	GO:0019288
SMUC00713_TC01	GO:0019216
SMUC00713_TC01	GO:0008652
SMUC00713_TC01	GO:0009570
SMUC00713_TC01	GO:0009695
SMUC00713_TC01	GO:0042335
SMUC00713_TC01	GO:0009416
SMUC00713_TC01	GO:0004315
SMUC00713_TC01	GO:0009832
SMUC00713_TC01	GO:0016049
SMUC00713_TC01	GO:0006733
SMUC00713_TC01	GO:0031408
SMUC00713_TC01	GO:0009117
SMUC00713_TC01	EC:2.3.1.41
SMUC00714_TC01	GO:0008250	probable dolichyl-diphosphooligosaccharide--protein glycosyltransferase subunit 3b-like
SMUC00714_TC01	GO:0034976
SMUC00714_TC01	GO:0009627
SMUC00714_TC01	GO:0005515
SMUC00714_TC01	GO:0005576
SMUC00714_TC01	GO:0009507
SMUC00714_TC01	GO:0005886
SMUC00714_TC01	GO:0006487
SMUC00714_TC01	GO:0015157
SMUC00714_TC02	GO:0005576	glucosidase 2 subunit beta-like
SMUC00715_TC01	GO:0016874	armadillo beta-catenin-like c2 calcium lipid-binding domain protein isoform 1
SMUC00715_TC01	GO:0008152
SMUC00717_TC01	GO:0045239	fumarate hydratase mitochondrial-like
SMUC00717_TC01	GO:0006979
SMUC00717_TC01	GO:0048868
SMUC00717_TC01	GO:0042128
SMUC00717_TC01	GO:0005515
SMUC00717_TC01	GO:0006106
SMUC00717_TC01	GO:0006099
SMUC00717_TC01	GO:0005829
SMUC00717_TC01	GO:0009651
SMUC00717_TC01	GO:0005739
SMUC00717_TC01	GO:0004333
SMUC00717_TC01	EC:4.2.1.2
SMUC00718_TC01	GO:0030001	proline-rich protein
SMUC00718_TC01	GO:0046872
SMUC00718_TC01	GO:0009506
SMUC00719_TC01	GO:0005829	nucleosome assembly protein 1 2
SMUC00719_TC01	GO:0006281
SMUC00719_TC01	GO:0009294
SMUC00719_TC01	GO:0003677
SMUC00719_TC01	GO:0005515
SMUC00719_TC01	GO:0006334
SMUC00719_TC01	GO:0046686
SMUC00719_TC01	GO:0005634
SMUC00719_TC01	GO:0005886
SMUC00720_TC01	GO:0005975	probable beta-d-xylosidase 6-like
SMUC00720_TC01	GO:0005576
SMUC00720_TC01	GO:0005774
SMUC00720_TC01	GO:0009044
SMUC00720_TC01	EC:3.2.1.37
SMUC00721_TC01	GO:0005758	uncharacterized loc101222658
SMUC00721_TC01	GO:0006825
SMUC00721_TC01	GO:0016531
SMUC00722_TC01	GO:0003700	nuclear transcription factor y subunit a-10-like
SMUC00722_TC01	GO:0006355
SMUC00725_TC01	GO:0003676	PREDICTED: uncharacterized protein LOC102588694
SMUC00726_TC01	GO:0004806	alpha beta-hydrolases superfamily protein
SMUC00726_TC01	GO:0006629
SMUC00726_TC01	EC:3.1.1.3
SMUC00727_TC01	GO:0006680	non-lysosomal glucosylceramidase-like
SMUC00727_TC01	GO:0005886
SMUC00727_TC01	GO:0004348
SMUC00727_TC01	GO:0016021
SMUC00727_TC01	EC:3.2.1.45
SMUC00731_TC01	GO:0005773	fimbrin-like protein 2-like
SMUC00731_TC01	GO:0003779
SMUC00731_TC01	GO:0007623
SMUC00731_TC01	GO:0005509
SMUC00731_TC02	GO:0005773	acyl- --sterol o-acyltransferase 1-like
SMUC00731_TC02	GO:0007623
SMUC00731_TC02	GO:0003779
SMUC00731_TC02	GO:0005509
SMUC00731_TC02	GO:0008202
SMUC00731_TC02	GO:0016740
SMUC00732_TC01	GO:0042545	probable pectinesterase 53-like
SMUC00732_TC01	GO:0005618
SMUC00732_TC01	GO:0030599
SMUC00732_TC01	GO:0008152
SMUC00732_TC01	GO:0045330
SMUC00732_TC01	EC:3.1.1.11
SMUC00734_TC01	GO:0071472	dual specificity protein phosphatase 1
SMUC00734_TC01	GO:0008138
SMUC00734_TC01	GO:0009611
SMUC00734_TC01	GO:0033549
SMUC00734_TC01	GO:0004725
SMUC00734_TC01	GO:0030001
SMUC00734_TC01	GO:0009507
SMUC00734_TC01	GO:0005618
SMUC00734_TC01	GO:0034051
SMUC00734_TC01	GO:0046872
SMUC00734_TC01	GO:0035335
SMUC00734_TC01	GO:0000188
SMUC00734_TC01	GO:0070417
SMUC00734_TC01	GO:0034605
SMUC00734_TC01	GO:0006661
SMUC00734_TC01	GO:0009506
SMUC00734_TC01	GO:0010193
SMUC00734_TC01	GO:0005886
SMUC00734_TC01	GO:0005516
SMUC00734_TC01	GO:0034599
SMUC00734_TC01	EC:3.1.3.48
SMUC00734_TC01	EC:3.1.3
SMUC00734_TC02	GO:0071472	dual specificity protein phosphatase 1
SMUC00734_TC02	GO:0009611
SMUC00734_TC02	GO:0004725
SMUC00734_TC02	GO:0009507
SMUC00734_TC02	GO:0034051
SMUC00734_TC02	GO:0035335
SMUC00734_TC02	GO:0017017
SMUC00734_TC02	GO:0000188
SMUC00734_TC02	GO:0070417
SMUC00734_TC02	GO:0034605
SMUC00734_TC02	GO:0006661
SMUC00734_TC02	GO:0010193
SMUC00734_TC02	GO:0005886
SMUC00734_TC02	GO:0005516
SMUC00734_TC02	GO:0034599
SMUC00734_TC02	EC:3.1.3.48
SMUC00734_TC02	EC:3.1.3
SMUC00735_TC01	GO:0005488	b3 domain-containing protein os07g0563300-like
SMUC00735_TC01	GO:0050789
SMUC00736_TC01	GO:0005739	pentatricopeptide repeat-containing protein at1g08610-like
SMUC00737_TC01	GO:0005829	pyridoxine pyridoxamine 5 -phosphate oxidase chloroplastic-like
SMUC00737_TC01	GO:0055114
SMUC00737_TC01	GO:0042823
SMUC00737_TC01	GO:0008615
SMUC00737_TC01	GO:0004733
SMUC00737_TC01	GO:0042817
SMUC00737_TC01	GO:0010181
SMUC00737_TC01	EC:1.4.3.5
SMUC00737_TC02	GO:0005829	pyridoxine pyridoxamine 5 -phosphate oxidase chloroplastic-like
SMUC00737_TC02	GO:0055114
SMUC00737_TC02	GO:0042823
SMUC00737_TC02	GO:0008615
SMUC00737_TC02	GO:0004733
SMUC00737_TC02	GO:0042817
SMUC00737_TC02	GO:0010181
SMUC00737_TC02	EC:1.4.3.5
SMUC00738_TC01	GO:0005829	s-adenosyl-l-methionine-dependent methyltransferase domain-containing protein
SMUC00738_TC01	GO:0002679
SMUC00738_TC01	GO:0032259
SMUC00738_TC01	GO:0010200
SMUC00738_TC01	GO:0030968
SMUC00738_TC01	GO:0046482
SMUC00738_TC01	GO:0008168
SMUC00738_TC01	GO:0005634
SMUC00741_TC01	GO:0004683	serine threonine protein kinase-like protein
SMUC00741_TC01	GO:0046777
SMUC00741_TC01	GO:0005524
SMUC00741_TC01	GO:0009615
SMUC00741_TC01	EC:2.7.11.17
SMUC00744_TC01	GO:0006355	b3 domain-containing protein at3g19184-like
SMUC00744_TC01	GO:0003677
SMUC00744_TC01	GO:0006351
SMUC00744_TC01	GO:0005634
SMUC00746_TC01	GO:0016311	probable trehalose-phosphate phosphatase g-like
SMUC00746_TC01	GO:0004805
SMUC00746_TC01	GO:0005992
SMUC00746_TC01	EC:3.1.3.12
SMUC00747_TC01	GO:0080167	PREDICTED: uncharacterized protein LOC101252763
SMUC00747_TC01	GO:0009506
SMUC00747_TC01	GO:0009505
SMUC00747_TC01	GO:0010015
SMUC00747_TC02	GO:0080167	PREDICTED: uncharacterized protein LOC101252763
SMUC00747_TC02	GO:0009506
SMUC00747_TC02	GO:0009505
SMUC00747_TC02	GO:0010015
SMUC00748_TC01	GO:0005829	ribosomal rna methyltransferase nop2-like
SMUC00748_TC01	GO:0003723
SMUC00748_TC01	GO:0005730
SMUC00748_TC01	GO:0006364
SMUC00748_TC01	GO:0009965
SMUC00748_TC01	GO:0032259
SMUC00748_TC01	GO:0010015
SMUC00748_TC01	GO:0008757
SMUC00748_TC01	GO:0008283
SMUC00749_TC01	GO:0020037	cytochrome p450 716b1-like
SMUC00749_TC01	GO:0016705
SMUC00749_TC01	GO:0005506
SMUC00749_TC01	GO:0004497
SMUC00749_TC01	GO:0055114
SMUC00751_TC01	GO:0006260	cell division control protein 6 homolog
SMUC00751_TC01	GO:0005515
SMUC00751_TC01	GO:0051726
SMUC00751_TC01	GO:0017111
SMUC00751_TC01	GO:0005634
SMUC00751_TC01	GO:0000166
SMUC00751_TC01	EC:3.6.1.15
SMUC00752_TC01	GO:0008270	ring u-box superfamily protein isoform 1
SMUC00754_TC01	GO:0016021	galactosyltransferase family protein
SMUC00754_TC01	GO:0047220
SMUC00754_TC01	GO:0051567
SMUC00754_TC01	GO:0006486
SMUC00754_TC01	GO:0006346
SMUC00754_TC01	GO:0031048
SMUC00754_TC01	GO:0005794
SMUC00754_TC01	EC:2.4.1.134
SMUC00754_TC02	GO:0016021	galactosyltransferase family protein
SMUC00754_TC02	GO:0047220
SMUC00754_TC02	GO:0051567
SMUC00754_TC02	GO:0006486
SMUC00754_TC02	GO:0006346
SMUC00754_TC02	GO:0031048
SMUC00754_TC02	GO:0005794
SMUC00754_TC02	EC:2.4.1.134
SMUC00755_TC01	GO:0009507	PREDICTED: uncharacterized protein LOC102589326
SMUC00756_TC01	GO:0033345	n-terminal nucleophile aminohydrolases (ntn hydrolases) superfamily protein
SMUC00756_TC01	GO:0004067
SMUC00756_TC01	GO:0051604
SMUC00756_TC01	GO:0004298
SMUC00756_TC01	EC:3.4.25
SMUC00756_TC01	EC:3.5.1.1
SMUC00758_TC01	GO:0006184	guanylate-binding protein 4-like
SMUC00758_TC01	GO:0003924
SMUC00758_TC01	GO:0005525
SMUC00760_TC01	GO:0005777	acyl-coenzyme a thioesterase 13-like
SMUC00761_TC01	GO:0016021	abc transporter d family member chloroplastic-like
SMUC00761_TC01	GO:0042908
SMUC00761_TC01	GO:0008559
SMUC00761_TC01	GO:0006855
SMUC00761_TC01	GO:0006200
SMUC00761_TC01	GO:0005524
SMUC00761_TC01	EC:3.6.3.44
SMUC00762_TC01	GO:0005840	ribosomal protein s3
SMUC00762_TC01	GO:0003735
SMUC00762_TC01	GO:0003723
SMUC00762_TC01	GO:0006412
SMUC00762_TC01	GO:0005739
SMUC00763_TC01	GO:0005737	histidine phosphotransfer protein
SMUC00763_TC01	GO:0009736
SMUC00763_TC01	GO:0009927
SMUC00763_TC01	GO:0000160
SMUC00763_TC01	GO:0080036
SMUC00763_TC01	GO:0005634
SMUC00763_TC02	GO:0005737	histidine-containing phosphotransfer protein 4-like
SMUC00763_TC02	GO:0009736
SMUC00763_TC02	GO:0009927
SMUC00763_TC02	GO:0000160
SMUC00763_TC02	GO:0080036
SMUC00763_TC02	GO:0032440
SMUC00763_TC02	GO:0005634
SMUC00763_TC02	GO:0055114
SMUC00763_TC02	EC:1.3.1.74
SMUC00765_TC01	GO:0005634	protein cypro4-like
SMUC00765_TC01	GO:0005829
SMUC00765_TC01	GO:0005886
SMUC00766_TC01	GO:0008270	ring u-box superfamily isoform 5
SMUC00766_TC02	GO:0008270	ring u-box superfamily isoform 2
SMUC00766_TC03	GO:0008270	ring u-box superfamily isoform 5
SMUC00768_TC01	GO:0009220	PREDICTED: uncharacterized protein LOC102598144 isoform X1
SMUC00768_TC01	GO:0005739
SMUC00769_TC01	GO:0005744	mitochondrial import inner membrane translocase subunit tim50-like
SMUC00769_TC01	GO:0015031
SMUC00771_TC01	GO:0080167	PREDICTED: uncharacterized protein LOC102590161
SMUC00773_TC01	GO:0005488	probable receptor-like protein kinase at1g67000-like
SMUC00773_TC01	GO:0016301
SMUC00774_TC01	GO:0016021	transmembrane protein 87b-like
SMUC00774_TC01	GO:0005773
SMUC00774_TC01	GO:0009506
SMUC00774_TC01	GO:0005794
SMUC00776_TC01	GO:0005829	nucleosome assembly protein 1 2
SMUC00776_TC01	GO:0006281
SMUC00776_TC01	GO:0042393
SMUC00776_TC01	GO:0009294
SMUC00776_TC01	GO:0042802
SMUC00776_TC01	GO:0016444
SMUC00776_TC01	GO:0003677
SMUC00776_TC01	GO:0030154
SMUC00776_TC01	GO:0006334
SMUC00776_TC01	GO:0008283
SMUC00776_TC01	GO:0046686
SMUC00776_TC01	GO:0003682
SMUC00776_TC01	GO:0005634
SMUC00776_TC01	GO:0005886
SMUC00777_TC01	GO:0004326	folylpolyglutamate synthase
SMUC00777_TC01	GO:0006730
SMUC00777_TC01	GO:0046901
SMUC00777_TC01	GO:0090351
SMUC00777_TC01	GO:0005524
SMUC00777_TC01	GO:0005759
SMUC00777_TC01	GO:0009853
SMUC00777_TC01	EC:6.3.2.17
SMUC00778_TC01	GO:0003723	chloroplastic group iia intron splicing facilitator chloroplastic-like
SMUC00778_TC01	GO:0000373
SMUC00778_TC01	GO:0009507
SMUC00778_TC01	GO:0048316
SMUC00782_TC01	GO:0046686	probable l-xylulose reductase- partial
SMUC00782_TC01	GO:0016020
SMUC00782_TC01	GO:0005777
SMUC00782_TC01	GO:0016491
SMUC00782_TC01	GO:0055114
SMUC00782_TC02	GO:0046686	probable l-xylulose reductase- partial
SMUC00782_TC02	GO:0016020
SMUC00782_TC02	GO:0005777
SMUC00782_TC02	GO:0016491
SMUC00782_TC02	GO:0055114
SMUC00783_TC01	GO:0060918	pollen-specific protein sf21-like
SMUC00783_TC01	GO:0005737
SMUC00783_TC01	GO:0030154
SMUC00784_TC01	GO:0006629	PREDICTED: uncharacterized protein LOC101250128 isoform 2
SMUC00784_TC01	GO:0005794
SMUC00784_TC01	GO:0009506
SMUC00784_TC01	GO:0005886
SMUC00784_TC01	GO:0005774
SMUC00784_TC01	GO:0016627
SMUC00784_TC01	GO:0016021
SMUC00784_TC01	GO:0005783
SMUC00784_TC01	GO:0055114
SMUC00785_TC01	GO:0008152	udp-glycosyltransferase 75d1
SMUC00785_TC01	GO:0016758
SMUC00786_TC01	GO:0005198	probable plastid-lipid-associated protein chloroplastic-like
SMUC00786_TC01	GO:0009507
SMUC00787_TC01	GO:0044763	retrotransposon unclassified
SMUC00787_TC01	GO:1901363
SMUC00787_TC01	GO:0043167
SMUC00787_TC01	GO:0006139
SMUC00787_TC01	GO:0006811
SMUC00787_TC01	GO:0097159
SMUC00787_TC01	GO:0003824
SMUC00787_TC02	GO:0044765	gag-pol identical
SMUC00787_TC02	GO:0005488
SMUC00787_TC02	GO:0009987
SMUC00788_TC01	GO:0055085	uncharacterized transporter ybr287w-like
SMUC00788_TC01	GO:0016021
SMUC00790_TC01	GO:0009737	amino acid binding
SMUC00790_TC01	GO:0016597
SMUC00790_TC01	GO:0008152
SMUC00791_TC01	GO:0050321	shaggy-related protein kinase theta-like
SMUC00791_TC01	GO:0046777
SMUC00791_TC01	GO:0009741
SMUC00791_TC01	GO:0005524
SMUC00791_TC01	GO:0005634
SMUC00791_TC01	GO:0005829
SMUC00791_TC01	GO:0004674
SMUC00791_TC01	EC:2.7.11.26
SMUC00791_TC01	EC:2.7.11
SMUC00792_TC01	GO:0005097	tbc1 domain family member 2a-like
SMUC00792_TC01	GO:0032851
SMUC00793_TC01	GO:0018108	pentatricopeptide repeat-containing protein at3g42630-like
SMUC00793_TC01	GO:0004674
SMUC00793_TC01	GO:0005524
SMUC00793_TC01	GO:0009860
SMUC00793_TC01	GO:0009507
SMUC00793_TC01	GO:0004715
SMUC00793_TC01	GO:0006950
SMUC00793_TC01	EC:2.7.10.2
SMUC00793_TC01	EC:2.7.11
SMUC00794_TC01	GO:0003896	probable dna primase large subunit-like
SMUC00794_TC01	GO:0006269
SMUC00794_TC01	EC:2.7.7
SMUC00796_TC01	GO:0022891	probable plastidic glucose transporter 2-like
SMUC00796_TC01	GO:0005768
SMUC00796_TC01	GO:0005794
SMUC00796_TC01	GO:0055085
SMUC00796_TC01	GO:0008643
SMUC00796_TC01	GO:0032440
SMUC00796_TC01	GO:0016021
SMUC00796_TC01	GO:0005802
SMUC00796_TC01	GO:0055114
SMUC00796_TC01	EC:1.3.1.74
SMUC00797_TC01	GO:0020037	cytochrome p450
SMUC00797_TC01	GO:0016705
SMUC00797_TC01	GO:0004497
SMUC00797_TC01	GO:0005506
SMUC00797_TC01	GO:0055114
SMUC00798_TC01	GO:0006629	phospho-n-acetylmuramoyl-pentapeptide-transferase homolog
SMUC00798_TC01	GO:0016021
SMUC00798_TC01	GO:0015450
SMUC00798_TC01	GO:0008963
SMUC00798_TC01	GO:0006486
SMUC00798_TC01	GO:0030529
SMUC00798_TC01	GO:0005886
SMUC00798_TC01	EC:2.7.8.13
SMUC00798_TC02	GO:0006412	phospho-n-acetylmuramoyl-pentapeptide-transferase homolog
SMUC00798_TC02	GO:0006629
SMUC00798_TC02	GO:0016021
SMUC00798_TC02	GO:0005840
SMUC00798_TC02	GO:0015450
SMUC00798_TC02	GO:0008963
SMUC00798_TC02	GO:0003735
SMUC00798_TC02	GO:0006486
SMUC00798_TC02	GO:0005886
SMUC00798_TC02	EC:2.7.8.13
SMUC00799_TC01	GO:0005524	hypothetical chloroplast rf2
SMUC00799_TC01	GO:0009570
SMUC00799_TC01	GO:0017111
SMUC00799_TC01	GO:0008152
SMUC00799_TC01	GO:0009575
SMUC00799_TC01	GO:0005739
SMUC00799_TC01	EC:3.6.1.15
SMUC00801_TC01	GO:0005886	proline-rich receptor-like protein kinase perk2-like
SMUC00801_TC01	GO:0006468
SMUC00801_TC01	GO:0005524
SMUC00801_TC01	GO:0004674
SMUC00801_TC01	EC:2.7.11
SMUC00801_TC02	GO:0005886	proline-rich receptor-like protein kinase perk2-like
SMUC00801_TC02	GO:0006468
SMUC00801_TC02	GO:0005524
SMUC00801_TC02	GO:0004674
SMUC00801_TC02	EC:2.7.11
SMUC00802_TC01	GO:0003964	reverse partial
SMUC00802_TC01	GO:0006278
SMUC00802_TC01	GO:0003723
SMUC00802_TC01	GO:0004672
SMUC00802_TC01	GO:0006468
SMUC00802_TC01	GO:0005524
SMUC00802_TC01	GO:0008270
SMUC00802_TC01	GO:0015074
SMUC00802_TC01	EC:2.7.7.49
SMUC00803_TC01	GO:0006073	uncharacterized mitochondrial protein g00810-like
SMUC00803_TC01	GO:0005618
SMUC00803_TC01	GO:0090502
SMUC00803_TC01	GO:0008270
SMUC00803_TC01	GO:0003676
SMUC00803_TC01	GO:0004553
SMUC00803_TC01	GO:0016762
SMUC00803_TC01	GO:0048573
SMUC00803_TC01	GO:0004523
SMUC00803_TC01	GO:0015074
SMUC00803_TC01	GO:0048046
SMUC00803_TC01	EC:2.4.1.207
SMUC00803_TC01	EC:3.1.26.4
SMUC00805_TC01	GO:0019252	protein chloroplastic-like
SMUC00805_TC01	GO:0043085
SMUC00805_TC01	GO:0009507
SMUC00805_TC01	GO:0000023
SMUC00805_TC02	GO:0019252	protein chloroplastic-like
SMUC00805_TC02	GO:0043085
SMUC00805_TC02	GO:0009507
SMUC00805_TC02	GO:0016020
SMUC00805_TC02	GO:0000023
SMUC00806_TC01	GO:0007049	cyclin isoform 2
SMUC00806_TC01	GO:0000079
SMUC00806_TC01	GO:0019901
SMUC00806_TC01	GO:0005634
SMUC00806_TC01	GO:0051301
SMUC00807_TC01	GO:0030915	e3 sumo-protein ligase mms21-like
SMUC00807_TC01	GO:0005515
SMUC00807_TC01	GO:0019789
SMUC00807_TC01	GO:0045931
SMUC00807_TC01	GO:0000724
SMUC00807_TC01	GO:0010082
SMUC00807_TC01	GO:0008284
SMUC00807_TC01	GO:0060250
SMUC00807_TC01	GO:0080038
SMUC00807_TC01	GO:0016925
SMUC00807_TC01	GO:0032876
SMUC00807_TC01	GO:0005634
SMUC00808_TC01	GO:0090305	cell cycle checkpoint control protein rad9a-like
SMUC00808_TC01	GO:0006281
SMUC00808_TC01	GO:0006308
SMUC00808_TC01	GO:0030896
SMUC00808_TC01	GO:0000077
SMUC00808_TC01	GO:0016787
SMUC00809_TC01	GO:0046872	nucleic acid binding
SMUC00809_TC01	GO:0010091
SMUC00809_TC01	GO:0009739
SMUC00810_TC01	GO:0008017	kinesin-like protein kif19-like
SMUC00810_TC01	GO:0007018
SMUC00810_TC01	GO:0005524
SMUC00810_TC01	GO:0008152
SMUC00810_TC01	GO:0005871
SMUC00810_TC01	GO:0003777
SMUC00810_TC01	GO:0005874
SMUC00812_TC01	GO:0005829	outer envelope protein chloroplastic-like
SMUC00812_TC01	GO:0046967
SMUC00812_TC01	GO:0000413
SMUC00812_TC01	GO:0003755
SMUC00812_TC01	GO:0005528
SMUC00812_TC01	GO:0009707
SMUC00812_TC01	GO:0005789
SMUC00812_TC01	EC:5.2.1.8
SMUC00812_TC02	GO:0005829	outer envelope protein chloroplastic-like
SMUC00812_TC02	GO:0046967
SMUC00812_TC02	GO:0000413
SMUC00812_TC02	GO:0003755
SMUC00812_TC02	GO:0005528
SMUC00812_TC02	GO:0009707
SMUC00812_TC02	GO:0005789
SMUC00812_TC02	EC:5.2.1.8
SMUC00813_TC01	GO:0005777	peroxisome biogenesis protein 19-1-like
SMUC00813_TC01	GO:0005829
SMUC00813_TC01	GO:0042802
SMUC00814_TC01	GO:0016021	zn-dependent exopeptidases superfamily protein
SMUC00814_TC01	GO:0005576
SMUC00814_TC01	GO:0005774
SMUC00814_TC01	GO:0016485
SMUC00814_TC01	GO:0005783
SMUC00814_TC01	GO:0009507
SMUC00815_TC01	GO:0005739	pentatricopeptide repeat-containing protein
SMUC00816_TC01	GO:0005525	protein smg9
SMUC00817_TC01	GO:0006468	serine threonine-protein kinase nek5-like
SMUC00817_TC01	GO:0005524
SMUC00817_TC01	GO:0004674
SMUC00817_TC01	EC:2.7.11
SMUC00818_TC01	GO:0009507	set domain-containing protein
SMUC00818_TC01	GO:0008168
SMUC00818_TC02	GO:0009507	set domain-containing protein
SMUC00818_TC02	GO:0008168
SMUC00818_TC03	GO:0009507	set domain-containing protein
SMUC00818_TC03	GO:0008168
SMUC00820_TC01	GO:0007131	meiotic recombination protein spo11-1-like
SMUC00820_TC01	GO:0000706
SMUC00820_TC01	GO:0033044
SMUC00820_TC01	GO:0042138
SMUC00820_TC01	GO:0016853
SMUC00820_TC01	GO:0006355
SMUC00820_TC01	GO:0051026
SMUC00820_TC01	GO:0005694
SMUC00820_TC01	GO:0003677
SMUC00820_TC01	GO:0034090
SMUC00820_TC01	GO:0010212
SMUC00820_TC01	GO:0005634
SMUC00820_TC01	GO:0005524
SMUC00820_TC02	GO:0045893	meiotic recombination protein spo11-1-like
SMUC00820_TC02	GO:0043247
SMUC00820_TC02	GO:0031048
SMUC00820_TC02	GO:0006312
SMUC00820_TC02	GO:0010332
SMUC00820_TC02	GO:0007131
SMUC00820_TC02	GO:0000706
SMUC00820_TC02	GO:0032504
SMUC00820_TC02	GO:0000724
SMUC00820_TC02	GO:0042138
SMUC00820_TC02	GO:0006265
SMUC00820_TC02	GO:0051026
SMUC00820_TC02	GO:0016444
SMUC00820_TC02	GO:0005694
SMUC00820_TC02	GO:0003677
SMUC00820_TC02	GO:0032204
SMUC00820_TC02	GO:0007140
SMUC00820_TC02	GO:0034090
SMUC00820_TC02	GO:0043687
SMUC00820_TC02	GO:0005634
SMUC00820_TC02	GO:0005524
SMUC00820_TC02	GO:0003918
SMUC00820_TC02	EC:5.99.1.3
SMUC00823_TC01	GO:0008081	tyrosyl-dna phosphodiesterase 1-like
SMUC00823_TC01	GO:0005634
SMUC00823_TC01	GO:0006281
SMUC00824_TC01	GO:0042344	protein phosphatase and tensin homolog deleted on chromosome ten 2a
SMUC00824_TC01	GO:0009697
SMUC00824_TC01	GO:0010686
SMUC00824_TC01	GO:0005777
SMUC00824_TC01	GO:0010363
SMUC00824_TC01	GO:0019761
SMUC00824_TC01	GO:0010200
SMUC00824_TC01	GO:0009684
SMUC00824_TC01	GO:0030003
SMUC00824_TC01	GO:0031348
SMUC00824_TC01	GO:0046856
SMUC00824_TC01	GO:0070838
SMUC00824_TC01	GO:0070300
SMUC00824_TC01	GO:0005829
SMUC00824_TC01	GO:0009867
SMUC00824_TC01	GO:0019684
SMUC00824_TC01	GO:0019137
SMUC00824_TC01	GO:0009941
SMUC00824_TC01	GO:0009595
SMUC00824_TC01	GO:0006612
SMUC00824_TC01	GO:0006569
SMUC00824_TC01	GO:0080011
SMUC00824_TC01	GO:0010167
SMUC00824_TC01	GO:0010310
SMUC00824_TC01	GO:0019745
SMUC00824_TC01	GO:0052544
SMUC00824_TC01	GO:0016314
SMUC00824_TC01	GO:0009817
SMUC00824_TC01	GO:0043407
SMUC00824_TC01	GO:0009862
SMUC00824_TC01	GO:0048193
SMUC00824_TC01	GO:0009682
SMUC00824_TC01	GO:0009409
SMUC00824_TC01	GO:0004725
SMUC00824_TC01	GO:0000165
SMUC00824_TC01	GO:0015706
SMUC00824_TC01	GO:0035335
SMUC00824_TC01	GO:0043900
SMUC00824_TC01	GO:0016020
SMUC00824_TC01	EC:3.2.1.147
SMUC00824_TC01	EC:3.1.3.48
SMUC00824_TC01	EC:3.1.3.67
SMUC00824_TC01	EC:5.4.99
SMUC00824_TC02	GO:0042344	phosphatidylinositol -trisphosphate 3-phosphatase and dual-specificity protein phosphatase pten-like
SMUC00824_TC02	GO:0009697
SMUC00824_TC02	GO:0010686
SMUC00824_TC02	GO:0005777
SMUC00824_TC02	GO:0010363
SMUC00824_TC02	GO:0019761
SMUC00824_TC02	GO:0010200
SMUC00824_TC02	GO:0009684
SMUC00824_TC02	GO:0030003
SMUC00824_TC02	GO:0031348
SMUC00824_TC02	GO:0046856
SMUC00824_TC02	GO:0070838
SMUC00824_TC02	GO:0070300
SMUC00824_TC02	GO:0005829
SMUC00824_TC02	GO:0008138
SMUC00824_TC02	GO:0009867
SMUC00824_TC02	GO:0019684
SMUC00824_TC02	GO:0019137
SMUC00824_TC02	GO:0009941
SMUC00824_TC02	GO:0009595
SMUC00824_TC02	GO:0006612
SMUC00824_TC02	GO:0006569
SMUC00824_TC02	GO:0080011
SMUC00824_TC02	GO:0010167
SMUC00824_TC02	GO:0010310
SMUC00824_TC02	GO:0019745
SMUC00824_TC02	GO:0052544
SMUC00824_TC02	GO:0016314
SMUC00824_TC02	GO:0009817
SMUC00824_TC02	GO:0043407
SMUC00824_TC02	GO:0009862
SMUC00824_TC02	GO:0048193
SMUC00824_TC02	GO:0009682
SMUC00824_TC02	GO:0009409
SMUC00824_TC02	GO:0004725
SMUC00824_TC02	GO:0000165
SMUC00824_TC02	GO:0015706
SMUC00824_TC02	GO:0035335
SMUC00824_TC02	GO:0043900
SMUC00824_TC02	GO:0016020
SMUC00824_TC02	EC:3.2.1.147
SMUC00824_TC02	EC:3.1.3.48
SMUC00824_TC02	EC:3.1.3
SMUC00824_TC02	EC:3.1.3.67
SMUC00824_TC02	EC:5.4.99
SMUC00825_TC01	GO:0005488	cytochrome b5
SMUC00825_TC01	GO:0006886
SMUC00825_TC01	GO:0016021
SMUC00825_TC01	GO:0005783
SMUC00825_TC01	GO:0006007
SMUC00825_TC01	GO:0005739
SMUC00826_TC01	GO:0006413	protein argonaute 10-like
SMUC00826_TC01	GO:0035019
SMUC00826_TC01	GO:0010586
SMUC00826_TC01	GO:0035198
SMUC00826_TC01	GO:1902183
SMUC00826_TC01	GO:0003743
SMUC00827_TC01	GO:0019013	kh domain-containing protein at4g18375-like
SMUC00827_TC01	GO:0030529
SMUC00827_TC01	GO:0003723
SMUC00828_TC01	GO:0072686	probable wrky transcription factor 40-like
SMUC00828_TC01	GO:0009751
SMUC00828_TC01	GO:0042729
SMUC00828_TC01	GO:0030472
SMUC00828_TC01	GO:0042742
SMUC00828_TC01	GO:0009611
SMUC00828_TC01	GO:0006355
SMUC00828_TC01	GO:0050691
SMUC00828_TC01	GO:0043565
SMUC00828_TC01	GO:0010200
SMUC00828_TC01	GO:0003700
SMUC00828_TC01	GO:0002237
SMUC00828_TC01	GO:0050832
SMUC00829_TC01	GO:0004181	carboxypeptidase d-like
SMUC00829_TC01	GO:0008270
SMUC00829_TC01	GO:0010103
SMUC00829_TC01	GO:0006508
SMUC00829_TC01	GO:0003700
SMUC00829_TC01	GO:0042127
SMUC00829_TC01	GO:0001708
SMUC00829_TC01	GO:0010082
SMUC00829_TC01	GO:0005576
SMUC00829_TC01	GO:0005634
SMUC00829_TC01	EC:3.4.17
SMUC00829_TC02	GO:0004181	carboxypeptidase d
SMUC00829_TC02	GO:0008270
SMUC00829_TC02	GO:0010103
SMUC00829_TC02	GO:0006508
SMUC00829_TC02	GO:0003700
SMUC00829_TC02	GO:0042127
SMUC00829_TC02	GO:0001708
SMUC00829_TC02	GO:0010082
SMUC00829_TC02	GO:0005576
SMUC00829_TC02	GO:0005634
SMUC00829_TC02	EC:3.4.17
SMUC00830_TC01	GO:0006468	g-type lectin s-receptor-like serine threonine-protein kinase at1g11330-like
SMUC00830_TC01	GO:0004672
SMUC00830_TC01	GO:0051704
SMUC00830_TC01	GO:0000166
SMUC00832_TC01	GO:0008152	s-adenosyl-l-methionine-dependent methyltransferase-like protein
SMUC00836_TC01	GO:0043565	aba-responsive element binding protein 3 isoform 1
SMUC00836_TC01	GO:0003700
SMUC00836_TC01	GO:0006355
SMUC00837_TC01	GO:0005634	tel2-interacting protein 1 homolog
SMUC00837_TC02	GO:0005634	tel2-interacting protein 1 homolog
SMUC00838_TC01	GO:0009642	acidic endochitinase
SMUC00838_TC01	GO:0016926
SMUC00838_TC01	GO:0003796
SMUC00838_TC01	GO:0009651
SMUC00838_TC01	GO:0009409
SMUC00838_TC01	GO:0009611
SMUC00838_TC01	GO:0005975
SMUC00838_TC01	GO:0010228
SMUC00838_TC01	GO:0042631
SMUC00838_TC01	GO:0005576
SMUC00838_TC01	GO:0004568
SMUC00838_TC01	GO:0050665
SMUC00838_TC01	EC:3.2.1.14
SMUC00838_TC01	EC:3.2.1.17
SMUC00839_TC01	GO:0051457	protein scarecrow-like
SMUC00839_TC01	GO:0006355
SMUC00839_TC01	GO:0043565
SMUC00839_TC01	GO:0008356
SMUC00839_TC01	GO:0009956
SMUC00839_TC01	GO:0009630
SMUC00839_TC01	GO:0006351
SMUC00839_TC02	GO:0051457	protein scarecrow-like
SMUC00839_TC02	GO:0006355
SMUC00839_TC02	GO:0043565
SMUC00839_TC02	GO:0008356
SMUC00839_TC02	GO:0009956
SMUC00839_TC02	GO:0009630
SMUC00839_TC02	GO:0006351
SMUC00840_TC01	GO:0005886	btb poz domain-containing protein at5g66560-like
SMUC00843_TC01	GO:0046872	zinc finger ccch domain-containing protein
SMUC00845_TC01	GO:0034968	histone-lysine n-methyltransferase ashh1-like
SMUC00845_TC01	GO:0006281
SMUC00845_TC01	GO:0010224
SMUC00845_TC01	GO:0018024
SMUC00845_TC01	GO:0010228
SMUC00845_TC01	GO:0018022
SMUC00845_TC01	GO:0005634
SMUC00845_TC01	EC:2.1.1.43
SMUC00846_TC01	GO:0016787	protein phosphatase 2c 51
SMUC00846_TC01	GO:0016772
SMUC00847_TC01	GO:0005737	vacuolar proton
SMUC00847_TC01	GO:0043231
SMUC00847_TC01	GO:0016020
SMUC00848_TC01	GO:0000278	g patch domain-containing protein 1-like
SMUC00848_TC01	GO:0035196
SMUC00848_TC01	GO:0009926
SMUC00848_TC01	GO:0009734
SMUC00848_TC01	GO:0010087
SMUC00848_TC01	GO:0070883
SMUC00848_TC01	GO:0000956
SMUC00848_TC01	GO:0005515
SMUC00848_TC01	GO:0030422
SMUC00848_TC01	GO:0070878
SMUC00848_TC01	GO:0005634
SMUC00848_TC02	GO:0000278	g patch domain-containing protein 1-like
SMUC00848_TC02	GO:0035196
SMUC00848_TC02	GO:0009926
SMUC00848_TC02	GO:0009734
SMUC00848_TC02	GO:0010087
SMUC00848_TC02	GO:0070883
SMUC00848_TC02	GO:0000956
SMUC00848_TC02	GO:0005515
SMUC00848_TC02	GO:0030422
SMUC00848_TC02	GO:0070878
SMUC00848_TC02	GO:0005634
SMUC00849_TC01	GO:0044765	PREDICTED: uncharacterized protein LOC102581574
SMUC00851_TC01	GO:0019363	nad kinase chloroplastic-like
SMUC00851_TC01	GO:0005516
SMUC00851_TC01	GO:0003951
SMUC00851_TC01	GO:0046496
SMUC00851_TC01	GO:0009507
SMUC00851_TC01	EC:2.7.1.23
SMUC00852_TC01	GO:0015996	chlorophyllase- chloroplastic-like
SMUC00852_TC01	GO:0042742
SMUC00852_TC01	GO:0005773
SMUC00852_TC01	GO:0050832
SMUC00852_TC01	GO:0047746
SMUC00852_TC01	EC:3.1.1.14
SMUC00852_TC02	GO:0015996	chlorophyllase- chloroplastic-like
SMUC00852_TC02	GO:0042742
SMUC00852_TC02	GO:0005773
SMUC00852_TC02	GO:0050832
SMUC00852_TC02	GO:0047746
SMUC00852_TC02	EC:3.1.1.14
SMUC00852_TC03	GO:0015996	chlorophyllase- chloroplastic-like
SMUC00852_TC03	GO:0042742
SMUC00852_TC03	GO:0005773
SMUC00852_TC03	GO:0050832
SMUC00852_TC03	GO:0047746
SMUC00852_TC03	EC:3.1.1.14
SMUC00853_TC01	GO:0005737	inositol-tetrakisphosphate 1-kinase 2-like
SMUC00853_TC01	GO:0052726
SMUC00853_TC01	GO:0047325
SMUC00853_TC01	GO:0009611
SMUC00853_TC01	GO:0016310
SMUC00853_TC01	GO:0005524
SMUC00853_TC01	GO:0000287
SMUC00853_TC01	GO:0052725
SMUC00853_TC01	GO:0005634
SMUC00853_TC01	GO:0032957
SMUC00853_TC01	EC:2.7.1.159
SMUC00853_TC01	EC:2.7.1.134
SMUC00855_TC01	GO:0003676	actin cytoskeleton-regulatory complex protein pan1-like
SMUC00855_TC01	GO:0000166
SMUC00864_TC01	GO:0003723	surp and g-patch domain-containing protein 1-like
SMUC00864_TC01	GO:0006396
SMUC00865_TC01	GO:0016021	bidirectional sugar transporter sweet4-like
SMUC00865_TC01	GO:0009507
SMUC00865_TC01	GO:0005886
SMUC00865_TC01	GO:0008643
SMUC00866_TC01	GO:0006284	a g-specific adenine dna glycosylase-like
SMUC00866_TC01	GO:0003677
SMUC00866_TC01	GO:0019104
SMUC00866_TC01	GO:0051539
SMUC00866_TC01	EC:3.2.2
SMUC00869_TC01	GO:0005515	chaperone protein dnaj mitochondrial-like
SMUC00869_TC01	GO:0043167
SMUC00869_TC02	GO:0005515	chaperone protein dnaj mitochondrial-like
SMUC00869_TC02	GO:0043167
SMUC00870_TC01	GO:0009639	cytochrome p450 83b1-like
SMUC00870_TC01	GO:0043231
SMUC00870_TC01	GO:0046394
SMUC00870_TC01	GO:0020037
SMUC00870_TC01	GO:0042742
SMUC00870_TC01	GO:0016705
SMUC00870_TC01	GO:0004497
SMUC00870_TC01	GO:0005506
SMUC00870_TC01	GO:0019761
SMUC00870_TC01	GO:0042435
SMUC00870_TC01	GO:0055114
SMUC00870_TC01	GO:0044444
SMUC00872_TC01	GO:0005802	uncharacterized loc101219097
SMUC00872_TC01	GO:0005794
SMUC00872_TC01	GO:0005768
SMUC00872_TC01	GO:0005739
SMUC00872_TC01	GO:0016757
SMUC00873_TC01	GO:0009555	magnesium transporter mrs2-4-like
SMUC00873_TC01	GO:0015693
SMUC00873_TC01	GO:0034220
SMUC00873_TC01	GO:0015095
SMUC00873_TC01	GO:0016020
SMUC00874_TC01	GO:0004843	ubiquitin carboxyl-terminal hydrolase 2-like
SMUC00874_TC01	GO:0006511
SMUC00874_TC01	GO:0004221
SMUC00874_TC01	GO:0009507
SMUC00874_TC01	GO:0008270
SMUC00874_TC01	EC:3.1.2.15
SMUC00877_TC01	GO:0009505	probable inactive receptor kinase at5g58300-like
SMUC00877_TC01	GO:0009506
SMUC00877_TC01	GO:0005886
SMUC00877_TC01	GO:0004672
SMUC00877_TC01	GO:0006468
SMUC00877_TC01	GO:0005524
SMUC00877_TC01	GO:0016021
SMUC00877_TC02	GO:0016021	probable inactive receptor kinase at5g58300-like
SMUC00877_TC02	GO:0006468
SMUC00877_TC02	GO:0004672
SMUC00877_TC02	GO:0009506
SMUC00877_TC02	GO:0009505
SMUC00877_TC02	GO:0016491
SMUC00877_TC02	GO:0005524
SMUC00877_TC02	GO:0005886
SMUC00878_TC01	GO:0005829	nucleolar protein 6-like
SMUC00878_TC02	GO:0005829	nucleolar protein 6-like
SMUC00879_TC01	GO:0009941	methyl chloride transferase
SMUC00879_TC01	GO:0018708
SMUC00879_TC01	GO:0006952
SMUC00879_TC01	GO:0019762
SMUC00879_TC01	GO:0005886
SMUC00879_TC01	GO:0032259
SMUC00879_TC01	EC:2.1.1.9
SMUC00880_TC01	GO:0010200	u-box domain-containing protein 10-like
SMUC00880_TC01	GO:0016567
SMUC00880_TC01	GO:0004842
SMUC00880_TC01	GO:0000151
SMUC00880_TC01	EC:6.3.2.19
SMUC00881_TC01	GO:0048830	auxin response factor
SMUC00881_TC01	GO:0009734
SMUC00881_TC01	GO:0006355
SMUC00881_TC01	GO:0003677
SMUC00881_TC01	GO:0009555
SMUC00881_TC01	GO:0009653
SMUC00881_TC01	GO:0005634
SMUC00881_TC01	GO:0006351
SMUC00882_TC01	GO:0005730	40s ribosomal protein s7-like
SMUC00882_TC01	GO:0003735
SMUC00882_TC01	GO:0009506
SMUC00882_TC01	GO:0005886
SMUC00882_TC01	GO:0005618
SMUC00882_TC01	GO:0022627
SMUC00882_TC01	GO:0009507
SMUC00882_TC01	GO:0006412
SMUC00885_TC01	GO:0046983	transcription factor myc2-like
SMUC00886_TC01	GO:0005829	common plant regulatory factor 1-like
SMUC00886_TC01	GO:0006355
SMUC00886_TC01	GO:0043565
SMUC00886_TC01	GO:0003700
SMUC00886_TC01	GO:0005634
SMUC00886_TC01	GO:0006351
SMUC00887_TC01	GO:0005829	serine threonine-protein kinase sepa-like
SMUC00887_TC01	GO:0006468
SMUC00887_TC01	GO:0007009
SMUC00887_TC01	GO:0051301
SMUC00887_TC01	GO:0005524
SMUC00887_TC01	GO:0000186
SMUC00887_TC01	GO:0009555
SMUC00887_TC01	GO:0004709
SMUC00887_TC01	GO:0005773
SMUC00887_TC01	GO:0005886
SMUC00887_TC01	GO:0000165
SMUC00887_TC01	EC:2.7.11.25
SMUC00887_TC01	EC:2.7.11
SMUC00889_TC01	GO:0000325	potassium transporter 7-like
SMUC00889_TC01	GO:0015079
SMUC00889_TC01	GO:0071805
SMUC00889_TC01	GO:0005774
SMUC00889_TC01	GO:0016021
SMUC00890_TC01	GO:0007205	diacylglycerol kinase-like
SMUC00890_TC01	GO:0009409
SMUC00890_TC01	GO:0006671
SMUC00890_TC01	GO:0016310
SMUC00890_TC01	GO:0003951
SMUC00890_TC01	GO:0004143
SMUC00890_TC01	EC:2.7.1.107
SMUC00890_TC01	EC:2.7.1.23
SMUC00892_TC01	GO:0008152	ribosomal rna large subunit methyltransferase i-like
SMUC00892_TC01	GO:0009507
SMUC00892_TC01	GO:0005886
SMUC00892_TC02	GO:0003723	ribosomal rna large subunit methyltransferase i-like
SMUC00892_TC02	GO:0032259
SMUC00892_TC02	GO:0009507
SMUC00892_TC02	GO:0005886
SMUC00892_TC02	GO:0008168
SMUC00892_TC03	GO:0003723	ribosomal rna large subunit methyltransferase i-like
SMUC00892_TC03	GO:0032259
SMUC00892_TC03	GO:0009507
SMUC00892_TC03	GO:0005886
SMUC00892_TC03	GO:0008168
SMUC00893_TC01	GO:0052654	branched-chain-amino-acid aminotransferase chloroplastic-like
SMUC00893_TC01	GO:0009081
SMUC00893_TC01	GO:0052656
SMUC00893_TC01	GO:0052655
SMUC00893_TC01	EC:2.6.1.42
SMUC00893_TC02	GO:0052654	branched-chain-amino-acid aminotransferase chloroplastic-like
SMUC00893_TC02	GO:0009081
SMUC00893_TC02	GO:0052656
SMUC00893_TC02	GO:0052655
SMUC00893_TC02	EC:2.6.1.42
SMUC00894_TC01	GO:0005829	phospholipase d alpha
SMUC00894_TC01	GO:0009845
SMUC00894_TC01	GO:0005509
SMUC00894_TC01	GO:0005739
SMUC00894_TC01	GO:0016042
SMUC00894_TC01	GO:0009506
SMUC00894_TC01	GO:0046470
SMUC00894_TC01	GO:0009941
SMUC00894_TC01	GO:0010119
SMUC00894_TC01	GO:0009789
SMUC00894_TC01	GO:0005546
SMUC00894_TC01	GO:0004630
SMUC00894_TC01	GO:0070290
SMUC00894_TC01	GO:0046686
SMUC00894_TC01	GO:0009737
SMUC00894_TC01	GO:0005634
SMUC00894_TC01	GO:0005886
SMUC00894_TC01	EC:3.1.4.4
SMUC00895_TC01	GO:0006355	nac transcription factor onac010-like
SMUC00895_TC01	GO:0003700
SMUC00895_TC01	GO:0003677
SMUC00895_TC01	GO:0048367
SMUC00895_TC01	GO:0043067
SMUC00895_TC01	GO:0005634
SMUC00895_TC01	GO:0010089
SMUC00896_TC01	GO:0016036	histidine kinase 4-like
SMUC00896_TC01	GO:0071329
SMUC00896_TC01	GO:0005034
SMUC00896_TC01	GO:0048831
SMUC00896_TC01	GO:0016020
SMUC00896_TC01	GO:0009414
SMUC00896_TC01	GO:0043424
SMUC00896_TC01	GO:0033500
SMUC00896_TC01	GO:0018106
SMUC00896_TC01	GO:0023014
SMUC00896_TC01	GO:0009736
SMUC00896_TC01	GO:0042742
SMUC00896_TC01	GO:0000155
SMUC00896_TC01	GO:0006355
SMUC00896_TC01	GO:0048509
SMUC00896_TC01	GO:0010086
SMUC00896_TC01	GO:0019955
SMUC00896_TC01	GO:0009885
SMUC00896_TC01	GO:0010029
SMUC00896_TC01	GO:0007231
SMUC00896_TC01	GO:0000160
SMUC00896_TC01	GO:0005783
SMUC00896_TC01	GO:0000156
SMUC00896_TC01	GO:0008272
SMUC00896_TC01	GO:0005524
SMUC00896_TC01	GO:0035556
SMUC00896_TC01	EC:2.7.3
SMUC00897_TC01	GO:0060548	protein bonzai 1-like
SMUC00897_TC01	GO:0009270
SMUC00897_TC01	GO:0009506
SMUC00897_TC01	GO:0045793
SMUC00897_TC01	GO:0005544
SMUC00897_TC01	GO:0009266
SMUC00899_TC01	GO:0008270	ring finger and chy zinc finger domain-containing protein 1-like
SMUC00899_TC01	GO:0004842
SMUC00899_TC01	GO:0016567
SMUC00899_TC01	GO:1901485
SMUC00899_TC01	GO:1900425
SMUC00899_TC01	GO:0008134
SMUC00899_TC01	GO:0005737
SMUC00899_TC01	GO:0005634
SMUC00899_TC01	EC:6.3.2.19
SMUC00900_TC01	GO:0042802	cbl-interacting serine threonine-protein kinase 11-like
SMUC00900_TC01	GO:0009268
SMUC00900_TC01	GO:0006468
SMUC00900_TC01	GO:0005524
SMUC00900_TC01	GO:0007165
SMUC00900_TC01	GO:0004674
SMUC00900_TC01	EC:2.7.11
SMUC00901_TC01	GO:0005737	inositol oxygenase 1-like
SMUC00901_TC01	GO:0005506
SMUC00901_TC01	GO:0019310
SMUC00901_TC01	GO:0006949
SMUC00901_TC01	GO:0050113
SMUC00901_TC01	GO:0055114
SMUC00901_TC01	EC:1.13.99.1
SMUC00905_TC01	GO:0009620	PREDICTED: uncharacterized protein LOC101256391
SMUC00906_TC01	GO:0045493	endo- -beta-xylanase a
SMUC00906_TC01	GO:0031176
SMUC00906_TC01	EC:3.2.1.8
SMUC00908_TC01	GO:0005730	u-box domain-containing protein 72-like
SMUC00908_TC01	GO:0042742
SMUC00908_TC01	GO:0046686
SMUC00908_TC01	GO:0016567
SMUC00908_TC01	GO:0005618
SMUC00908_TC01	GO:0004842
SMUC00908_TC01	GO:0009507
SMUC00908_TC01	GO:0000151
SMUC00908_TC01	EC:6.3.2.19
SMUC00908_TC02	GO:0005730	u-box domain-containing protein 72-like
SMUC00908_TC02	GO:0042742
SMUC00908_TC02	GO:0046686
SMUC00908_TC02	GO:0016567
SMUC00908_TC02	GO:0005618
SMUC00908_TC02	GO:0004842
SMUC00908_TC02	GO:0009507
SMUC00908_TC02	GO:0000151
SMUC00908_TC02	EC:6.3.2.19
SMUC00908_TC03	GO:0005618	u-box protein mac3b
SMUC00908_TC03	GO:0005730
SMUC00908_TC03	GO:0042742
SMUC00908_TC03	GO:0080008
SMUC00908_TC03	GO:0004842
SMUC00908_TC03	GO:0016567
SMUC00908_TC03	GO:0006499
SMUC00908_TC03	GO:0000166
SMUC00908_TC03	GO:0009507
SMUC00908_TC03	GO:0046686
SMUC00908_TC03	EC:6.3.2.19
SMUC00910_TC01	GO:0009245	lipid-a-disaccharide synthase-like
SMUC00910_TC01	GO:0005739
SMUC00910_TC01	GO:0019243
SMUC00910_TC01	GO:0008915
SMUC00910_TC01	GO:0009507
SMUC00910_TC01	GO:2001289
SMUC00910_TC01	EC:2.4.1.182
SMUC00910_TC02	GO:0009245	lipid-a-disaccharide synthase-like
SMUC00910_TC02	GO:0005739
SMUC00910_TC02	GO:0019243
SMUC00910_TC02	GO:0008915
SMUC00910_TC02	GO:0009507
SMUC00910_TC02	GO:2001289
SMUC00910_TC02	EC:2.4.1.182
SMUC00910_TC03	GO:0009245	lipid-a-disaccharide synthase-like
SMUC00910_TC03	GO:0005739
SMUC00910_TC03	GO:0008915
SMUC00910_TC03	GO:2001289
SMUC00910_TC03	EC:2.4.1.182
SMUC00910_TC04	GO:0009245	lipid-a-disaccharide synthase-like
SMUC00910_TC04	GO:0005739
SMUC00910_TC04	GO:0019243
SMUC00910_TC04	GO:0008915
SMUC00910_TC04	GO:0009507
SMUC00910_TC04	GO:2001289
SMUC00910_TC04	EC:2.4.1.182
SMUC00911_TC01	GO:0010182	mismatch repair endonuclease pms2-like
SMUC00911_TC01	GO:0010267
SMUC00911_TC01	GO:0048825
SMUC00911_TC01	GO:0006298
SMUC00911_TC01	GO:0043687
SMUC00911_TC01	GO:0051301
SMUC00911_TC01	GO:0006261
SMUC00911_TC01	GO:0007140
SMUC00911_TC01	GO:0050826
SMUC00911_TC01	GO:0006306
SMUC00911_TC01	GO:0016567
SMUC00911_TC01	GO:0006312
SMUC00911_TC01	GO:0010072
SMUC00911_TC01	GO:0010050
SMUC00911_TC01	GO:0009880
SMUC00911_TC01	GO:0006200
SMUC00911_TC01	GO:0009616
SMUC00911_TC01	GO:0007129
SMUC00911_TC01	GO:0009845
SMUC00911_TC01	GO:0009555
SMUC00911_TC01	GO:0035196
SMUC00911_TC01	GO:0010162
SMUC00911_TC01	GO:0009691
SMUC00911_TC01	GO:0019915
SMUC00911_TC01	GO:0007062
SMUC00911_TC01	GO:0045595
SMUC00911_TC01	GO:0000278
SMUC00911_TC01	GO:0010228
SMUC00911_TC01	GO:0005524
SMUC00911_TC01	GO:0009560
SMUC00911_TC01	GO:0006275
SMUC00911_TC01	GO:0009640
SMUC00911_TC01	GO:0016887
SMUC00911_TC01	GO:0007267
SMUC00911_TC01	GO:0009909
SMUC00911_TC01	GO:0045893
SMUC00911_TC01	GO:0010564
SMUC00911_TC01	GO:0007131
SMUC00911_TC01	GO:0016444
SMUC00911_TC01	GO:0030983
SMUC00911_TC01	GO:0032389
SMUC00911_TC01	GO:0000724
SMUC00911_TC01	GO:0016568
SMUC00911_TC01	EC:3.6.1.3
SMUC00912_TC01	GO:0010027	gtp-binding protein enga
SMUC00912_TC01	GO:0010228
SMUC00912_TC01	GO:0004789
SMUC00912_TC01	GO:0009228
SMUC00912_TC01	GO:0031969
SMUC00912_TC01	GO:0005525
SMUC00912_TC01	EC:2.5.1.3
SMUC00917_TC01	GO:0005737	probable protein arginine n-methyltransferase 6-like
SMUC00917_TC01	GO:0035246
SMUC00917_TC01	GO:0008469
SMUC00917_TC01	GO:0034969
SMUC00917_TC01	GO:0005634
SMUC00917_TC01	EC:2.1.1.125
SMUC00918_TC01	GO:0016021	protein strubbelig-receptor family 3-like
SMUC00918_TC01	GO:0006468
SMUC00918_TC01	GO:0004674
SMUC00918_TC01	GO:0009506
SMUC00918_TC01	GO:0007169
SMUC00918_TC01	GO:0007623
SMUC00918_TC01	GO:0005524
SMUC00918_TC01	GO:0005886
SMUC00918_TC01	EC:2.7.11
SMUC00922_TC01	GO:0005739	pentatricopeptide repeat-containing protein at1g01970-like
SMUC00926_TC01	GO:0031348	transcription factor tcp5-like
SMUC00926_TC01	GO:0045893
SMUC00926_TC01	GO:0009867
SMUC00926_TC01	GO:0035304
SMUC00926_TC01	GO:0009862
SMUC00926_TC01	GO:0009793
SMUC00926_TC01	GO:0010363
SMUC00926_TC01	GO:0045962
SMUC00926_TC01	GO:0010310
SMUC00926_TC01	GO:0009617
SMUC00926_TC01	GO:0006612
SMUC00926_TC01	GO:0016556
SMUC00926_TC01	GO:0016226
SMUC00926_TC01	GO:0009965
SMUC00926_TC01	GO:0000165
SMUC00926_TC01	GO:0010228
SMUC00926_TC01	GO:0030154
SMUC00926_TC01	GO:0003700
SMUC00926_TC01	GO:0005634
SMUC00926_TC01	GO:0048481
SMUC00926_TC01	GO:0010027
SMUC00928_TC01	GO:0016132	3beta-hydroxysteroid-dehydrogenase decarboxylase isoform 1
SMUC00928_TC01	GO:0003854
SMUC00928_TC01	GO:0019745
SMUC00928_TC01	GO:0047012
SMUC00928_TC01	GO:0006084
SMUC00928_TC01	GO:0016020
SMUC00928_TC01	GO:0016126
SMUC00928_TC01	GO:0055114
SMUC00928_TC01	EC:1.1.1.145
SMUC00928_TC01	EC:1.1.1.170
SMUC00931_TC01	GO:0008285	rpd1-like protein
SMUC00931_TC01	GO:0008152
SMUC00931_TC01	GO:0009507
SMUC00931_TC01	GO:0003824
SMUC00931_TC01	GO:0010102
SMUC00932_TC01	GO:0043231	gpcr-type g protein 1-like
SMUC00932_TC01	GO:0051020
SMUC00932_TC01	GO:0009737
SMUC00932_TC01	GO:0010228
SMUC00932_TC01	GO:0010427
SMUC00933_TC01	GO:0009611	serine threonine-protein kinase afc1
SMUC00933_TC01	GO:0005515
SMUC00933_TC01	GO:0004325
SMUC00933_TC01	GO:0010363
SMUC00933_TC01	GO:0006783
SMUC00933_TC01	GO:0006612
SMUC00933_TC01	GO:0009507
SMUC00933_TC01	GO:0043069
SMUC00933_TC01	GO:0045727
SMUC00933_TC01	GO:0006355
SMUC00933_TC01	GO:0006468
SMUC00933_TC01	GO:0004674
SMUC00933_TC01	GO:0052542
SMUC00933_TC01	GO:0019243
SMUC00933_TC01	GO:0030968
SMUC00933_TC01	GO:0005634
SMUC00933_TC01	GO:0005524
SMUC00933_TC01	GO:0006979
SMUC00933_TC01	GO:0005739
SMUC00933_TC01	EC:2.7.11
SMUC00933_TC01	EC:4.99.1.1
SMUC00934_TC01	GO:0005525	rac-like gtp-binding protein arac7-like
SMUC00934_TC01	GO:0005622
SMUC00934_TC01	GO:0005886
SMUC00934_TC01	GO:0004767
SMUC00934_TC01	GO:0008152
SMUC00934_TC01	GO:0007264
SMUC00934_TC01	EC:3.1.4.12
SMUC00935_TC01	GO:0045893	transcription factor gte8-like
SMUC00935_TC01	GO:0016573
SMUC00935_TC01	GO:0004402
SMUC00935_TC01	GO:0009507
SMUC00935_TC01	EC:2.3.1.48
SMUC00935_TC02	GO:0045893	transcription factor gte8-like
SMUC00935_TC02	GO:0009507
SMUC00936_TC01	GO:0008270	e3 ubiquitin-protein ligase rglg2-like
SMUC00936_TC01	GO:0005739
SMUC00936_TC01	GO:0009867
SMUC00936_TC01	GO:0042742
SMUC00936_TC01	GO:0009611
SMUC00936_TC01	GO:0004842
SMUC00936_TC01	GO:0016567
SMUC00936_TC01	EC:6.3.2.19
SMUC00937_TC01	GO:0003676	PREDICTED: uncharacterized protein LOC102583696 isoform X2
SMUC00937_TC01	GO:0008270
SMUC00938_TC01	GO:0005739	system protein c
SMUC00940_TC01	GO:0009506	glutamate receptor -like
SMUC00940_TC01	GO:0034220
SMUC00940_TC01	GO:0005234
SMUC00940_TC01	GO:0004970
SMUC00940_TC01	GO:0007186
SMUC00940_TC01	GO:0016021
SMUC00940_TC01	GO:0035235
SMUC00940_TC01	GO:0004965
SMUC00941_TC01	GO:0016491	wall-associated receptor kinase-like 14-like
SMUC00941_TC01	GO:0006468
SMUC00941_TC01	GO:0005524
SMUC00941_TC01	GO:0004691
SMUC00941_TC01	EC:2.7.11.11
SMUC00942_TC01	GO:0003899	rna polymerase core protein
SMUC00942_TC01	GO:0006351
SMUC00942_TC01	GO:0005886
SMUC00942_TC01	GO:0000166
SMUC00942_TC01	EC:2.7.7.6
SMUC00942_TC02	GO:0003899	rna polymerase core protein
SMUC00942_TC02	GO:0006351
SMUC00942_TC02	GO:0005886
SMUC00942_TC02	GO:0000166
SMUC00942_TC02	EC:2.7.7.6
SMUC00943_TC01	GO:0051287	orf120
SMUC00943_TC01	GO:0005739
SMUC00943_TC01	GO:0016651
SMUC00943_TC01	GO:0055114
SMUC00943_TC01	GO:0048038
SMUC00944_TC01	GO:0016298	gdsl esterase lipase at5g33370-like
SMUC00944_TC01	GO:0006629
SMUC00944_TC01	EC:3.1.1
SMUC00945_TC01	GO:0090305	bifunctional nuclease 1-like
SMUC00945_TC01	GO:0031063
SMUC00945_TC01	GO:0043565
SMUC00945_TC01	GO:0004518
SMUC00945_TC01	GO:0050832
SMUC00945_TC01	GO:0045892
SMUC00945_TC01	EC:3.1
SMUC00948_TC01	GO:0044237	2 -hydroxy isoflavone dihydroflavonol reductase family protein
SMUC00948_TC01	GO:0050662
SMUC00948_TC01	GO:0003824
SMUC00952_TC01	GO:0005622	tom1-like protein 1-like
SMUC00952_TC01	GO:0006886
SMUC00956_TC01	GO:0048838	protein phosphatase 2c
SMUC00956_TC01	GO:0009414
SMUC00956_TC01	GO:0033106
SMUC00956_TC01	GO:1902039
SMUC00956_TC01	GO:0010118
SMUC00956_TC01	GO:0005794
SMUC00956_TC01	GO:0005829
SMUC00956_TC01	GO:0046872
SMUC00956_TC01	GO:0010030
SMUC00956_TC01	GO:0010150
SMUC00956_TC01	GO:0009658
SMUC00956_TC01	GO:0009788
SMUC00956_TC01	GO:0009737
SMUC00956_TC01	GO:0006470
SMUC00956_TC01	GO:0009939
SMUC00956_TC01	GO:0005634
SMUC00956_TC01	GO:0004722
SMUC00957_TC01	GO:0009987	syntaxin
SMUC00957_TC01	GO:0000325
SMUC00957_TC01	GO:0044699
SMUC00957_TC01	GO:0005774
SMUC00957_TC01	GO:0006886
SMUC00958_TC01	GO:0017056	nuclear pore complex protein nup155-like
SMUC00958_TC01	GO:0001510
SMUC00958_TC01	GO:0005730
SMUC00958_TC01	GO:0005487
SMUC00958_TC01	GO:0009506
SMUC00958_TC01	GO:0005643
SMUC00958_TC01	GO:0006913
SMUC00958_TC01	GO:0005515
SMUC00958_TC01	GO:0009507
SMUC00958_TC01	GO:0005886
SMUC00959_TC01	GO:0008233	probable ubiquitin-like-specific protease 2a-like
SMUC00964_TC01	GO:0042802	potassium channel akt2 3-like
SMUC00964_TC01	GO:0005249
SMUC00964_TC01	GO:0009506
SMUC00964_TC01	GO:0034765
SMUC00964_TC01	GO:0071805
SMUC00964_TC01	GO:0042391
SMUC00964_TC01	GO:0016021
SMUC00964_TC01	GO:0009737
SMUC00970_TC01	GO:0006355	dehydration-responsive element-binding protein 1d-like
SMUC00970_TC01	GO:0003677
SMUC00970_TC01	GO:0003700
SMUC00970_TC01	GO:0005634
SMUC00970_TC01	GO:0006351
SMUC00971_TC01	GO:0032259	ribosomal rna-processing protein 8-like
SMUC00971_TC01	GO:0008168
SMUC00973_TC01	GO:0006468	receptor-like cytosolic serine threonine-protein kinase rbk2-like
SMUC00973_TC01	GO:0005524
SMUC00973_TC01	GO:0004674
SMUC00973_TC01	EC:2.7.11
SMUC00975_TC01	GO:0050461	cysteine synthase-like
SMUC00975_TC01	GO:0005777
SMUC00975_TC01	GO:0050234
SMUC00975_TC01	GO:0005774
SMUC00975_TC01	GO:0080145
SMUC00975_TC01	GO:0007568
SMUC00975_TC01	GO:0009570
SMUC00975_TC01	GO:0047458
SMUC00975_TC01	GO:0006535
SMUC00975_TC01	GO:0046686
SMUC00975_TC01	GO:0030170
SMUC00975_TC01	GO:0004124
SMUC00975_TC01	GO:0005634
SMUC00975_TC01	GO:0005886
SMUC00975_TC01	GO:0048046
SMUC00975_TC01	EC:2.5.1.47
SMUC00975_TC01	EC:4.2.1.50
SMUC00975_TC01	EC:2.5.1.52
SMUC00975_TC01	EC:2.5.1.51
SMUC00978_TC01	GO:0003735	ribosomal protein l12 atp-dependent clp protease adaptor protein
SMUC00978_TC01	GO:0006354
SMUC00978_TC01	GO:0015934
SMUC00978_TC01	GO:0006412
SMUC00978_TC01	GO:0005739
SMUC00980_TC01	GO:0016021	lysine histidine transporter-like 8-like
SMUC00981_TC01	GO:0009733	heat stress transcription factor a-4a-like
SMUC00981_TC01	GO:0009958
SMUC00981_TC01	GO:0048530
SMUC00981_TC01	GO:0009408
SMUC00981_TC01	GO:0006355
SMUC00981_TC01	GO:0043565
SMUC00981_TC01	GO:0010200
SMUC00981_TC01	GO:0003700
SMUC00981_TC01	GO:0048527
SMUC00981_TC01	GO:0005634
SMUC00982_TC01	GO:0005886	uncharacterized loc101221290
SMUC00982_TC01	GO:0005794
SMUC00983_TC01	GO:0009987	vacuolar protein sorting-associated protein
SMUC00983_TC01	GO:1990064
SMUC00983_TC01	GO:0010082
SMUC00983_TC02	GO:0044238	vacuolar protein sorting-associated protein
SMUC00983_TC02	GO:0044260
SMUC00983_TC02	GO:1990064
SMUC00983_TC02	GO:0010082
SMUC00984_TC01	GO:0016311	haloacid dehalogenase-like hydrolase superfamily protein isoform 2
SMUC00984_TC01	GO:0004805
SMUC00984_TC01	GO:0005992
SMUC00984_TC01	EC:3.1.3.12
SMUC00985_TC01	GO:0031347	ring finger protein b-like
SMUC00985_TC01	GO:0008270
SMUC00987_TC01	GO:0003676	probable atp-dependent rna helicase dhx36-like
SMUC00987_TC01	GO:0008026
SMUC00987_TC01	GO:0006200
SMUC00987_TC01	GO:0005524
SMUC00988_TC01	GO:0005829	cytokinin riboside 5 -monophosphate phosphoribohydrolase log8
SMUC00988_TC01	GO:0008152
SMUC00988_TC01	GO:0042803
SMUC00988_TC01	GO:0005634
SMUC00988_TC01	GO:0016829
SMUC00992_TC01	GO:0009733	telomere repeat-binding factor 1-like
SMUC00992_TC01	GO:0000786
SMUC00992_TC01	GO:0009751
SMUC00992_TC01	GO:0009753
SMUC00992_TC01	GO:0009739
SMUC00992_TC01	GO:0009651
SMUC00992_TC01	GO:0003691
SMUC00992_TC01	GO:0009723
SMUC00992_TC01	GO:0006334
SMUC00992_TC01	GO:0042803
SMUC00992_TC01	GO:0046686
SMUC00992_TC01	GO:0003682
SMUC00992_TC01	GO:0009737
SMUC00992_TC01	GO:0005634
SMUC00995_TC01	GO:0006355	tgacg-sequence-specific dna-binding protein tga- -like
SMUC00995_TC01	GO:0003700
SMUC00995_TC01	GO:0043565
SMUC00995_TC01	GO:0006351
SMUC00995_TC02	GO:0006355	tgacg-sequence-specific dna-binding protein tga- -like
SMUC00995_TC02	GO:0003700
SMUC00995_TC02	GO:0043565
SMUC00995_TC02	GO:0006351
SMUC00996_TC01	GO:0071944	26s protease regulatory subunit
SMUC00996_TC01	GO:0017111
SMUC00996_TC01	GO:0016020
SMUC00996_TC01	GO:0000166
SMUC00996_TC01	GO:0005737
SMUC00996_TC01	GO:1901575
SMUC00996_TC01	GO:0019538
SMUC00996_TC01	EC:3.6.1.15
SMUC00997_TC01	GO:0005778	pxmp2 4 family protein 4-like
SMUC00997_TC01	GO:0009694
SMUC00997_TC01	GO:0016021
SMUC00997_TC01	GO:0005739
SMUC00997_TC01	GO:0009753
SMUC01000_TC01	GO:0005886	vacuolar protein sorting-associated protein 32 homolog 2-like
SMUC01000_TC01	GO:0005515
SMUC01000_TC01	GO:0016192
SMUC01000_TC01	GO:0000815
SMUC01000_TC01	GO:0015031
SMUC01001_TC01	GO:0043086	subtilisin-like protease-like
SMUC01001_TC01	GO:0006508
SMUC01001_TC01	GO:0042802
SMUC01001_TC01	GO:0004252
SMUC01001_TC01	EC:3.4.21
SMUC01002_TC01	GO:0046688	laccase-12-like
SMUC01002_TC01	GO:0005507
SMUC01002_TC01	GO:0052716
SMUC01002_TC01	GO:0048046
SMUC01002_TC01	GO:0046274
SMUC01002_TC01	GO:0055114
SMUC01002_TC01	EC:1.10.3.2
SMUC01004_TC01	GO:0009941	probable anion transporter chloroplastic-like
SMUC01004_TC01	GO:0055085
SMUC01004_TC01	GO:0005315
SMUC01004_TC01	GO:0016021
SMUC01005_TC01	GO:0009941	nucleotidylyl transferase superfamily protein
SMUC01005_TC01	GO:0009058
SMUC01005_TC01	GO:0016740
SMUC01007_TC01	GO:0005737	wd repeat domain-containing protein 83-like
SMUC01007_TC01	GO:0005834
SMUC01007_TC01	GO:0016301
SMUC01007_TC01	GO:0016310
SMUC01007_TC01	GO:0080008
SMUC01007_TC01	GO:0000166
SMUC01008_TC01	GO:0044699	pleiotropic drug resistance protein 1-like
SMUC01008_TC02	GO:0044699	pleiotropic drug resistance protein 1-like
SMUC01009_TC01	GO:0004497	zeaxanthin chloroplastic-like
SMUC01009_TC01	GO:0055114
SMUC01009_TC02	GO:0004497	zeaxanthin chloroplastic-like
SMUC01009_TC02	GO:0055114
SMUC01009_TC03	GO:0004497	zeaxanthin chloroplastic-like
SMUC01009_TC03	GO:0055114
SMUC01011_TC01	GO:0045859	retrotransposon ty1-copia subclass
SMUC01011_TC01	GO:0003676
SMUC01011_TC01	GO:0016538
SMUC01011_TC01	GO:0004190
SMUC01011_TC01	GO:0007049
SMUC01011_TC01	GO:0006508
SMUC01011_TC01	GO:0008270
SMUC01011_TC01	GO:0015074
SMUC01011_TC01	GO:0051301
SMUC01011_TC01	EC:2.7.1
SMUC01011_TC01	EC:3.4.23
SMUC01014_TC01	GO:0046872	rna recognition motif-containing protein isoform 1
SMUC01014_TC01	GO:0000166
SMUC01014_TC01	GO:0003723
SMUC01015_TC01	GO:0005886	probable serine threonine-protein kinase at1g54610-like
SMUC01015_TC01	GO:0006468
SMUC01015_TC01	GO:0005524
SMUC01015_TC01	GO:0004674
SMUC01015_TC01	EC:2.7.11
SMUC01016_TC01	GO:0019673	gdp-mannose dehydratase 2-like
SMUC01016_TC01	GO:0009826
SMUC01016_TC01	GO:0008446
SMUC01016_TC01	GO:0050662
SMUC01016_TC01	GO:0005829
SMUC01016_TC01	EC:4.2.1.47
SMUC01017_TC01	GO:0043087	adp-ribosylation factor gtpase-activating protein agd3-like
SMUC01017_TC01	GO:0016772
SMUC01017_TC01	GO:0043085
SMUC01017_TC01	GO:0007275
SMUC01017_TC01	GO:0046872
SMUC01017_TC01	GO:0048856
SMUC01017_TC01	GO:0043168
SMUC01017_TC01	GO:0044444
SMUC01017_TC02	GO:0043087	adp-ribosylation factor gtpase-activating protein agd3-like
SMUC01017_TC02	GO:0016772
SMUC01017_TC02	GO:0043085
SMUC01017_TC02	GO:0007275
SMUC01017_TC02	GO:0046872
SMUC01017_TC02	GO:0048856
SMUC01017_TC02	GO:0043168
SMUC01017_TC02	GO:0044444
SMUC01019_TC01	GO:0015450	mitochondrial import inner membrane translocase subunit tim10-like
SMUC01019_TC01	GO:0005743
SMUC01019_TC01	GO:0046872
SMUC01019_TC01	GO:0045039
SMUC01019_TC01	GO:0005758
SMUC01020_TC01	GO:0009734	auxin response factor 19
SMUC01020_TC01	GO:0006355
SMUC01020_TC01	GO:0003677
SMUC01020_TC01	GO:0046983
SMUC01020_TC01	GO:0005634
SMUC01020_TC01	GO:0006351
SMUC01021_TC01	GO:0009506	upstream activation factor subunit spp27-like isoform 1
SMUC01021_TC01	GO:0003677
SMUC01021_TC02	GO:0009506	upstream activation factor subunit spp27-like isoform 1
SMUC01021_TC02	GO:0003677
SMUC01022_TC01	GO:0005739	protease do-like 9-like
SMUC01022_TC01	GO:0005730
SMUC01022_TC01	GO:0006606
SMUC01022_TC01	GO:0003677
SMUC01022_TC01	GO:0006508
SMUC01022_TC01	GO:0006406
SMUC01022_TC01	GO:0004252
SMUC01022_TC01	GO:0009507
SMUC01022_TC01	EC:3.4.21
SMUC01024_TC01	GO:0005737	multisite-specific trna:(cytosine-c )-methyltransferase trm4b-like
SMUC01024_TC01	GO:0048573
SMUC01024_TC01	GO:0032259
SMUC01024_TC01	GO:0008168
SMUC01024_TC01	GO:0006487
SMUC01026_TC01	GO:0009507	membrane protein
SMUC01026_TC01	GO:0016020
SMUC01027_TC01	GO:0043565	gata transcription factor 1-like
SMUC01027_TC01	GO:0003700
SMUC01027_TC01	GO:0006355
SMUC01027_TC01	GO:0008270
SMUC01028_TC01	GO:0009630	phosphoinositide 3-kinase regulatory subunit 4-like
SMUC01028_TC01	GO:0006635
SMUC01028_TC01	GO:0006891
SMUC01028_TC01	GO:0080008
SMUC01028_TC01	GO:0006869
SMUC01028_TC01	GO:0010351
SMUC01028_TC01	GO:0016558
SMUC01028_TC01	GO:0048573
SMUC01028_TC01	GO:0005794
SMUC01028_TC01	GO:0009846
SMUC01028_TC01	GO:0006468
SMUC01028_TC01	GO:0000303
SMUC01028_TC01	GO:0004674
SMUC01028_TC01	GO:0009555
SMUC01028_TC01	GO:0044265
SMUC01028_TC01	GO:0008219
SMUC01028_TC01	GO:0009873
SMUC01028_TC01	GO:0009863
SMUC01028_TC01	GO:0005524
SMUC01028_TC01	EC:2.7.11
SMUC01029_TC01	GO:0003676	arginine serine-rich-splicing factor rsp41-like isoform x1
SMUC01029_TC01	GO:0016607
SMUC01029_TC01	GO:0000166
SMUC01030_TC01	GO:0005886	protein iq-domain 1-like
SMUC01036_TC01	GO:0005886	probable lrr receptor-like serine threonine-protein kinase rkf3-like
SMUC01036_TC01	GO:0004702
SMUC01036_TC01	GO:0006468
SMUC01036_TC01	GO:0005524
SMUC01036_TC01	GO:0005576
SMUC01036_TC01	EC:2.7.11
SMUC01037_TC01	GO:0003964	protein far1-related sequence 9-like
SMUC01037_TC01	GO:0006278
SMUC01037_TC01	GO:0003723
SMUC01037_TC01	GO:0008270
SMUC01037_TC01	EC:2.7.7.49
SMUC01037_TC02	GO:0003964	protein far1-related sequence 9-like
SMUC01037_TC02	GO:0006278
SMUC01037_TC02	GO:0003723
SMUC01037_TC02	GO:0008270
SMUC01037_TC02	EC:2.7.7.49
SMUC01039_TC01	GO:0046872	zinc finger ccch domain-containing protein 13-like
SMUC01040_TC01	GO:0005829	PREDICTED: uncharacterized protein LOC101264805
SMUC01040_TC01	GO:0009570
SMUC01041_TC01	GO:0009737	protein odorant1-like
SMUC01041_TC01	GO:2000652
SMUC01041_TC01	GO:0005634
SMUC01041_TC01	GO:0003677
SMUC01041_TC01	GO:0003682
SMUC01042_TC01	GO:0005802	o-fucosyltransferase family protein
SMUC01042_TC01	GO:0009505
SMUC01042_TC01	GO:0005794
SMUC01042_TC01	GO:0005768
SMUC01044_TC01	GO:0045893	atp binding
SMUC01044_TC01	GO:0000160
SMUC01044_TC01	GO:0046777
SMUC01044_TC01	GO:0080005
SMUC01044_TC01	GO:0018106
SMUC01044_TC01	GO:0009965
SMUC01044_TC01	GO:0009637
SMUC01044_TC01	GO:0023014
SMUC01044_TC01	GO:0005524
SMUC01044_TC01	GO:0010155
SMUC01044_TC01	GO:0030154
SMUC01044_TC01	GO:0009570
SMUC01044_TC01	GO:0016020
SMUC01044_TC01	GO:0000155
SMUC01044_TC01	EC:2.7.3
SMUC01045_TC01	GO:0042406	rint1-like
SMUC01045_TC01	GO:0006623
SMUC01045_TC01	GO:0006888
SMUC01045_TC01	GO:0005829
SMUC01046_TC01	GO:0016310	transcriptional corepressor leunig-like
SMUC01046_TC01	GO:0016740
SMUC01047_TC01	GO:0008270	ring finger family protein
SMUC01049_TC01	GO:0016034	glutathione s-transferase zeta class-like
SMUC01049_TC01	GO:0005737
SMUC01049_TC01	GO:0009072
SMUC01049_TC01	GO:0016740
SMUC01049_TC01	EC:5.2.1.2
SMUC01050_TC01	GO:0009639	protein far1-related sequence 10-like
SMUC01050_TC01	GO:0005634
SMUC01050_TC01	GO:0008270
SMUC01051_TC01	GO:0000278	structural maintenance of chromosomes protein 6-like
SMUC01051_TC01	GO:0030915
SMUC01051_TC01	GO:0045893
SMUC01051_TC01	GO:0031048
SMUC01051_TC01	GO:0006346
SMUC01051_TC01	GO:0010165
SMUC01051_TC01	GO:0007267
SMUC01051_TC01	GO:0006275
SMUC01051_TC01	GO:0006261
SMUC01051_TC01	GO:0051567
SMUC01051_TC01	GO:0045132
SMUC01051_TC01	GO:0033044
SMUC01051_TC01	GO:0000724
SMUC01051_TC01	GO:0048453
SMUC01051_TC01	GO:0006306
SMUC01051_TC01	GO:0016444
SMUC01051_TC01	GO:0051726
SMUC01051_TC01	GO:0048451
SMUC01051_TC01	GO:0009555
SMUC01051_TC01	GO:0035196
SMUC01051_TC01	GO:0010267
SMUC01051_TC01	GO:0043687
SMUC01051_TC01	GO:0007062
SMUC01051_TC01	GO:0005634
SMUC01051_TC01	GO:0005524
SMUC01051_TC01	GO:0009616
SMUC01052_TC01	GO:0015078	v-type proton atpase subunit e-like
SMUC01052_TC01	GO:0033179
SMUC01052_TC01	GO:0006661
SMUC01052_TC01	GO:0015991
SMUC01052_TC01	GO:0005773
SMUC01053_TC01	GO:0004871	guanine nucleotide-binding protein alpha-2 subunit
SMUC01053_TC01	GO:0009750
SMUC01053_TC01	GO:2000067
SMUC01053_TC01	GO:0006184
SMUC01053_TC01	GO:0009749
SMUC01053_TC01	GO:0009744
SMUC01053_TC01	GO:0010555
SMUC01053_TC01	GO:0031683
SMUC01053_TC01	GO:0003924
SMUC01053_TC01	GO:0007186
SMUC01053_TC01	GO:0009737
SMUC01053_TC01	GO:0005525
SMUC01054_TC01	GO:0003735	ribosomal protein s4
SMUC01054_TC01	GO:0015935
SMUC01054_TC01	GO:0009507
SMUC01054_TC01	GO:0006412
SMUC01054_TC01	GO:0019843
SMUC01054_TC01	GO:0005739
SMUC01055_TC01	GO:0045332	phospholipid-transporting atpase 2-like
SMUC01055_TC01	GO:0005802
SMUC01055_TC01	GO:0019829
SMUC01055_TC01	GO:0005794
SMUC01055_TC01	GO:0006812
SMUC01055_TC01	GO:0000287
SMUC01055_TC01	GO:0016021
SMUC01055_TC01	GO:0005768
SMUC01055_TC01	GO:0034220
SMUC01055_TC01	GO:0004012
SMUC01055_TC01	GO:0009506
SMUC01055_TC01	GO:0006200
SMUC01055_TC01	GO:0015662
SMUC01055_TC01	GO:0005524
SMUC01055_TC01	GO:0005634
SMUC01055_TC01	EC:3.6.3.1
SMUC01056_TC01	GO:0006506	gpi ethanolamine phosphate transferase 1-like
SMUC01056_TC01	GO:0008484
SMUC01056_TC01	GO:0016740
SMUC01056_TC01	GO:0005789
SMUC01057_TC01	GO:0004867	proteinase inhibitor ii
SMUC01057_TC01	GO:0010951
SMUC01059_TC01	GO:0045893	transcription factor e2fb-like
SMUC01059_TC01	GO:0009733
SMUC01059_TC01	GO:0051302
SMUC01059_TC01	GO:0010090
SMUC01059_TC01	GO:0005667
SMUC01059_TC01	GO:0051446
SMUC01059_TC01	GO:0003677
SMUC01059_TC01	GO:0003700
SMUC01059_TC01	GO:0008284
SMUC01059_TC01	GO:0005634
SMUC01059_TC01	GO:0006351
SMUC01059_TC02	GO:0045893	transcription factor e2fb-like
SMUC01059_TC02	GO:0009733
SMUC01059_TC02	GO:0051302
SMUC01059_TC02	GO:0010090
SMUC01059_TC02	GO:0005667
SMUC01059_TC02	GO:0051446
SMUC01059_TC02	GO:0003677
SMUC01059_TC02	GO:0003700
SMUC01059_TC02	GO:0008284
SMUC01059_TC02	GO:0005634
SMUC01059_TC02	GO:0006351
SMUC01061_TC01	GO:0005515	ras-related protein rabf1-like
SMUC01061_TC01	GO:0010009
SMUC01061_TC01	GO:0006623
SMUC01061_TC01	GO:0005525
SMUC01061_TC01	GO:0009507
SMUC01061_TC01	GO:0006184
SMUC01061_TC01	GO:0005794
SMUC01061_TC01	GO:0007264
SMUC01061_TC01	GO:0005769
SMUC01061_TC01	GO:0045022
SMUC01061_TC01	GO:0003924
SMUC01062_TC01	GO:0008017	p-loop containing nucleoside triphosphate hydrolases superfamily protein isoform 1
SMUC01062_TC01	GO:0007018
SMUC01062_TC01	GO:0005886
SMUC01062_TC01	GO:0005524
SMUC01062_TC01	GO:0008152
SMUC01062_TC01	GO:0005871
SMUC01062_TC01	GO:0003777
SMUC01062_TC01	GO:0005874
SMUC01063_TC01	GO:0005634	ion channel pollux-like 2-like
SMUC01063_TC01	GO:0009941
SMUC01063_TC02	GO:0005634	ion channel pollux-like 2-like
SMUC01063_TC02	GO:0009941
SMUC01064_TC01	GO:0006098	translation factor guf1 chloroplastic-like
SMUC01064_TC01	GO:0010218
SMUC01064_TC01	GO:0010114
SMUC01064_TC01	GO:0006412
SMUC01064_TC01	GO:0003746
SMUC01064_TC01	GO:0009902
SMUC01064_TC01	GO:0015979
SMUC01064_TC01	GO:0005525
SMUC01064_TC01	GO:0005743
SMUC01064_TC01	GO:0009507
SMUC01064_TC01	GO:0006184
SMUC01064_TC01	GO:0045727
SMUC01064_TC01	GO:0015995
SMUC01064_TC01	GO:0019288
SMUC01064_TC01	GO:0009637
SMUC01064_TC01	GO:0003924
SMUC01064_TC01	GO:0005886
SMUC01064_TC01	GO:0006364
SMUC01064_TC01	GO:0010027
SMUC01065_TC01	GO:0005634	PREDICTED: uncharacterized protein LOC102598830
SMUC01066_TC01	GO:0016023	protein tas-like
SMUC01066_TC01	GO:0016491
SMUC01066_TC01	GO:0055114
SMUC01067_TC01	GO:0006468	proline-rich receptor-like protein kinase perk13-like
SMUC01067_TC01	GO:0005524
SMUC01067_TC01	GO:0004674
SMUC01067_TC01	EC:2.7.11
SMUC01067_TC02	GO:0006468	proline-rich receptor-like protein kinase perk2-like
SMUC01067_TC02	GO:0005524
SMUC01067_TC02	GO:0004674
SMUC01067_TC02	EC:2.7.11
SMUC01068_TC01	GO:0008152	ring fyve phd zinc finger superfamily protein isoform 1
SMUC01068_TC01	GO:0008270
SMUC01068_TC01	GO:0016874
SMUC01068_TC02	GO:0008152	ring fyve phd zinc finger superfamily protein isoform 1
SMUC01068_TC02	GO:0008270
SMUC01068_TC02	GO:0016874
SMUC01069_TC01	GO:0005576	gdsl esterase lipase at3g26430-like
SMUC01069_TC01	GO:0006629
SMUC01069_TC01	GO:0004104
SMUC01069_TC01	GO:0016298
SMUC01069_TC01	EC:3.1.1.8
SMUC01069_TC01	EC:3.1.1
SMUC01069_TC02	GO:0005576	gdsl esterase lipase at3g26430-like
SMUC01069_TC02	GO:0009505
SMUC01069_TC02	GO:0006629
SMUC01069_TC02	GO:0004104
SMUC01069_TC02	GO:0016298
SMUC01069_TC02	EC:3.1.1.8
SMUC01069_TC02	EC:3.1.1
SMUC01071_TC01	GO:0071704	myb-like protein x-like isoform x3
SMUC01071_TC01	GO:0044237
SMUC01071_TC01	GO:0006807
SMUC01071_TC01	GO:0044238
SMUC01073_TC01	GO:0008649	ribosomal rna small subunit methyltransferase b-like
SMUC01073_TC01	GO:0003723
SMUC01073_TC01	GO:0031167
SMUC01073_TC01	GO:0006355
SMUC01073_TC01	GO:0009658
SMUC01073_TC01	GO:0006399
SMUC01073_TC01	GO:0045036
SMUC01073_TC01	GO:0005737
SMUC01073_TC01	EC:2.1.1
SMUC01073_TC02	GO:0008649	ribosomal rna small subunit methyltransferase b-like
SMUC01073_TC02	GO:0003723
SMUC01073_TC02	GO:0031167
SMUC01073_TC02	GO:0006355
SMUC01073_TC02	GO:0009658
SMUC01073_TC02	GO:0006399
SMUC01073_TC02	GO:0045036
SMUC01073_TC02	GO:0005737
SMUC01073_TC02	EC:2.1.1
SMUC01074_TC01	GO:0016998	uncharacterized loc101216856
SMUC01075_TC01	GO:0008270	ring u-box superfamily isoform 1
SMUC01075_TC02	GO:0008270	ring u-box superfamily isoform 1
SMUC01076_TC01	GO:0004674	kinase superfamily protein isoform 2
SMUC01076_TC01	GO:0000166
SMUC01076_TC01	GO:0016310
SMUC01076_TC01	GO:0007165
SMUC01076_TC01	EC:2.7.11
SMUC01077_TC01	GO:0006952	tmv resistance protein n-like
SMUC01077_TC01	GO:0043531
SMUC01077_TC01	GO:0007165
SMUC01079_TC01	GO:0030488	radical sam domain-containing protein
SMUC01079_TC01	GO:0051536
SMUC01079_TC01	GO:0070475
SMUC01079_TC01	GO:0009507
SMUC01079_TC01	GO:0008173
SMUC01079_TC01	GO:0005739
SMUC01079_TC01	EC:2.1.1
SMUC01079_TC02	GO:0030488	radical sam domain-containing protein
SMUC01079_TC02	GO:0046872
SMUC01079_TC02	GO:0008081
SMUC01079_TC02	GO:0051536
SMUC01079_TC02	GO:0070475
SMUC01079_TC02	GO:0009507
SMUC01079_TC02	GO:0008173
SMUC01079_TC02	GO:0005739
SMUC01079_TC02	EC:2.1.1
SMUC01080_TC01	GO:0009414	plasma membrane intrinsic protein
SMUC01080_TC01	GO:0009624
SMUC01080_TC01	GO:0006833
SMUC01080_TC01	GO:0006970
SMUC01080_TC01	GO:0055085
SMUC01080_TC01	GO:0016021
SMUC01080_TC01	GO:0015250
SMUC01081_TC01	GO:0035091	phox domain-containing protein
SMUC01081_TC01	GO:0007154
SMUC01082_TC01	GO:0009507	vacuolar atpase assembly integral membrane protein vma21-like domain-containing protein
SMUC01082_TC02	GO:0009507	vacuolar atpase assembly integral membrane protein vma21-like domain-containing protein
SMUC01083_TC01	GO:0010488	beta- -galactosyltransferase 15-like
SMUC01083_TC01	GO:0047220
SMUC01083_TC01	GO:0010493
SMUC01083_TC01	GO:0005794
SMUC01083_TC01	GO:0030246
SMUC01083_TC01	GO:0006486
SMUC01083_TC01	GO:0016021
SMUC01083_TC01	EC:2.4.1.134
SMUC01083_TC02	GO:0010488	beta- -galactosyltransferase 15-like
SMUC01083_TC02	GO:0047220
SMUC01083_TC02	GO:0010493
SMUC01083_TC02	GO:0005794
SMUC01083_TC02	GO:0030246
SMUC01083_TC02	GO:0006486
SMUC01083_TC02	GO:0016021
SMUC01083_TC02	EC:2.4.1.134
SMUC01083_TC03	GO:0010488	beta- -galactosyltransferase 15-like
SMUC01083_TC03	GO:0047220
SMUC01083_TC03	GO:0010493
SMUC01083_TC03	GO:0005794
SMUC01083_TC03	GO:0030246
SMUC01083_TC03	GO:0006486
SMUC01083_TC03	GO:0016021
SMUC01083_TC03	EC:2.4.1.134
SMUC01086_TC01	GO:0003723	rna-binding protein 39-like
SMUC01086_TC01	GO:0006397
SMUC01086_TC01	GO:0005634
SMUC01086_TC01	GO:0000166
SMUC01087_TC01	GO:0005768	probable beta- -galactosyltransferase 19-like
SMUC01087_TC01	GO:0047220
SMUC01087_TC01	GO:0005794
SMUC01087_TC01	GO:0030246
SMUC01087_TC01	GO:0006486
SMUC01087_TC01	GO:0016021
SMUC01087_TC01	GO:0009507
SMUC01087_TC01	GO:0005802
SMUC01087_TC01	EC:2.4.1.134
SMUC01088_TC01	GO:0009506	hydroxymethylglutaryl- synthase-like
SMUC01088_TC01	GO:0004421
SMUC01088_TC01	GO:0008299
SMUC01088_TC01	GO:0005829
SMUC01088_TC01	EC:2.3.3.10
SMUC01091_TC01	GO:0003899	dna-directed rna polymerase chloroplastic-like
SMUC01091_TC01	GO:0003677
SMUC01091_TC01	GO:0006351
SMUC01091_TC01	GO:0009507
SMUC01091_TC01	GO:0005739
SMUC01091_TC01	EC:2.7.7.6
SMUC01092_TC01	GO:0005829	retinoblastoma-related protein 1-like
SMUC01092_TC01	GO:0006357
SMUC01092_TC01	GO:0010090
SMUC01092_TC01	GO:2000036
SMUC01092_TC01	GO:0001558
SMUC01092_TC01	GO:0009553
SMUC01092_TC01	GO:0051782
SMUC01092_TC01	GO:0006349
SMUC01092_TC01	GO:0032875
SMUC01092_TC01	GO:0003677
SMUC01092_TC01	GO:0022619
SMUC01092_TC01	GO:0008356
SMUC01092_TC01	GO:0048366
SMUC01092_TC01	GO:0051783
SMUC01092_TC01	GO:0000082
SMUC01092_TC01	GO:0001708
SMUC01092_TC01	GO:0009567
SMUC01092_TC01	GO:0005634
SMUC01092_TC01	GO:0006351
SMUC01093_TC01	GO:0006275	kinesin-like protein kif22-like
SMUC01093_TC01	GO:0016570
SMUC01093_TC01	GO:0010389
SMUC01093_TC01	GO:0009507
SMUC01093_TC01	GO:0048449
SMUC01093_TC01	GO:0005794
SMUC01093_TC01	GO:0005874
SMUC01093_TC01	GO:0003777
SMUC01093_TC01	GO:0008017
SMUC01093_TC01	GO:0003677
SMUC01093_TC01	GO:0009909
SMUC01093_TC01	GO:0007018
SMUC01093_TC01	GO:0005871
SMUC01093_TC01	GO:0005524
SMUC01093_TC01	GO:0006281
SMUC01094_TC01	GO:0016021	vacuolar na+ h+ antiporter
SMUC01094_TC01	GO:0015385
SMUC01094_TC01	GO:0055075
SMUC01094_TC01	GO:1902600
SMUC01094_TC01	GO:0009651
SMUC01094_TC01	GO:0010107
SMUC01094_TC01	GO:0009536
SMUC01094_TC01	GO:0035725
SMUC01094_TC01	GO:0090333
SMUC01094_TC01	GO:0048366
SMUC01094_TC01	GO:0006885
SMUC01094_TC01	GO:0005886
SMUC01094_TC01	GO:0015386
SMUC01094_TC02	GO:0016021	vacuolar na+ h+ antiporter
SMUC01094_TC02	GO:0015385
SMUC01094_TC02	GO:0055075
SMUC01094_TC02	GO:1902600
SMUC01094_TC02	GO:0009651
SMUC01094_TC02	GO:0010107
SMUC01094_TC02	GO:0035725
SMUC01094_TC02	GO:0090333
SMUC01094_TC02	GO:0048366
SMUC01094_TC02	GO:0009507
SMUC01094_TC02	GO:0006885
SMUC01094_TC02	GO:0005886
SMUC01094_TC02	GO:0015386
SMUC01094_TC03	GO:0016021	na+ h+ antiporter
SMUC01094_TC03	GO:0015385
SMUC01094_TC03	GO:0055075
SMUC01094_TC03	GO:1902600
SMUC01094_TC03	GO:0009651
SMUC01094_TC03	GO:0010107
SMUC01094_TC03	GO:0035725
SMUC01094_TC03	GO:0090333
SMUC01094_TC03	GO:0048366
SMUC01094_TC03	GO:0006885
SMUC01094_TC03	GO:0005886
SMUC01094_TC03	GO:0015386
SMUC01094_TC04	GO:0016021	na+ h+ exchanger
SMUC01094_TC04	GO:0015385
SMUC01094_TC04	GO:0055075
SMUC01094_TC04	GO:1902600
SMUC01094_TC04	GO:0009651
SMUC01094_TC04	GO:0010107
SMUC01094_TC04	GO:0035725
SMUC01094_TC04	GO:0090333
SMUC01094_TC04	GO:0048366
SMUC01094_TC04	GO:0006885
SMUC01094_TC04	GO:0005886
SMUC01094_TC04	GO:0015386
SMUC01095_TC01	GO:0004715	serine threonine-protein kinase-like
SMUC01095_TC01	GO:0018108
SMUC01095_TC01	GO:0005524
SMUC01095_TC01	GO:0004674
SMUC01095_TC01	EC:2.7.10.2
SMUC01095_TC01	EC:2.7.11
SMUC01096_TC01	GO:0005737	g2 mitotic-specific cyclin c13-1-like
SMUC01096_TC01	GO:0007049
SMUC01096_TC01	GO:0000079
SMUC01096_TC01	GO:0019901
SMUC01096_TC01	GO:0005634
SMUC01096_TC01	GO:0051301
SMUC01097_TC01	GO:0005829	mercaptopyruvate sulfurtransferase 1
SMUC01097_TC01	GO:0009086
SMUC01097_TC01	GO:0004792
SMUC01097_TC01	GO:0005739
SMUC01097_TC01	GO:0007568
SMUC01097_TC01	GO:0016784
SMUC01097_TC01	GO:0000394
SMUC01097_TC01	GO:0009507
SMUC01097_TC01	GO:0019761
SMUC01097_TC01	GO:0009793
SMUC01097_TC01	EC:2.8.1.2
SMUC01097_TC01	EC:2.8.1.1
SMUC01099_TC01	GO:0016023	PREDICTED: uncharacterized protein LOC101267461
SMUC01099_TC01	GO:0005739
SMUC01099_TC02	GO:0016023	PREDICTED: uncharacterized protein LOC101267461
SMUC01099_TC02	GO:0005739
SMUC01100_TC01	GO:0044444	acylamino-acid-releasing enzyme-like isoform x1
SMUC01100_TC01	GO:0006508
SMUC01100_TC01	GO:0004252
SMUC01100_TC01	GO:0043231
SMUC01100_TC01	EC:3.4.21
SMUC01101_TC01	GO:0030904	vacuolar protein sorting-associated protein 35a-like
SMUC01101_TC01	GO:0005771
SMUC01101_TC01	GO:0006886
SMUC01102_TC01	GO:0048700	guanine nucleotide-binding protein subunit beta-like protein 1 homolog
SMUC01102_TC01	GO:0009793
SMUC01102_TC01	GO:0005634
SMUC01102_TC01	GO:0080008
SMUC01102_TC01	GO:0000166
SMUC01105_TC01	GO:0007179	ubiquitin-conjugating enzyme e2 d2
SMUC01105_TC01	GO:0070979
SMUC01105_TC01	GO:0006915
SMUC01105_TC01	GO:0002119
SMUC01105_TC01	GO:0006281
SMUC01105_TC01	GO:0034138
SMUC01105_TC01	GO:0034142
SMUC01105_TC01	GO:0031625
SMUC01105_TC01	GO:0007140
SMUC01105_TC01	GO:0008406
SMUC01105_TC01	GO:0001751
SMUC01105_TC01	GO:0005829
SMUC01105_TC01	GO:0005654
SMUC01105_TC01	GO:0045676
SMUC01105_TC01	GO:0008054
SMUC01105_TC01	GO:0016477
SMUC01105_TC01	GO:0061418
SMUC01105_TC01	GO:0008340
SMUC01105_TC01	GO:0030509
SMUC01105_TC01	GO:0040007
SMUC01105_TC01	GO:0045087
SMUC01105_TC01	GO:0005886
SMUC01105_TC01	GO:0004842
SMUC01105_TC01	GO:0007286
SMUC01105_TC01	GO:0009792
SMUC01105_TC01	GO:0006367
SMUC01105_TC01	GO:0010008
SMUC01105_TC01	GO:0048132
SMUC01105_TC01	GO:0000122
SMUC01105_TC01	GO:0005875
SMUC01105_TC01	GO:0005524
SMUC01105_TC01	GO:0032480
SMUC01105_TC01	GO:0035666
SMUC01105_TC01	GO:0000151
SMUC01105_TC01	GO:0040035
SMUC01105_TC01	GO:0016322
SMUC01105_TC01	GO:0042787
SMUC01105_TC01	GO:0051276
SMUC01105_TC01	GO:0031647
SMUC01105_TC01	GO:0006513
SMUC01105_TC01	GO:0007067
SMUC01105_TC01	GO:0070936
SMUC01105_TC01	GO:0030718
SMUC01105_TC01	EC:6.3.2.19
SMUC01106_TC01	GO:0007179	ubiquitin-conjugating enzyme e2 d2
SMUC01106_TC01	GO:0070979
SMUC01106_TC01	GO:0006915
SMUC01106_TC01	GO:0002119
SMUC01106_TC01	GO:0006281
SMUC01106_TC01	GO:0034138
SMUC01106_TC01	GO:0034142
SMUC01106_TC01	GO:0031625
SMUC01106_TC01	GO:0007140
SMUC01106_TC01	GO:0008406
SMUC01106_TC01	GO:0001751
SMUC01106_TC01	GO:0005829
SMUC01106_TC01	GO:0005654
SMUC01106_TC01	GO:0045676
SMUC01106_TC01	GO:0008054
SMUC01106_TC01	GO:0016477
SMUC01106_TC01	GO:0061418
SMUC01106_TC01	GO:0008340
SMUC01106_TC01	GO:0030509
SMUC01106_TC01	GO:0040007
SMUC01106_TC01	GO:0045087
SMUC01106_TC01	GO:0005886
SMUC01106_TC01	GO:0004842
SMUC01106_TC01	GO:0007286
SMUC01106_TC01	GO:0009792
SMUC01106_TC01	GO:0006367
SMUC01106_TC01	GO:0010008
SMUC01106_TC01	GO:0048132
SMUC01106_TC01	GO:0000122
SMUC01106_TC01	GO:0005875
SMUC01106_TC01	GO:0005524
SMUC01106_TC01	GO:0032480
SMUC01106_TC01	GO:0035666
SMUC01106_TC01	GO:0000151
SMUC01106_TC01	GO:0040035
SMUC01106_TC01	GO:0016322
SMUC01106_TC01	GO:0042787
SMUC01106_TC01	GO:0051276
SMUC01106_TC01	GO:0031647
SMUC01106_TC01	GO:0006513
SMUC01106_TC01	GO:0007067
SMUC01106_TC01	GO:0070936
SMUC01106_TC01	GO:0030718
SMUC01106_TC01	EC:6.3.2.19
SMUC01108_TC01	GO:0008270	e3 ubiquitin ligase big brother-related-like
SMUC01111_TC01	GO:0000911	peptidyl-prolyl cis-trans isomerase pasticcino1-like
SMUC01111_TC01	GO:0005829
SMUC01111_TC01	GO:0010048
SMUC01111_TC01	GO:0000413
SMUC01111_TC01	GO:0006457
SMUC01111_TC01	GO:0009880
SMUC01111_TC01	GO:0000226
SMUC01111_TC01	GO:0003755
SMUC01111_TC01	GO:0005528
SMUC01111_TC01	GO:0030154
SMUC01111_TC01	GO:0005515
SMUC01111_TC01	GO:0030010
SMUC01111_TC01	GO:0048527
SMUC01111_TC01	GO:0042761
SMUC01111_TC01	GO:0009826
SMUC01111_TC01	GO:0009735
SMUC01111_TC01	GO:0016020
SMUC01111_TC01	GO:0005783
SMUC01111_TC01	GO:0005634
SMUC01111_TC01	EC:5.2.1.8
SMUC01111_TC02	GO:0000911	peptidyl-prolyl cis-trans isomerase pasticcino1-like
SMUC01111_TC02	GO:0005829
SMUC01111_TC02	GO:0010048
SMUC01111_TC02	GO:0000413
SMUC01111_TC02	GO:0006457
SMUC01111_TC02	GO:0009880
SMUC01111_TC02	GO:0000226
SMUC01111_TC02	GO:0003755
SMUC01111_TC02	GO:0005528
SMUC01111_TC02	GO:0030154
SMUC01111_TC02	GO:0005515
SMUC01111_TC02	GO:0030010
SMUC01111_TC02	GO:0048527
SMUC01111_TC02	GO:0042761
SMUC01111_TC02	GO:0009826
SMUC01111_TC02	GO:0009735
SMUC01111_TC02	GO:0016020
SMUC01111_TC02	GO:0005783
SMUC01111_TC02	GO:0005634
SMUC01111_TC02	EC:5.2.1.8
SMUC01113_TC01	GO:0006364	rhodanese-like domain-containing protein chloroplastic-like
SMUC01113_TC01	GO:0019288
SMUC01113_TC01	GO:0009658
SMUC01113_TC01	GO:0006399
SMUC01113_TC01	GO:0009507
SMUC01113_TC01	GO:0045036
SMUC01113_TC02	GO:0006364	rhodanese-like domain-containing protein chloroplastic-like
SMUC01113_TC02	GO:0019288
SMUC01113_TC02	GO:0009658
SMUC01113_TC02	GO:0006399
SMUC01113_TC02	GO:0009507
SMUC01113_TC02	GO:0045036
SMUC01115_TC01	GO:0018105	probable serine threonine-protein kinase gcn2-like
SMUC01115_TC01	GO:0018108
SMUC01115_TC01	GO:0006521
SMUC01115_TC01	GO:0004713
SMUC01115_TC01	GO:0005524
SMUC01115_TC01	GO:0000049
SMUC01115_TC01	GO:0004694
SMUC01115_TC01	GO:0005634
SMUC01115_TC01	EC:2.7.11
SMUC01115_TC01	EC:2.7.10
SMUC01116_TC01	GO:0016779	polynucleotide adenylyltransferase family protein
SMUC01116_TC01	GO:0009507
SMUC01117_TC01	GO:0009504	serine threonine-protein kinase aurora-1-like
SMUC01117_TC01	GO:0005730
SMUC01117_TC01	GO:0043987
SMUC01117_TC01	GO:0005524
SMUC01117_TC01	GO:0035175
SMUC01117_TC02	GO:0009888	serine threonine-protein kinase aurora-1-like
SMUC01117_TC02	GO:0005730
SMUC01117_TC02	GO:0048513
SMUC01117_TC02	GO:0035175
SMUC01117_TC02	GO:0050794
SMUC01117_TC02	GO:0009504
SMUC01117_TC02	GO:0005524
SMUC01117_TC02	GO:0043987
SMUC01118_TC01	GO:0009699	aldehyde dehydrogenase family 2 member mitochondrial-like
SMUC01118_TC01	GO:0004029
SMUC01118_TC01	GO:0046686
SMUC01118_TC01	GO:0005524
SMUC01118_TC01	GO:0009507
SMUC01118_TC01	GO:0055114
SMUC01118_TC01	GO:0050269
SMUC01118_TC01	GO:0001758
SMUC01118_TC01	EC:1.2.1.68
SMUC01118_TC01	EC:1.2.1.3
SMUC01118_TC01	EC:1.2.1.36
SMUC01118_TC02	GO:0009699	aldehyde dehydrogenase family 2 member mitochondrial-like
SMUC01118_TC02	GO:0004029
SMUC01118_TC02	GO:0046686
SMUC01118_TC02	GO:0005524
SMUC01118_TC02	GO:0009507
SMUC01118_TC02	GO:0055114
SMUC01118_TC02	GO:0050269
SMUC01118_TC02	GO:0001758
SMUC01118_TC02	EC:1.2.1.68
SMUC01118_TC02	EC:1.2.1.3
SMUC01118_TC02	EC:1.2.1.36
SMUC01118_TC03	GO:0009699	aldehyde dehydrogenase family 2 member mitochondrial-like
SMUC01118_TC03	GO:0004029
SMUC01118_TC03	GO:0046686
SMUC01118_TC03	GO:0005524
SMUC01118_TC03	GO:0009507
SMUC01118_TC03	GO:0055114
SMUC01118_TC03	GO:0050269
SMUC01118_TC03	GO:0001758
SMUC01118_TC03	EC:1.2.1.68
SMUC01118_TC03	EC:1.2.1.3
SMUC01118_TC03	EC:1.2.1.36
SMUC01119_TC01	GO:0005576	spermatogenesis-associated protein 20-like
SMUC01119_TC01	GO:0008152
SMUC01119_TC01	GO:0003824
SMUC01119_TC01	GO:0009507
SMUC01119_TC02	GO:0008152	spermatogenesis-associated protein 20-like
SMUC01119_TC02	GO:0009507
SMUC01119_TC02	GO:0003824
SMUC01120_TC01	GO:0006468	protein kinase
SMUC01120_TC01	GO:0005524
SMUC01120_TC01	GO:0005634
SMUC01120_TC01	GO:0004674
SMUC01120_TC01	EC:2.7.11
SMUC01121_TC01	GO:0019761	deacetoxyvindoline 4-hydroxylase-like
SMUC01121_TC01	GO:0010439
SMUC01121_TC01	GO:0009506
SMUC01121_TC01	GO:0016706
SMUC01121_TC01	GO:0055114
SMUC01121_TC01	EC:1.14.11
SMUC01122_TC01	GO:0009653	nijmegen breakage syndrome 1 protein
SMUC01122_TC01	GO:0007131
SMUC01122_TC01	GO:0033043
SMUC01122_TC01	GO:0003006
SMUC01122_TC01	GO:0009791
SMUC01122_TC01	GO:0006974
SMUC01122_TC01	GO:0070647
SMUC01122_TC01	GO:0048513
SMUC01122_TC01	GO:0006355
SMUC01122_TC01	GO:0044702
SMUC01122_TC01	GO:0007059
SMUC01122_TC01	GO:0007129
SMUC01123_TC01	GO:0008270	probable alanine--trna chloroplastic-like
SMUC01123_TC01	GO:0005739
SMUC01123_TC01	GO:0004813
SMUC01123_TC01	GO:0006419
SMUC01123_TC01	GO:0005524
SMUC01123_TC01	GO:0009570
SMUC01123_TC01	GO:0000049
SMUC01123_TC01	GO:0016020
SMUC01123_TC01	GO:0009793
SMUC01123_TC01	EC:6.1.1.7
SMUC01127_TC01	GO:0009507	uncharacterized loc101219594
SMUC01128_TC01	GO:0009535	pentatricopeptide repeat-containing protein at2g37230-like
SMUC01128_TC01	GO:0005739
SMUC01130_TC01	GO:0005737	ferritin
SMUC01130_TC01	GO:0006879
SMUC01130_TC01	GO:0008199
SMUC01130_TC01	GO:0004322
SMUC01130_TC01	GO:0006826
SMUC01130_TC01	GO:0055114
SMUC01130_TC01	EC:1.16.3.1
SMUC01131_TC01	GO:0009414	chaperonin-like protein
SMUC01131_TC01	GO:0009409
SMUC01131_TC01	GO:0009718
SMUC01131_TC01	GO:0009534
SMUC01131_TC01	GO:0061077
SMUC01131_TC01	GO:0044183
SMUC01131_TC01	GO:0009651
SMUC01132_TC01	GO:0046872	vacuolar protein sorting-associated protein 8 homolog
SMUC01132_TC01	GO:0006810
SMUC01135_TC01	GO:0006098	s1 rna-binding domain-containing protein
SMUC01135_TC01	GO:0016117
SMUC01135_TC01	GO:0006655
SMUC01135_TC01	GO:0019252
SMUC01135_TC01	GO:0009902
SMUC01135_TC01	GO:0009507
SMUC01135_TC01	GO:0015995
SMUC01135_TC01	GO:0019288
SMUC01135_TC01	GO:0034660
SMUC01135_TC01	GO:0019344
SMUC01135_TC01	GO:0003723
SMUC01135_TC01	GO:0009073
SMUC01135_TC01	GO:0042793
SMUC01135_TC01	GO:0010027
SMUC01136_TC01	GO:0008152	udp-glucose flavonoid 3-o-glucosyltransferase 3-like
SMUC01136_TC01	GO:0050896
SMUC01136_TC01	GO:0035251
SMUC01137_TC02	GO:0005576	bpi lbp family protein
SMUC01137_TC02	GO:0005634
SMUC01137_TC02	GO:0008289
SMUC01139_TC01	GO:0046872	sirohydrochlorin ferrochelatase-like
SMUC01139_TC01	GO:0051266
SMUC01139_TC01	GO:0019354
SMUC01139_TC01	GO:0006979
SMUC01139_TC01	GO:0009236
SMUC01139_TC01	GO:0016852
SMUC01139_TC01	GO:0009507
SMUC01139_TC01	EC:4.99.1.3
SMUC01139_TC01	EC:4.99.1.4
SMUC01139_TC02	GO:0046872	sirohydrochlorin ferrochelatase
SMUC01139_TC02	GO:0051266
SMUC01139_TC02	GO:0019354
SMUC01139_TC02	GO:0006979
SMUC01139_TC02	GO:0009236
SMUC01139_TC02	GO:0016852
SMUC01139_TC02	GO:0009507
SMUC01139_TC02	EC:4.99.1.3
SMUC01139_TC02	EC:4.99.1.4
SMUC01140_TC01	GO:0032508	atp-dependent dna helicase q-like 3-like
SMUC01140_TC01	GO:0006310
SMUC01140_TC01	GO:0003676
SMUC01140_TC01	GO:0036310
SMUC01140_TC01	GO:0008026
SMUC01140_TC01	GO:0006200
SMUC01140_TC01	GO:0043138
SMUC01140_TC01	GO:0005524
SMUC01140_TC01	GO:0009378
SMUC01140_TC01	GO:0000733
SMUC01140_TC01	GO:0005634
SMUC01141_TC01	GO:0009790	phosphoserine chloroplastic-like
SMUC01141_TC01	GO:0009555
SMUC01141_TC01	GO:0016311
SMUC01141_TC01	GO:0048364
SMUC01141_TC01	GO:0004647
SMUC01141_TC01	GO:0006564
SMUC01141_TC01	EC:3.1.3.3
SMUC01141_TC02	GO:0009790	phosphoserine chloroplastic-like
SMUC01141_TC02	GO:0009555
SMUC01141_TC02	GO:0016311
SMUC01141_TC02	GO:0048364
SMUC01141_TC02	GO:0004647
SMUC01141_TC02	GO:0009536
SMUC01141_TC02	GO:0006564
SMUC01141_TC02	EC:3.1.3.3
SMUC01141_TC03	GO:0009790	phosphoserine chloroplastic-like
SMUC01141_TC03	GO:0009555
SMUC01141_TC03	GO:0016311
SMUC01141_TC03	GO:0048364
SMUC01141_TC03	GO:0004647
SMUC01141_TC03	GO:0006564
SMUC01141_TC03	EC:3.1.3.3
SMUC01142_TC01	GO:0055114	protease do-like chloroplastic-like
SMUC01142_TC01	GO:0010027
SMUC01142_TC01	GO:0006508
SMUC01142_TC01	GO:0000023
SMUC01142_TC01	GO:0019252
SMUC01142_TC01	GO:0032440
SMUC01142_TC01	GO:0010206
SMUC01142_TC01	GO:0004252
SMUC01142_TC01	GO:0019761
SMUC01142_TC01	GO:0009543
SMUC01142_TC01	EC:1.3.1.74
SMUC01142_TC01	EC:3.4.21
SMUC01143_TC01	GO:0004747	pfkb-like carbohydrate kinase family protein
SMUC01143_TC01	GO:0006014
SMUC01143_TC01	GO:0046835
SMUC01143_TC01	GO:0009507
SMUC01143_TC01	EC:2.7.1.15
SMUC01144_TC01	GO:0008080	gcn5-related n-acetyltransferase family protein
SMUC01144_TC01	GO:0008152
SMUC01144_TC01	GO:0005737
SMUC01144_TC01	GO:0016020
SMUC01144_TC01	EC:2.3.1
SMUC01145_TC01	GO:0006413	60s ribosomal protein l35
SMUC01145_TC01	GO:0019083
SMUC01145_TC01	GO:0003729
SMUC01145_TC01	GO:0005730
SMUC01145_TC01	GO:0003735
SMUC01145_TC01	GO:0006414
SMUC01145_TC01	GO:0006415
SMUC01145_TC01	GO:0006614
SMUC01145_TC01	GO:0022625
SMUC01145_TC01	GO:0000184
SMUC01146_TC01	GO:0005886	upf0496 protein at3g19330-like isoform x1
SMUC01147_TC01	GO:0016530	solute carrier family 25 member 39-like
SMUC01147_TC01	GO:0016021
SMUC01147_TC01	GO:0055085
SMUC01147_TC01	GO:1901562
SMUC01148_TC01	GO:0005975	probable polygalacturonase-like
SMUC01148_TC01	GO:0005576
SMUC01148_TC01	GO:0005773
SMUC01148_TC01	GO:0009505
SMUC01148_TC01	GO:0004650
SMUC01148_TC01	EC:3.2.1.15
SMUC01149_TC01	GO:0006259	mrna-capping enzyme-like
SMUC01149_TC01	GO:0016311
SMUC01149_TC01	GO:0016791
SMUC01149_TC01	EC:3.1.3.41
SMUC01149_TC02	GO:0006259	mrna-capping enzyme-like
SMUC01149_TC02	GO:0016311
SMUC01149_TC02	GO:0016791
SMUC01149_TC02	EC:3.1.3.41
SMUC01149_TC03	GO:0006259	mrna-capping enzyme-like
SMUC01149_TC03	GO:0016311
SMUC01149_TC03	GO:0016791
SMUC01149_TC03	EC:3.1.3.41
SMUC01150_TC01	GO:0048768	phosphatidylinositol-4-phosphate 5-
SMUC01150_TC01	GO:0003785
SMUC01150_TC01	GO:0051015
SMUC01150_TC01	GO:0016308
SMUC01150_TC01	GO:0005524
SMUC01150_TC01	GO:0046854
SMUC01150_TC01	GO:0016324
SMUC01150_TC01	GO:0005737
SMUC01150_TC01	EC:2.7.1.68
SMUC01150_TC02	GO:0048768	phosphatidylinositol 4-phosphate 5-kinase 1-like
SMUC01150_TC02	GO:0003785
SMUC01150_TC02	GO:0051015
SMUC01150_TC02	GO:0016308
SMUC01150_TC02	GO:0005524
SMUC01150_TC02	GO:0046854
SMUC01150_TC02	GO:0016324
SMUC01150_TC02	GO:0005737
SMUC01150_TC02	GO:0005634
SMUC01150_TC02	EC:2.7.1.68
SMUC01150_TC03	GO:0048768	phosphatidylinositol-4-phosphate 5-
SMUC01150_TC03	GO:0003785
SMUC01150_TC03	GO:0051015
SMUC01150_TC03	GO:0016308
SMUC01150_TC03	GO:0005524
SMUC01150_TC03	GO:0046854
SMUC01150_TC03	GO:0016324
SMUC01150_TC03	GO:0005737
SMUC01150_TC03	GO:0005634
SMUC01150_TC03	EC:2.7.1.68
SMUC01150_TC04	GO:0048768	phosphatidylinositol 4-phosphate 5-kinase 1-like
SMUC01150_TC04	GO:0003785
SMUC01150_TC04	GO:0051015
SMUC01150_TC04	GO:0016308
SMUC01150_TC04	GO:0005524
SMUC01150_TC04	GO:0046854
SMUC01150_TC04	GO:0016324
SMUC01150_TC04	GO:0005737
SMUC01150_TC04	GO:0005634
SMUC01150_TC04	EC:2.7.1.68
SMUC01152_TC01	GO:0006200	pleiotropic drug resistance protein 2-like
SMUC01152_TC01	GO:0005524
SMUC01152_TC01	GO:0016887
SMUC01152_TC01	GO:0016020
SMUC01152_TC01	EC:3.6.1.3
SMUC01153_TC01	GO:0045489	PREDICTED: uncharacterized protein LOC102588894
SMUC01153_TC01	GO:0005794
SMUC01153_TC01	GO:0009827
SMUC01153_TC01	GO:0005886
SMUC01153_TC01	GO:0030244
SMUC01154_TC01	GO:0006468	serine threonine-protein kinase prp4 homolog
SMUC01154_TC01	GO:0005524
SMUC01154_TC01	GO:0005634
SMUC01154_TC01	GO:0004674
SMUC01154_TC01	EC:2.7.11
SMUC01154_TC02	GO:0006468	serine threonine-protein kinase prp4 homolog
SMUC01154_TC02	GO:0005524
SMUC01154_TC02	GO:0005634
SMUC01154_TC02	GO:0004674
SMUC01154_TC02	EC:2.7.11
SMUC01156_TC01	GO:0045893	transcription factor ap2-erebp
SMUC01156_TC01	GO:0048510
SMUC01156_TC01	GO:0003677
SMUC01156_TC01	GO:0003700
SMUC01156_TC01	GO:0005634
SMUC01156_TC01	GO:0006351
SMUC01157_TC01	GO:0006633	3-oxoacyl-
SMUC01157_TC01	GO:0004315
SMUC01157_TC01	GO:0009570
SMUC01157_TC01	EC:2.3.1.41
SMUC01160_TC01	GO:0030488	trna (adenine -n )-methyltransferase catalytic subunit trmt61a-like
SMUC01160_TC01	GO:0016429
SMUC01160_TC01	GO:0031515
SMUC01160_TC01	GO:0005634
SMUC01160_TC01	EC:2.1.1
SMUC01160_TC02	GO:0030488	trna (adenine -n )-methyltransferase catalytic subunit trmt61a-like
SMUC01160_TC02	GO:0016429
SMUC01160_TC02	GO:0031515
SMUC01160_TC02	GO:0005634
SMUC01160_TC02	EC:2.1.1
SMUC01161_TC01	GO:0015721	probable sodium metabolite cotransporter chloroplastic-like
SMUC01161_TC01	GO:0009753
SMUC01161_TC01	GO:0033506
SMUC01161_TC01	GO:0009611
SMUC01161_TC01	GO:0009941
SMUC01161_TC01	GO:0008508
SMUC01161_TC01	GO:0035725
SMUC01161_TC01	GO:0006869
SMUC01161_TC01	GO:0016020
SMUC01163_TC01	GO:0005802	transmembrane 9 superfamily member 3-like
SMUC01163_TC01	GO:0016021
SMUC01163_TC01	GO:0005797
SMUC01163_TC01	GO:0005768
SMUC01163_TC01	GO:0005801
SMUC01165_TC01	GO:0001510	s-adenosyl-l-methionine-dependent methyltransferase domain-containing protein
SMUC01165_TC01	GO:0009452
SMUC01165_TC01	GO:0005634
SMUC01165_TC01	GO:0008168
SMUC01166_TC01	GO:0005737	uncharacterized wd repeat-containing
SMUC01166_TC01	GO:0080008
SMUC01166_TC02	GO:0005737	uncharacterized wd repeat-containing
SMUC01166_TC02	GO:0080008
SMUC01167_TC01	GO:0016740	n-alpha-acetyltransferase auxiliary subunit-like
SMUC01167_TC01	GO:0008152
SMUC01167_TC01	GO:0009536
SMUC01167_TC02	GO:0016740	n-alpha-acetyltransferase auxiliary subunit-like
SMUC01167_TC02	GO:0008152
SMUC01167_TC02	GO:0009536
SMUC01169_TC01	GO:0044424	f-box protein pp2-b15-like
SMUC01170_TC01	GO:0055085	probable sphingolipid transporter spinster homolog 2-like
SMUC01170_TC01	GO:0016021
SMUC01171_TC01	GO:0004519	dna repair protein uvh3-like isoform x1
SMUC01171_TC01	GO:0090305
SMUC01171_TC01	GO:0010224
SMUC01171_TC01	GO:0003697
SMUC01171_TC01	GO:0006289
SMUC01171_TC01	GO:0010213
SMUC01171_TC01	GO:0005634
SMUC01171_TC01	GO:0009408
SMUC01172_TC01	GO:0005783	dna repair atpase-related family protein
SMUC01172_TC02	GO:0005783	dna repair atpase-related family protein
SMUC01173_TC01	GO:0008270	cw-type zinc isoform 1
SMUC01174_TC01	GO:0005516	protein kti12 homolog
SMUC01174_TC01	GO:0048316
SMUC01174_TC01	GO:0009933
SMUC01174_TC01	GO:0080178
SMUC01174_TC01	GO:0080110
SMUC01174_TC01	GO:0017076
SMUC01174_TC01	GO:0048366
SMUC01174_TC01	GO:0006400
SMUC01174_TC01	GO:0005783
SMUC01175_TC01	GO:0008152	ac009323_8 retroelement polyprotein
SMUC01175_TC01	GO:0005488
SMUC01176_TC01	GO:0005509	calmodulin-related protein
SMUC01176_TC02	GO:0005509	calmodulin-related protein
SMUC01177_TC01	GO:0005737	wd repeat-containing protein 26-like
SMUC01177_TC01	GO:0000166
SMUC01177_TC02	GO:0005737	wd repeat-containing protein 26-like
SMUC01177_TC02	GO:0000166
SMUC01178_TC01	GO:0052726	inositol-tetrakisphosphate 1-kinase 1-like
SMUC01178_TC01	GO:0047325
SMUC01178_TC01	GO:0005622
SMUC01178_TC01	GO:0016310
SMUC01178_TC01	GO:0005524
SMUC01178_TC01	GO:0000287
SMUC01178_TC01	GO:0052725
SMUC01178_TC01	GO:0032957
SMUC01178_TC01	EC:2.7.1.159
SMUC01178_TC01	EC:2.7.1.134
SMUC01180_TC01	GO:0042742	leucine-zipper transcription factor
SMUC01180_TC01	GO:0009409
SMUC01180_TC01	GO:0006355
SMUC01180_TC01	GO:0043565
SMUC01180_TC01	GO:0003700
SMUC01180_TC01	GO:0005634
SMUC01180_TC01	GO:0006351
SMUC01180_TC02	GO:0042742	tga-type basic leucine zipper protein
SMUC01180_TC02	GO:0009409
SMUC01180_TC02	GO:0006355
SMUC01180_TC02	GO:0043565
SMUC01180_TC02	GO:0003700
SMUC01180_TC02	GO:0005634
SMUC01180_TC02	GO:0006351
SMUC01180_TC03	GO:0042742	tga-type basic leucine zipper protein
SMUC01180_TC03	GO:0009409
SMUC01180_TC03	GO:0006355
SMUC01180_TC03	GO:0043565
SMUC01180_TC03	GO:0003700
SMUC01180_TC03	GO:0005634
SMUC01180_TC03	GO:0006351
SMUC01181_TC01	GO:0016020	magnesium transporter nipa2-like
SMUC01181_TC01	GO:0015095
SMUC01181_TC01	GO:0034220
SMUC01181_TC01	GO:0015693
SMUC01183_TC01	GO:0031087	mrna-decapping enzyme-like protein
SMUC01183_TC01	GO:0042803
SMUC01185_TC01	GO:0000160	histidine-containing phosphotransfer protein 1 isoform 1
SMUC01185_TC01	GO:0010029
SMUC01185_TC01	GO:0009927
SMUC01185_TC01	GO:0048831
SMUC01185_TC01	GO:0016049
SMUC01185_TC01	GO:0080036
SMUC01185_TC01	GO:0009736
SMUC01185_TC01	GO:0009553
SMUC01185_TC01	GO:0000041
SMUC01185_TC01	GO:0031537
SMUC01185_TC01	GO:0051301
SMUC01185_TC01	GO:0016491
SMUC01185_TC01	GO:0043424
SMUC01185_TC01	GO:0015698
SMUC01185_TC01	GO:0008152
SMUC01185_TC01	GO:0005737
SMUC01185_TC01	GO:0005634
SMUC01185_TC02	GO:0000160	histidine-containing phosphotransfer protein 1 isoform 1
SMUC01185_TC02	GO:0010029
SMUC01185_TC02	GO:0009927
SMUC01185_TC02	GO:0048831
SMUC01185_TC02	GO:0016049
SMUC01185_TC02	GO:0080036
SMUC01185_TC02	GO:0009736
SMUC01185_TC02	GO:0009553
SMUC01185_TC02	GO:0000041
SMUC01185_TC02	GO:0031537
SMUC01185_TC02	GO:0051301
SMUC01185_TC02	GO:0016491
SMUC01185_TC02	GO:0043424
SMUC01185_TC02	GO:0015698
SMUC01185_TC02	GO:0008152
SMUC01185_TC02	GO:0005737
SMUC01185_TC02	GO:0005634
SMUC01186_TC01	GO:0005488	protein binding
SMUC01186_TC01	GO:0044238
SMUC01186_TC01	GO:0044260
SMUC01186_TC01	GO:0044699
SMUC01186_TC01	GO:0006807
SMUC01186_TC02	GO:0005488	protein binding
SMUC01186_TC02	GO:0044238
SMUC01186_TC02	GO:0044260
SMUC01186_TC02	GO:0044699
SMUC01186_TC02	GO:0006807
SMUC01187_TC01	GO:0006855	mate efflux family protein 1-like
SMUC01187_TC01	GO:0016021
SMUC01187_TC01	GO:0015297
SMUC01187_TC01	GO:0015238
SMUC01188_TC01	GO:0005634	uncharacterized loc101220191
SMUC01188_TC02	GO:0005634	uncharacterized loc101220191
SMUC01188_TC04	GO:0005634	uncharacterized loc101220191
SMUC01190_TC01	GO:0003824	acyl-activating enzyme 19-like
SMUC01190_TC02	GO:0008152	acyl-activating enzyme 19-like
SMUC01190_TC02	GO:0016853
SMUC01191_TC01	GO:0017111	probable rna helicase sde3-like
SMUC01191_TC01	GO:0009616
SMUC01191_TC01	GO:0035194
SMUC01191_TC01	GO:0000166
SMUC01191_TC01	EC:3.6.1.15
SMUC01191_TC02	GO:0017111	probable rna helicase sde3-like
SMUC01191_TC02	GO:0009616
SMUC01191_TC02	GO:0035194
SMUC01191_TC02	GO:0000166
SMUC01191_TC02	EC:3.6.1.15
SMUC01193_TC01	GO:0005635	zinc finger ccch domain-containing protein 16-like
SMUC01193_TC01	GO:0046872
SMUC01194_TC01	GO:0016491	probable s-acyltransferase at4g24630-like
SMUC01194_TC01	GO:0005886
SMUC01194_TC01	GO:0016746
SMUC01194_TC01	GO:0048573
SMUC01194_TC01	GO:0016021
SMUC01194_TC01	GO:0008270
SMUC01194_TC01	GO:0055114
SMUC01196_TC01	GO:0008270	probable salt tolerance-like protein at1g78600-like
SMUC01196_TC01	GO:0005622
SMUC01197_TC01	GO:0006355	ethylene-responsive transcription factor 5-like
SMUC01197_TC01	GO:0003677
SMUC01197_TC01	GO:0003700
SMUC01197_TC01	GO:0005634
SMUC01197_TC01	GO:0006351
SMUC01198_TC01	GO:0006952	disease resistance protein rga3-like
SMUC01198_TC01	GO:0043531
SMUC01198_TC02	GO:0006952	disease resistance protein rga3-like
SMUC01198_TC02	GO:0043531
SMUC01201_TC01	GO:0005739	pentatricopeptide repeat-containing protein at1g69290-like
SMUC01201_TC01	GO:0030247
SMUC01202_TC01	GO:0005739	peptide chain release factor 1-like
SMUC01203_TC01	GO:0032550	retrovirus-related pol polyprotein line-1
SMUC01203_TC01	GO:0043168
SMUC01203_TC01	GO:0003676
SMUC01203_TC01	GO:0034645
SMUC01203_TC01	GO:0046872
SMUC01203_TC01	GO:0090304
SMUC01203_TC01	GO:0016740
SMUC01203_TC01	GO:0016787
SMUC01203_TC01	GO:0032559
SMUC01204_TC01	GO:0051607	protein nsp-interacting kinase 1-like
SMUC01204_TC01	GO:0006468
SMUC01204_TC01	GO:0005524
SMUC01204_TC01	GO:0032440
SMUC01204_TC01	GO:0016021
SMUC01204_TC01	GO:0004674
SMUC01204_TC01	GO:0055114
SMUC01204_TC01	EC:1.3.1.74
SMUC01204_TC01	EC:2.7.11
SMUC01205_TC01	GO:0006355	nuclear transcription factor y subunit a-9-like
SMUC01205_TC01	GO:0003700
SMUC01205_TC02	GO:0006355	nuclear transcription factor y subunit a-9-like
SMUC01205_TC02	GO:0003700
SMUC01205_TC03	GO:0006355	nuclear transcription factor y subunit a-9-like
SMUC01205_TC03	GO:0003700
SMUC01207_TC01	GO:0020037	cytochrome p450
SMUC01207_TC01	GO:0016705
SMUC01207_TC01	GO:0004497
SMUC01207_TC01	GO:0005506
SMUC01207_TC01	GO:0055114
SMUC01208_TC01	GO:0048544	g-type lectin s-receptor-like serine threonine-protein kinase sd2-5-like
SMUC01208_TC01	GO:0006468
SMUC01208_TC01	GO:0005524
SMUC01208_TC01	GO:0004674
SMUC01208_TC01	EC:2.7.11
SMUC01210_TC01	GO:0016021	cellulose synthase a catalytic subunit 7
SMUC01210_TC01	GO:0008270
SMUC01210_TC01	GO:0030244
SMUC01210_TC01	GO:0009834
SMUC01210_TC01	GO:0010400
SMUC01210_TC01	GO:0016760
SMUC01210_TC01	GO:0009507
SMUC01210_TC01	EC:2.4.1.12
SMUC01210_TC02	GO:0016021	cellulose synthase
SMUC01210_TC02	GO:0008270
SMUC01210_TC02	GO:0030244
SMUC01210_TC02	GO:0009834
SMUC01210_TC02	GO:0010400
SMUC01210_TC02	GO:0016760
SMUC01210_TC02	GO:0016761
SMUC01210_TC02	GO:0009507
SMUC01210_TC02	EC:2.4.1.12
SMUC01210_TC02	EC:2.4.1.29
SMUC01210_TC03	GO:0016021	cellulose synthase a catalytic subunit 7
SMUC01210_TC03	GO:0008270
SMUC01210_TC03	GO:0030244
SMUC01210_TC03	GO:0009834
SMUC01210_TC03	GO:0010400
SMUC01210_TC03	GO:0016760
SMUC01210_TC03	GO:0016761
SMUC01210_TC03	GO:0009507
SMUC01210_TC03	EC:2.4.1.12
SMUC01210_TC03	EC:2.4.1.29
SMUC01213_TC01	GO:0045552	diihydroflavonol 4-reductase
SMUC01213_TC01	GO:0055114
SMUC01213_TC01	GO:0044237
SMUC01213_TC01	GO:0050662
SMUC01213_TC01	EC:1.1.1.219
SMUC01214_TC01	GO:0016787	gdsl esterase lipase
SMUC01215_TC01	GO:0015450	mitochondrial import receptor subunit tom9-2-like
SMUC01215_TC01	GO:0005742
SMUC01215_TC01	GO:0009536
SMUC01215_TC01	GO:0006626
SMUC01215_TC01	GO:0005774
SMUC01216_TC01	GO:0006855	mate efflux family protein 6-like
SMUC01216_TC01	GO:0016021
SMUC01216_TC01	GO:0015297
SMUC01216_TC01	GO:0015238
SMUC01216_TC02	GO:0006855	mate efflux family protein 6-like
SMUC01216_TC02	GO:0016021
SMUC01216_TC02	GO:0015297
SMUC01216_TC02	GO:0015238
SMUC01217_TC01	GO:0055085	nucleobase-ascorbate transporter 7-like
SMUC01217_TC01	GO:0009506
SMUC01217_TC01	GO:0016020
SMUC01217_TC01	GO:0005215
SMUC01218_TC01	GO:0071704	suppressor of gene silencing 3
SMUC01218_TC01	GO:0044238
SMUC01218_TC01	GO:0042221
SMUC01218_TC01	GO:0031047
SMUC01218_TC01	GO:0044444
SMUC01218_TC01	GO:0006950
SMUC01220_TC01	GO:0000786	probable histone -like
SMUC01220_TC01	GO:0005730
SMUC01220_TC01	GO:0003677
SMUC01220_TC01	GO:0006334
SMUC01220_TC01	GO:0046982
SMUC01220_TC02	GO:0000786	probable histone -like
SMUC01220_TC02	GO:0005730
SMUC01220_TC02	GO:0003677
SMUC01220_TC02	GO:0006334
SMUC01220_TC02	GO:0046982
SMUC01221_TC01	GO:0006450	aminoacyl-trna synthetase-associated domain-containing protein
SMUC01221_TC01	GO:0004812
SMUC01221_TC01	GO:0008152
SMUC01221_TC01	GO:0002161
SMUC01221_TC01	EC:6.1.1
SMUC01221_TC02	GO:0006450	aminoacyl-trna synthetase-associated domain-containing protein
SMUC01221_TC02	GO:0004812
SMUC01221_TC02	GO:0008152
SMUC01221_TC02	GO:0002161
SMUC01221_TC02	EC:6.1.1
SMUC01222_TC01	GO:0006952	late blight resistance protein homolog r1a-10-like
SMUC01222_TC01	GO:0043531
SMUC01223_TC01	GO:0006952	late blight resistance protein homolog r1a-10-like
SMUC01223_TC01	GO:0043531
SMUC01224_TC01	GO:0003989	biotin carboxylase chloroplastic-like
SMUC01224_TC01	GO:0046872
SMUC01224_TC01	GO:0008152
SMUC01224_TC01	GO:0005524
SMUC01224_TC01	GO:0004075
SMUC01224_TC01	EC:6.3.4.14
SMUC01224_TC01	EC:6.4.1.2
SMUC01226_TC01	GO:0045893	transcription factor myb12-like
SMUC01226_TC01	GO:0009733
SMUC01226_TC01	GO:0009723
SMUC01226_TC01	GO:0003677
SMUC01226_TC01	GO:0051555
SMUC01226_TC01	GO:0003682
SMUC01226_TC01	GO:0005634
SMUC01227_TC01	GO:0006974	mitotic spindle assembly checkpoint protein mad2b-like
SMUC01227_TC01	GO:0010224
SMUC01227_TC01	GO:0007094
SMUC01227_TC01	GO:0003677
SMUC01227_TC01	GO:0005634
SMUC01227_TC02	GO:0010224	mitotic spindle assembly checkpoint protein mad2b
SMUC01227_TC02	GO:0006974
SMUC01228_TC01	GO:0006470	dual specificity protein phosphatase-like protein
SMUC01228_TC01	GO:0000188
SMUC01228_TC01	GO:0008138
SMUC01228_TC01	GO:0033549
SMUC01228_TC01	GO:0005634
SMUC01228_TC01	EC:3.1.3
SMUC01229_TC01	GO:0009982	trna pseudouridine(38 39) synthase-like
SMUC01229_TC01	GO:0003723
SMUC01229_TC01	GO:0001522
SMUC01229_TC01	GO:0006730
SMUC01229_TC01	GO:0005634
SMUC01229_TC01	GO:0008033
SMUC01229_TC01	EC:5.4.99.12
SMUC01231_TC01	GO:0003676	glycine-rich rna-binding protein mitochondrial-like
SMUC01231_TC01	GO:0000166
SMUC01231_TC02	GO:0003676	glycine-rich rna-binding protein mitochondrial-like
SMUC01231_TC02	GO:0005739
SMUC01231_TC02	GO:0000166
SMUC01232_TC01	GO:0006468	probable lrr receptor-like serine threonine-protein kinase at3g47570-like
SMUC01232_TC01	GO:0005524
SMUC01232_TC01	GO:0016021
SMUC01232_TC01	GO:0004674
SMUC01232_TC01	EC:2.7.11
SMUC01232_TC02	GO:0006468	probable lrr receptor-like serine threonine-protein kinase at3g47570-like
SMUC01232_TC02	GO:0005524
SMUC01232_TC02	GO:0016021
SMUC01232_TC02	GO:0004674
SMUC01232_TC02	EC:2.7.11
SMUC01233_TC01	GO:0006511	ubiquitin carboxyl-terminal hydrolase 22-like
SMUC01233_TC01	GO:0004221
SMUC01233_TC01	GO:0008270
SMUC01233_TC01	GO:0005739
SMUC01233_TC01	GO:0008234
SMUC01233_TC01	EC:3.1.2.15
SMUC01233_TC01	EC:3.4
SMUC01234_TC01	GO:0005794	duf246 domain-containing protein at1g04910-like
SMUC01234_TC01	GO:0009507
SMUC01234_TC01	GO:0016757
SMUC01235_TC01	GO:0008270	dna binding
SMUC01236_TC01	GO:0007623	protein strubbelig-receptor family 3-like
SMUC01236_TC01	GO:0009506
SMUC01236_TC01	GO:0005886
SMUC01236_TC01	GO:0004672
SMUC01236_TC01	GO:0006468
SMUC01236_TC01	GO:0005524
SMUC01236_TC01	GO:0016021
SMUC01236_TC02	GO:0048827	protein strubbelig-receptor family 3-like
SMUC01236_TC02	GO:0048437
SMUC01236_TC02	GO:0016021
SMUC01236_TC02	GO:0006468
SMUC01236_TC02	GO:0004672
SMUC01236_TC02	GO:0009506
SMUC01236_TC02	GO:0007623
SMUC01236_TC02	GO:0042660
SMUC01236_TC02	GO:2000067
SMUC01236_TC02	GO:0005524
SMUC01236_TC02	GO:0009653
SMUC01236_TC02	GO:0045604
SMUC01236_TC02	GO:0005886
SMUC01237_TC01	GO:0051603	ring-h2 group f2a isoform 2
SMUC01237_TC01	GO:0008270
SMUC01237_TC01	GO:0051726
SMUC01237_TC01	GO:0007165
SMUC01237_TC01	GO:0055046
SMUC01237_TC01	GO:0032787
SMUC01237_TC01	GO:0009561
SMUC01237_TC01	GO:0005886
SMUC01238_TC01	GO:0006397	serine arginine repetitive matrix protein 1-like isoform x1
SMUC01238_TC02	GO:0006397	sr-rich pre-mrna splicing activator
SMUC01238_TC03	GO:0006397	sr-rich pre-mrna splicing activator
SMUC01238_TC04	GO:0006397	serine arginine repetitive matrix protein 1-like isoform x1
SMUC01239_TC01	GO:0000325	abc transporter c family member 12-like
SMUC01239_TC01	GO:0015700
SMUC01239_TC01	GO:0071992
SMUC01239_TC01	GO:0032440
SMUC01239_TC01	GO:0046685
SMUC01239_TC01	GO:0071994
SMUC01239_TC01	GO:0015446
SMUC01239_TC01	GO:0006812
SMUC01239_TC01	GO:0016021
SMUC01239_TC01	GO:0034220
SMUC01239_TC01	GO:0009506
SMUC01239_TC01	GO:0055114
SMUC01239_TC01	GO:0006200
SMUC01239_TC01	GO:0005524
SMUC01239_TC01	EC:1.3.1.74
SMUC01239_TC01	EC:3.6.3.16
SMUC01239_TC02	GO:0000325	abc transporter c family member 12-like
SMUC01239_TC02	GO:0015700
SMUC01239_TC02	GO:0071992
SMUC01239_TC02	GO:0032440
SMUC01239_TC02	GO:0046685
SMUC01239_TC02	GO:0071994
SMUC01239_TC02	GO:0015446
SMUC01239_TC02	GO:0006812
SMUC01239_TC02	GO:0016021
SMUC01239_TC02	GO:0034220
SMUC01239_TC02	GO:0009506
SMUC01239_TC02	GO:0055114
SMUC01239_TC02	GO:0006200
SMUC01239_TC02	GO:0005524
SMUC01239_TC02	EC:1.3.1.74
SMUC01239_TC02	EC:3.6.3.16
SMUC01240_TC01	GO:0016021	dol-p-man:man c -pp-dol alpha- -mannosyltransferase
SMUC01240_TC01	GO:0000033
SMUC01240_TC01	GO:0005739
SMUC01240_TC01	GO:0030244
SMUC01240_TC01	GO:0097502
SMUC01240_TC01	GO:0006486
SMUC01240_TC01	GO:0048193
SMUC01240_TC01	GO:0009507
SMUC01240_TC01	GO:0005783
SMUC01240_TC01	EC:2.4.1
SMUC01242_TC01	GO:0009941	upf0420 protein c16orf58 homolog
SMUC01242_TC01	GO:0010224
SMUC01242_TC01	GO:0009926
SMUC01242_TC01	GO:0005739
SMUC01242_TC02	GO:0009941	upf0420 protein c16orf58 homolog
SMUC01242_TC02	GO:0010224
SMUC01242_TC02	GO:0009926
SMUC01242_TC02	GO:0005739
SMUC01242_TC03	GO:0009941	upf0420 protein c16orf58 homolog
SMUC01242_TC03	GO:0010224
SMUC01242_TC03	GO:0009926
SMUC01242_TC03	GO:0005739
SMUC01243_TC01	GO:0010333	(-)-camphene tricyclene chloroplastic-like
SMUC01243_TC01	GO:0016099
SMUC01243_TC01	GO:0000287
SMUC01243_TC01	GO:0009536
SMUC01245_TC01	GO:0019013	u5 small nuclear ribonucleoprotein 200 kda helicase-like
SMUC01245_TC01	GO:0005829
SMUC01245_TC01	GO:0003676
SMUC01245_TC01	GO:0005730
SMUC01245_TC01	GO:0009506
SMUC01245_TC01	GO:0008026
SMUC01245_TC01	GO:0006200
SMUC01245_TC01	GO:0005524
SMUC01245_TC01	GO:0030529
SMUC01245_TC01	GO:0016020
SMUC01246_TC01	GO:0009982	rna pseudourine synthase 5-like
SMUC01246_TC01	GO:0003723
SMUC01246_TC01	GO:0001522
SMUC01246_TC01	GO:0005739
SMUC01246_TC01	EC:5.4.99.12
SMUC01247_TC01	GO:0003676	atp-dependent dna helicase q-like 4a-like
SMUC01247_TC01	GO:0008270
SMUC01247_TC01	GO:0015074
SMUC01249_TC01	GO:0005829	tubby-like f-box protein 5-like
SMUC01249_TC01	GO:0008152
SMUC01249_TC01	GO:0016787
SMUC01249_TC01	GO:0009620
SMUC01249_TC01	GO:0005634
SMUC01249_TC01	GO:0009536
SMUC01249_TC01	GO:0005886
SMUC01250_TC01	GO:0006355	scarecrow-like protein 9-like
SMUC01250_TC01	GO:0006351
SMUC01251_TC01	GO:0003676	activating signal cointegrator 1 complex subunit 3-like
SMUC01251_TC01	GO:0008026
SMUC01251_TC01	GO:0006200
SMUC01251_TC01	GO:0005524
SMUC01251_TC01	GO:0009630
SMUC01251_TC01	GO:0005634
SMUC01253_TC01	GO:0016298	gdsl esterase lipase
SMUC01253_TC01	GO:0006629
SMUC01253_TC01	EC:3.1.1
SMUC01254_TC01	GO:0016298	gdsl esterase lipase
SMUC01254_TC01	GO:0006629
SMUC01254_TC01	EC:3.1.1
SMUC01253_TC02	GO:0016298	gdsl esterase lipase
SMUC01253_TC02	GO:0006629
SMUC01253_TC02	EC:3.1.1
SMUC01255_TC01	GO:0016021	probable sugar phosphate phosphate translocator at3g11320-like
SMUC01255_TC01	GO:0005783
SMUC01255_TC01	GO:0005794
SMUC01259_TC01	GO:0016772	probable serine threonine-protein kinase abkc-like
SMUC01259_TC01	GO:0008152
SMUC01259_TC02	GO:0016772	probable serine threonine-protein kinase abkc-like
SMUC01259_TC02	GO:0008152
SMUC01260_TC01	GO:0050794	protein phosphatase inhibitor 2-like
SMUC01260_TC01	GO:0050790
SMUC01261_TC01	GO:0044710	3-oxo-5-alpha-steroid 4-dehydrogenase family protein
SMUC01261_TC01	GO:0016020
SMUC01261_TC01	GO:0005737
SMUC01262_TC01	GO:0016311	probable protein phosphatase 2c 8-like
SMUC01262_TC01	GO:0046872
SMUC01262_TC01	GO:0004722
SMUC01262_TC01	GO:0005737
SMUC01262_TC02	GO:0016311	probable protein phosphatase 2c 8-like
SMUC01262_TC02	GO:0046872
SMUC01262_TC02	GO:0004722
SMUC01262_TC02	GO:0005737
SMUC01262_TC03	GO:0016311	probable protein phosphatase 2c 8-like
SMUC01262_TC03	GO:0046872
SMUC01262_TC03	GO:0004722
SMUC01262_TC03	GO:0005737
SMUC01262_TC04	GO:0016311	probable protein phosphatase 2c 8-like
SMUC01262_TC04	GO:0004722
SMUC01262_TC04	GO:0005737
SMUC01266_TC01	GO:0006355	b3 domain-containing protein at5g58280-like
SMUC01266_TC01	GO:0003677
SMUC01266_TC01	GO:0003700
SMUC01266_TC01	GO:0016020
SMUC01266_TC01	GO:0005634
SMUC01266_TC01	GO:0006351
SMUC01266_TC02	GO:0006355	b3 domain-containing protein at5g58280-like
SMUC01266_TC02	GO:0003677
SMUC01266_TC02	GO:0003700
SMUC01266_TC02	GO:0016020
SMUC01266_TC02	GO:0005634
SMUC01266_TC02	GO:0006351
SMUC01266_TC03	GO:0006355	b3 domain-containing protein at5g58280-like
SMUC01266_TC03	GO:0003677
SMUC01266_TC03	GO:0003700
SMUC01266_TC03	GO:0016020
SMUC01266_TC03	GO:0005634
SMUC01266_TC03	GO:0006351
SMUC01267_TC01	GO:0008152	tata-binding protein-associated factor 172-like
SMUC01267_TC01	GO:0005524
SMUC01267_TC01	GO:0004386
SMUC01267_TC01	GO:0003677
SMUC01268_TC02	GO:0048868	xylosyltransferase 1-like
SMUC01268_TC02	GO:0016020
SMUC01268_TC02	GO:0008152
SMUC01268_TC02	GO:0008375
SMUC01268_TC02	GO:0009567
SMUC01268_TC02	EC:2.4.1
SMUC01269_TC01	GO:0045893	heat shock factor protein hsf30-like
SMUC01269_TC01	GO:0071456
SMUC01269_TC01	GO:0034620
SMUC01269_TC01	GO:0010286
SMUC01269_TC01	GO:0043565
SMUC01269_TC01	GO:0010200
SMUC01269_TC01	GO:0003700
SMUC01269_TC01	GO:0034605
SMUC01269_TC01	GO:0009644
SMUC01269_TC01	GO:0042542
SMUC01269_TC01	GO:0005634
SMUC01269_TC01	GO:0006351
SMUC01269_TC02	GO:0045893	heat shock factor protein hsf30-like
SMUC01269_TC02	GO:0071456
SMUC01269_TC02	GO:0034620
SMUC01269_TC02	GO:0010286
SMUC01269_TC02	GO:0043565
SMUC01269_TC02	GO:0010200
SMUC01269_TC02	GO:0003700
SMUC01269_TC02	GO:0034605
SMUC01269_TC02	GO:0009644
SMUC01269_TC02	GO:0042542
SMUC01269_TC02	GO:0005634
SMUC01269_TC02	GO:0006351
SMUC01269_TC03	GO:0045893	heat shock factor protein hsf30-like
SMUC01269_TC03	GO:0071456
SMUC01269_TC03	GO:0034620
SMUC01269_TC03	GO:0010286
SMUC01269_TC03	GO:0043565
SMUC01269_TC03	GO:0010200
SMUC01269_TC03	GO:0003700
SMUC01269_TC03	GO:0034605
SMUC01269_TC03	GO:0009644
SMUC01269_TC03	GO:0042542
SMUC01269_TC03	GO:0005634
SMUC01269_TC03	GO:0006351
SMUC01269_TC04	GO:0045893	heat shock factor protein hsf30-like
SMUC01269_TC04	GO:0071456
SMUC01269_TC04	GO:0034620
SMUC01269_TC04	GO:0010286
SMUC01269_TC04	GO:0043565
SMUC01269_TC04	GO:0010200
SMUC01269_TC04	GO:0003700
SMUC01269_TC04	GO:0034605
SMUC01269_TC04	GO:0009644
SMUC01269_TC04	GO:0042542
SMUC01269_TC04	GO:0005634
SMUC01269_TC04	GO:0006351
SMUC01269_TC05	GO:0045893	heat shock factor protein hsf30-like
SMUC01269_TC05	GO:0071456
SMUC01269_TC05	GO:0034620
SMUC01269_TC05	GO:0010286
SMUC01269_TC05	GO:0043565
SMUC01269_TC05	GO:0010200
SMUC01269_TC05	GO:0003700
SMUC01269_TC05	GO:0034605
SMUC01269_TC05	GO:0009644
SMUC01269_TC05	GO:0042542
SMUC01269_TC05	GO:0005634
SMUC01269_TC05	GO:0006351
SMUC01269_TC06	GO:0045893	heat shock factor protein hsf30-like
SMUC01269_TC06	GO:0071456
SMUC01269_TC06	GO:0034620
SMUC01269_TC06	GO:0010286
SMUC01269_TC06	GO:0043565
SMUC01269_TC06	GO:0010200
SMUC01269_TC06	GO:0003700
SMUC01269_TC06	GO:0034605
SMUC01269_TC06	GO:0009644
SMUC01269_TC06	GO:0042542
SMUC01269_TC06	GO:0005634
SMUC01269_TC06	GO:0006351
SMUC01271_TC01	GO:0005783	iaa-amino acid hydrolase ilr1-like 3-like
SMUC01271_TC01	GO:0010211
SMUC01271_TC01	GO:0005794
SMUC01271_TC01	GO:0010210
SMUC01271_TC01	GO:0009850
SMUC01271_TC01	GO:0047980
SMUC01271_TC01	EC:3.5.1.32
SMUC01273_TC01	GO:0008270	zinc finger protein at1g68190-like
SMUC01273_TC01	GO:0005622
SMUC01276_TC01	GO:0009987	multisubstrate pseudouridine synthase 7-like
SMUC01276_TC01	GO:0009982
SMUC01276_TC01	EC:5.4.99.12
SMUC01277_TC01	GO:0009630	heat repeat-containing protein 5b-like
SMUC01277_TC01	GO:0000226
SMUC01277_TC01	GO:0000911
SMUC01277_TC01	GO:0010050
SMUC01277_TC01	GO:0016926
SMUC01277_TC01	GO:0005829
SMUC01277_TC01	GO:0005982
SMUC01277_TC01	GO:0050665
SMUC01277_TC01	GO:0010228
SMUC01277_TC01	GO:0035196
SMUC01277_TC01	GO:0010267
SMUC01277_TC01	GO:0005634
SMUC01277_TC01	GO:0005991
SMUC01277_TC01	GO:0009616
SMUC01278_TC01	GO:0005829	flap endonuclease 1-like
SMUC01278_TC01	GO:0090305
SMUC01278_TC01	GO:0006281
SMUC01278_TC01	GO:0005739
SMUC01278_TC01	GO:0005730
SMUC01278_TC01	GO:0010228
SMUC01278_TC01	GO:0003677
SMUC01278_TC01	GO:0004518
SMUC01278_TC01	GO:0005654
SMUC01278_TC01	EC:3.1
SMUC01278_TC02	GO:0005829	flap endonuclease 1-like
SMUC01278_TC02	GO:0090305
SMUC01278_TC02	GO:0006281
SMUC01278_TC02	GO:0004519
SMUC01278_TC02	GO:0005739
SMUC01278_TC02	GO:0005730
SMUC01278_TC02	GO:0046872
SMUC01278_TC02	GO:0006260
SMUC01278_TC02	GO:0010228
SMUC01278_TC02	GO:0003677
SMUC01278_TC02	GO:0004527
SMUC01278_TC02	GO:0005654
SMUC01279_TC01	GO:0006355	b3 domain-containing protein os01g0905400-like
SMUC01279_TC01	GO:0003677
SMUC01279_TC01	GO:0006351
SMUC01279_TC01	GO:0005634
SMUC01279_TC02	GO:0006355	b3 domain-containing protein loc_os12g40080-like isoform x1
SMUC01279_TC02	GO:0003677
SMUC01279_TC02	GO:0006351
SMUC01279_TC02	GO:0005634
SMUC01280_TC01	GO:0008152	aminoacrylate hydrolase -like
SMUC01280_TC01	GO:0016787
SMUC01280_TC02	GO:0008152	alpha beta fold family protein
SMUC01280_TC02	GO:0003824
SMUC01281_TC01	GO:0050529	methylesterase chloroplastic-like
SMUC01281_TC01	GO:0008152
SMUC01281_TC01	GO:0005737
SMUC01281_TC01	GO:0005886
SMUC01281_TC01	EC:3.1.1.78
SMUC01283_TC01	GO:0009987	low quality protein: histone-lysine n-methyltransferase clf-like
SMUC01283_TC01	GO:0031519
SMUC01283_TC01	GO:0044699
SMUC01283_TC01	GO:0003682
SMUC01288_TC01	GO:0009570	uncharacterized loc101209189
SMUC01289_TC01	GO:0035091	lipid binding
SMUC01289_TC01	GO:0005886
SMUC01289_TC01	GO:0007165
SMUC01289_TC01	GO:0019344
SMUC01289_TC01	GO:0005634
SMUC01289_TC01	GO:0005829
SMUC01290_TC01	GO:0000062	major facilitator superfamily domain-containing protein 5-like
SMUC01292_TC01	GO:0016021	bidirectional sugar transporter sweet17-like
SMUC01292_TC01	GO:0008643
SMUC01292_TC01	GO:0005886
SMUC01293_TC01	GO:0008270	jmjc domain containing expressed
SMUC01294_TC01	GO:0009651	phosphatidylinositol 3-kinase
SMUC01294_TC01	GO:0048015
SMUC01294_TC01	GO:0072593
SMUC01294_TC01	GO:0016303
SMUC01294_TC01	GO:0005524
SMUC01294_TC01	GO:0046854
SMUC01294_TC01	GO:0006897
SMUC01294_TC01	GO:0036092
SMUC01294_TC01	GO:0055046
SMUC01294_TC01	EC:2.7.1.137
SMUC01295_TC01	GO:0016757	duf246 domain-containing protein at1g04910-like
SMUC01295_TC01	GO:0005794
SMUC01297_TC01	GO:0003676	u1 small nuclear ribonucleoprotein a-like
SMUC01297_TC01	GO:0005737
SMUC01297_TC01	GO:0000166
SMUC01297_TC02	GO:0003676	u1 small nuclear ribonucleoprotein a-like
SMUC01297_TC02	GO:0005737
SMUC01297_TC02	GO:0000166
SMUC01298_TC01	GO:0004715	serine threonine-protein kinase ht1-like
SMUC01298_TC01	GO:0018108
SMUC01298_TC01	GO:0016597
SMUC01298_TC01	GO:0005524
SMUC01298_TC01	GO:0004674
SMUC01298_TC01	EC:2.7.10.2
SMUC01298_TC01	EC:2.7.11
SMUC01299_TC01	GO:0010190	cofactor assembly
SMUC01299_TC01	GO:0009535
SMUC01300_TC01	GO:0010363	outer envelope protein mitochondrial-like
SMUC01300_TC01	GO:0015802
SMUC01300_TC01	GO:0005739
SMUC01300_TC01	GO:0015696
SMUC01300_TC01	GO:0043090
SMUC01300_TC01	GO:0016884
SMUC01300_TC01	GO:0006626
SMUC01300_TC01	GO:0006862
SMUC01300_TC01	GO:0004040
SMUC01300_TC01	GO:0006612
SMUC01300_TC01	GO:0043069
SMUC01300_TC01	GO:0006888
SMUC01300_TC01	GO:0008152
SMUC01300_TC01	GO:0043269
SMUC01300_TC01	EC:3.5.1.4
SMUC01301_TC01	GO:0016772	low quality protein: protein translocase subunit chloroplastic-like
SMUC01301_TC01	GO:0046872
SMUC01301_TC01	GO:0009941
SMUC01301_TC01	GO:0044765
SMUC01301_TC01	GO:0005524
SMUC01301_TC01	GO:0008152
SMUC01301_TC01	GO:0006886
SMUC01301_TC01	GO:0005886
SMUC01301_TC01	GO:0009790
SMUC01304_TC01	GO:0016021	probable s-acyltransferase at2g33640-like
SMUC01304_TC01	GO:0008270
SMUC01304_TC01	GO:0009909
SMUC01304_TC01	GO:0048449
SMUC01304_TC01	GO:0016746
SMUC01304_TC01	GO:0016570
SMUC01304_TC02	GO:0016021	probable s-acyltransferase at2g33640-like
SMUC01304_TC02	GO:0008152
SMUC01304_TC02	GO:0016746
SMUC01304_TC02	GO:0008270
SMUC01304_TC03	GO:0016021	probable s-acyltransferase at2g33640-like
SMUC01304_TC03	GO:0008152
SMUC01304_TC03	GO:0016746
SMUC01304_TC03	GO:0008270
SMUC01306_TC01	GO:0015996	mar-binding filament-like protein 1 isoform 1
SMUC01306_TC01	GO:0009507
SMUC01308_TC01	GO:0008270	ring u-box superfamily protein isoform 1
SMUC01308_TC01	GO:0010200
SMUC01309_TC01	GO:0046872	transcription factor jumonji domain-containing protein
SMUC01310_TC01	GO:0003677	stress response protein nst1-like
SMUC01310_TC01	GO:0009507
SMUC01310_TC01	GO:0043170
SMUC01310_TC01	GO:0044238
SMUC01310_TC02	GO:0003677	stress response protein nst1-like
SMUC01310_TC02	GO:0009507
SMUC01310_TC03	GO:0003677	stress response protein nst1-like
SMUC01312_TC01	GO:0006355	nuclear transcription factor y subunit b-8-like
SMUC01312_TC01	GO:0043565
SMUC01312_TC01	GO:0005634
SMUC01312_TC01	GO:0046982
SMUC01313_TC01	GO:0004364	glutathione s-transferase chloroplastic-like
SMUC01313_TC01	GO:0009570
SMUC01313_TC01	GO:0010731
SMUC01313_TC01	EC:2.5.1.18
SMUC01314_TC01	GO:0005737	diphthamide biosynthesis protein 2-like
SMUC01314_TC01	GO:0017183
SMUC01314_TC01	GO:0015824
SMUC01314_TC02	GO:0005737	diphthamide biosynthesis protein 2-like
SMUC01314_TC02	GO:0017183
SMUC01314_TC02	GO:0015824
SMUC01315_TC01	GO:0043231	mannosyl-oligosaccharide -alpha-mannosidase mns1-like
SMUC01315_TC01	GO:0005509
SMUC01315_TC01	GO:0044699
SMUC01315_TC01	GO:0004571
SMUC01315_TC01	GO:0008152
SMUC01315_TC01	GO:0016020
SMUC01315_TC01	EC:3.2.1.113
SMUC01316_TC01	GO:0006470	protein phosphatase
SMUC01316_TC01	GO:0046872
SMUC01316_TC01	GO:0004722
SMUC01316_TC01	GO:0005886
SMUC01316_TC02	GO:0006470	protein phosphatase
SMUC01316_TC02	GO:0046872
SMUC01316_TC02	GO:0004722
SMUC01316_TC02	GO:0005886
SMUC01316_TC03	GO:0006470	protein phosphatase
SMUC01316_TC03	GO:0046872
SMUC01316_TC03	GO:0004722
SMUC01316_TC03	GO:0005886
SMUC01319_TC01	GO:0001047	transcription factor tcp8-like
SMUC01321_TC01	GO:0000166	gpn-loop gtpase 3-like
SMUC01321_TC02	GO:0005634	low quality protein: uncharacterized loc101206874
SMUC01322_TC01	GO:0030170	proline synthase co-transcribed bacterial homolog
SMUC01322_TC01	GO:0010264
SMUC01322_TC01	GO:0006744
SMUC01325_TC01	GO:0016874	f-box protein at3g58530-like
SMUC01325_TC01	GO:0008152
SMUC01325_TC01	GO:0005829
SMUC01325_TC02	GO:0016874	f-box protein at3g58530-like
SMUC01325_TC02	GO:0008152
SMUC01325_TC02	GO:0005829
SMUC01327_TC01	GO:0005576	arm repeat superfamily isoform 2
SMUC01327_TC01	GO:0006953
SMUC01327_TC02	GO:0005576	arm repeat superfamily isoform 2
SMUC01327_TC02	GO:0006953
SMUC01328_TC01	GO:0035335	myotubularin-related protein 2-like
SMUC01328_TC01	GO:0004438
SMUC01328_TC01	GO:0052629
SMUC01328_TC01	GO:0043407
SMUC01328_TC01	GO:0004725
SMUC01328_TC01	GO:0005634
SMUC01328_TC01	EC:3.1.3.64
SMUC01328_TC01	EC:3.1.3.48
SMUC01328_TC01	EC:3.1.3
SMUC01328_TC02	GO:0035335	myotubularin-related protein 2-like
SMUC01328_TC02	GO:0004438
SMUC01328_TC02	GO:0052629
SMUC01328_TC02	GO:0043407
SMUC01328_TC02	GO:0004725
SMUC01328_TC02	GO:0005634
SMUC01328_TC02	EC:3.1.3.64
SMUC01328_TC02	EC:3.1.3.48
SMUC01328_TC02	EC:3.1.3
SMUC01329_TC01	GO:0006541	ctp synthase-like
SMUC01329_TC01	GO:0003883
SMUC01329_TC01	GO:0005524
SMUC01329_TC01	GO:0044210
SMUC01329_TC01	EC:6.3.4.2
SMUC01329_TC02	GO:0006541	ctp synthase-like
SMUC01329_TC02	GO:0003883
SMUC01329_TC02	GO:0005524
SMUC01329_TC02	GO:0044210
SMUC01329_TC02	EC:6.3.4.2
SMUC01330_TC01	GO:0009751	transcription factor asg4-like
SMUC01330_TC01	GO:0003677
SMUC01330_TC01	GO:0046686
SMUC01330_TC01	GO:0003682
SMUC01330_TC01	GO:0009739
SMUC01330_TC01	GO:0005634
SMUC01330_TC01	GO:0009733
SMUC01330_TC01	GO:0009723
SMUC01330_TC01	GO:0009651
SMUC01330_TC01	GO:0009737
SMUC01330_TC01	GO:0009753
SMUC01332_TC01	GO:0006355	ethylene-responsive transcription factor crf4-like
SMUC01332_TC01	GO:0003700
SMUC01332_TC01	GO:0003677
SMUC01332_TC01	GO:0006351
SMUC01332_TC01	GO:0005634
SMUC01333_TC01	GO:0046983	transcription factor bhlh62-like
SMUC01334_TC01	GO:0005739	PREDICTED: uncharacterized protein LOC102597716
SMUC01334_TC02	GO:0006468	PREDICTED: uncharacterized protein LOC102597716
SMUC01334_TC02	GO:0005524
SMUC01334_TC02	GO:0004674
SMUC01334_TC02	EC:2.7.11
SMUC01334_TC03	GO:0006468	PREDICTED: uncharacterized protein LOC102597716
SMUC01334_TC03	GO:0005524
SMUC01334_TC03	GO:0004674
SMUC01334_TC03	EC:2.7.11
SMUC01335_TC01	GO:0006355	dof zinc finger
SMUC01335_TC01	GO:0003677
SMUC01336_TC01	GO:0016020	nucleotide binding
SMUC01336_TC03	GO:0016020	nucleotide binding
SMUC01336_TC06	GO:0016020	nucleotide binding
SMUC01338_TC01	GO:0009506	ubiquitin carboxyl-terminal hydrolase 12-like
SMUC01338_TC01	GO:0006511
SMUC01338_TC01	GO:0004221
SMUC01338_TC01	GO:0005829
SMUC01338_TC01	GO:0008234
SMUC01338_TC01	EC:3.1.2.15
SMUC01338_TC01	EC:3.4
SMUC01339_TC01	GO:0006468	kinase family protein
SMUC01339_TC01	GO:0004674
SMUC01339_TC01	GO:0004842
SMUC01339_TC01	GO:0005524
SMUC01339_TC01	GO:0016567
SMUC01339_TC01	GO:0005515
SMUC01339_TC01	GO:0002238
SMUC01339_TC01	GO:0000151
SMUC01339_TC01	GO:0009507
SMUC01339_TC01	GO:0006950
SMUC01339_TC01	GO:0005634
SMUC01339_TC01	GO:0005886
SMUC01339_TC01	EC:2.7.11
SMUC01339_TC01	EC:6.3.2.19
SMUC01345_TC01	GO:0000160	phytochrome c
SMUC01345_TC01	GO:0009585
SMUC01345_TC01	GO:0017006
SMUC01345_TC01	GO:0018106
SMUC01345_TC01	GO:0018298
SMUC01345_TC01	GO:0006355
SMUC01345_TC01	GO:0009584
SMUC01345_TC01	GO:0023014
SMUC01345_TC01	GO:0005524
SMUC01345_TC01	GO:0042803
SMUC01345_TC01	GO:0009881
SMUC01345_TC01	GO:0016020
SMUC01345_TC01	GO:0006351
SMUC01345_TC01	GO:0000155
SMUC01345_TC01	EC:2.7.3
SMUC01346_TC01	GO:0009630	phytochrome b
SMUC01346_TC01	GO:0031516
SMUC01346_TC01	GO:0009687
SMUC01346_TC01	GO:0010374
SMUC01346_TC01	GO:0009867
SMUC01346_TC01	GO:0016020
SMUC01346_TC01	GO:0010148
SMUC01346_TC01	GO:0017006
SMUC01346_TC01	GO:0006351
SMUC01346_TC01	GO:0018106
SMUC01346_TC01	GO:0023014
SMUC01346_TC01	GO:0009585
SMUC01346_TC01	GO:0031517
SMUC01346_TC01	GO:0015979
SMUC01346_TC01	GO:0010617
SMUC01346_TC01	GO:0009638
SMUC01346_TC01	GO:0018298
SMUC01346_TC01	GO:0010018
SMUC01346_TC01	GO:0009640
SMUC01346_TC01	GO:0005829
SMUC01346_TC01	GO:0009584
SMUC01346_TC01	GO:0000155
SMUC01346_TC01	GO:0006355
SMUC01346_TC01	GO:0009649
SMUC01346_TC01	GO:0010161
SMUC01346_TC01	GO:0016604
SMUC01346_TC01	GO:0010202
SMUC01346_TC01	GO:0010029
SMUC01346_TC01	GO:0009409
SMUC01346_TC01	GO:0000160
SMUC01346_TC01	GO:0031347
SMUC01346_TC01	GO:0042803
SMUC01346_TC01	GO:0005524
SMUC01346_TC01	GO:0006325
SMUC01346_TC01	EC:2.7.3
SMUC01346_TC02	GO:0009630	phytochrome b
SMUC01346_TC02	GO:0031516
SMUC01346_TC02	GO:0009687
SMUC01346_TC02	GO:0010374
SMUC01346_TC02	GO:0009867
SMUC01346_TC02	GO:0016020
SMUC01346_TC02	GO:0010148
SMUC01346_TC02	GO:0017006
SMUC01346_TC02	GO:0006351
SMUC01346_TC02	GO:0018106
SMUC01346_TC02	GO:0023014
SMUC01346_TC02	GO:0009585
SMUC01346_TC02	GO:0031517
SMUC01346_TC02	GO:0015979
SMUC01346_TC02	GO:0010617
SMUC01346_TC02	GO:0009638
SMUC01346_TC02	GO:0018298
SMUC01346_TC02	GO:0010018
SMUC01346_TC02	GO:0009640
SMUC01346_TC02	GO:0005829
SMUC01346_TC02	GO:0009584
SMUC01346_TC02	GO:0000155
SMUC01346_TC02	GO:0006355
SMUC01346_TC02	GO:0009649
SMUC01346_TC02	GO:0010161
SMUC01346_TC02	GO:0016604
SMUC01346_TC02	GO:0010202
SMUC01346_TC02	GO:0010029
SMUC01346_TC02	GO:0009409
SMUC01346_TC02	GO:0000160
SMUC01346_TC02	GO:0031347
SMUC01346_TC02	GO:0042803
SMUC01346_TC02	GO:0005524
SMUC01346_TC02	GO:0006325
SMUC01346_TC02	EC:2.7.3
SMUC01347_TC01	GO:0005773	tartrate-resistant acid phosphatase type 5
SMUC01347_TC01	GO:0003993
SMUC01347_TC01	GO:0016311
SMUC01347_TC01	GO:0004722
SMUC01347_TC01	GO:0030643
SMUC01347_TC01	GO:0015706
SMUC01347_TC01	GO:0010167
SMUC01347_TC01	GO:0042542
SMUC01347_TC01	GO:0005576
SMUC01347_TC01	EC:3.1.3.2
SMUC01349_TC01	GO:0016021	gpi-anchored wall transfer
SMUC01349_TC01	GO:0006506
SMUC01349_TC01	GO:0016746
SMUC01349_TC01	GO:0005789
SMUC01349_TC02	GO:0016021	gpi-anchored wall transfer
SMUC01349_TC02	GO:0006506
SMUC01349_TC02	GO:0016746
SMUC01349_TC02	GO:0005789
SMUC01350_TC01	GO:0005516	calmodulin-binding protein
SMUC01351_TC01	GO:0090415	7-hydroxymethyl chlorophyll a chloroplastic-like
SMUC01351_TC01	GO:0050454
SMUC01351_TC01	GO:0009507
SMUC01351_TC01	GO:0033354
SMUC01351_TC01	GO:0055114
SMUC01351_TC01	EC:1.12.98.1
SMUC01352_TC01	GO:0005886	nodulation receptor kinase
SMUC01352_TC01	GO:0006468
SMUC01352_TC01	GO:0005524
SMUC01352_TC01	GO:0004674
SMUC01352_TC01	EC:2.7.11
SMUC01352_TC02	GO:0005886	nodulation receptor kinase
SMUC01352_TC02	GO:0006468
SMUC01352_TC02	GO:0005524
SMUC01352_TC02	GO:0004674
SMUC01352_TC02	EC:2.7.11
SMUC01353_TC01	GO:0016787	lanc-like protein 2-like
SMUC01353_TC01	GO:0008152
SMUC01353_TC01	GO:0019898
SMUC01353_TC02	GO:0010231	lanc-like protein 2-like
SMUC01353_TC02	GO:0018108
SMUC01353_TC02	GO:0019898
SMUC01353_TC02	GO:0010427
SMUC01353_TC02	GO:0004715
SMUC01353_TC02	GO:0009787
SMUC01353_TC02	GO:0005886
SMUC01353_TC02	GO:0033961
SMUC01353_TC02	EC:2.7.10.2
SMUC01353_TC02	EC:3.3.2.9
SMUC01356_TC01	GO:0055114	zerumbone synthase-like
SMUC01356_TC01	GO:0004316
SMUC01356_TC01	EC:1.1.1.100
SMUC01357_TC01	GO:0016829	udp-glucuronic acid decarboxylase 1-like
SMUC01358_TC01	GO:0006355	growth-regulating factor
SMUC01358_TC01	GO:0005524
SMUC01358_TC01	GO:0016818
SMUC01358_TC01	GO:0008152
SMUC01358_TC01	GO:0005634
SMUC01363_TC01	GO:0005768	probable beta- -galactosyltransferase 11-like
SMUC01363_TC01	GO:0047220
SMUC01363_TC01	GO:0005794
SMUC01363_TC01	GO:0006486
SMUC01363_TC01	GO:0016021
SMUC01363_TC01	GO:0005802
SMUC01363_TC01	GO:0005739
SMUC01363_TC01	EC:2.4.1.134
SMUC01364_TC01	GO:0003676	rna-binding protein 40-like
SMUC01364_TC01	GO:0000166
SMUC01364_TC02	GO:0003676	rna-binding family protein isoform 1
SMUC01364_TC02	GO:0000166
SMUC01364_TC02	GO:0009536
SMUC01364_TC03	GO:0003676	rna-binding protein 40-like
SMUC01364_TC03	GO:0000166
SMUC01364_TC03	GO:0009536
SMUC01366_TC01	GO:0004518	dnase i-like superfamily protein
SMUC01366_TC01	GO:0008152
SMUC01366_TC01	GO:0009507
SMUC01366_TC01	GO:0005634
SMUC01366_TC01	EC:3.1
SMUC01366_TC02	GO:0004527	carbon catabolite repressor protein 4 homolog 4-like
SMUC01366_TC02	GO:0090501
SMUC01366_TC02	GO:0009507
SMUC01366_TC02	GO:0005634
SMUC01368_TC01	GO:0003723	chloroplastic group iia intron splicing facilitator chloroplastic-like
SMUC01368_TC01	GO:0000373
SMUC01369_TC01	GO:0006306	transcription factor x1-like protein
SMUC01369_TC01	GO:0006342
SMUC01369_TC01	GO:0046686
SMUC01369_TC01	GO:0031047
SMUC01370_TC01	GO:0008270	probable e3 ubiquitin-protein ligase ari1-like
SMUC01371_TC01	GO:0004828	serine--trna ligase-like
SMUC01371_TC01	GO:0097056
SMUC01371_TC01	GO:0006434
SMUC01371_TC01	GO:0005524
SMUC01371_TC01	GO:0046686
SMUC01371_TC01	GO:0005737
SMUC01371_TC01	EC:6.1.1.11
SMUC01372_TC01	GO:0007623	ctd small phosphatase-like protein 2-like
SMUC01372_TC01	GO:0016311
SMUC01372_TC01	GO:0016791
SMUC01372_TC01	EC:3.1.3.41
SMUC01374_TC01	GO:0005737	ring u-box domain-containing protein
SMUC01374_TC01	GO:0005634
SMUC01374_TC01	GO:0008270
SMUC01375_TC01	GO:0032499	chitin elicitor receptor kinase 1-like
SMUC01375_TC01	GO:0019199
SMUC01375_TC01	GO:0032491
SMUC01375_TC01	GO:0071219
SMUC01375_TC01	GO:0071323
SMUC01375_TC01	GO:0042742
SMUC01375_TC01	GO:0046777
SMUC01375_TC01	GO:0002752
SMUC01375_TC01	GO:0004674
SMUC01375_TC01	GO:0009817
SMUC01375_TC01	GO:2001080
SMUC01375_TC01	GO:0042803
SMUC01375_TC01	GO:0005524
SMUC01375_TC01	GO:0035556
SMUC01375_TC01	EC:2.7.11
SMUC01377_TC01	GO:0008270	alcohol dehydrogenase-like 7-like
SMUC01377_TC01	GO:0055114
SMUC01377_TC01	GO:0051903
SMUC01377_TC01	EC:1.1.1.284
SMUC01381_TC01	GO:0003723	29 kda ribonucleoprotein chloroplastic-like
SMUC01381_TC01	GO:0000398
SMUC01381_TC01	GO:0009570
SMUC01381_TC01	GO:0005634
SMUC01381_TC01	GO:0000166
SMUC01383_TC01	GO:0048482	protein da1-like
SMUC01383_TC01	GO:0005886
SMUC01383_TC01	GO:0043130
SMUC01383_TC01	GO:0048317
SMUC01383_TC01	GO:0046621
SMUC01383_TC01	GO:0008270
SMUC01384_TC01	GO:0009294	swi snf-related matrix-associated actin-dependent regulator of chromatin subfamily a member 3-like 2-like
SMUC01384_TC01	GO:0004386
SMUC01384_TC01	GO:0003677
SMUC01384_TC01	GO:0045003
SMUC01384_TC01	GO:0005524
SMUC01384_TC01	GO:0016740
SMUC01384_TC01	GO:0008270
SMUC01385_TC01	GO:0045893	serine threonine-protein kinase aurora-3-like
SMUC01385_TC01	GO:0000226
SMUC01385_TC01	GO:0010279
SMUC01385_TC01	GO:0043988
SMUC01385_TC01	GO:0010252
SMUC01385_TC01	GO:0000911
SMUC01385_TC01	GO:0051567
SMUC01385_TC01	GO:0016579
SMUC01385_TC01	GO:0006342
SMUC01385_TC01	GO:0010388
SMUC01385_TC01	GO:0009640
SMUC01385_TC01	GO:0005737
SMUC01385_TC01	GO:0009733
SMUC01385_TC01	GO:0005819
SMUC01385_TC01	GO:0000775
SMUC01385_TC01	GO:0016567
SMUC01385_TC01	GO:0035175
SMUC01385_TC01	GO:0044022
SMUC01385_TC01	GO:0005634
SMUC01385_TC01	GO:0005524
SMUC01385_TC01	GO:0043987
SMUC01385_TC02	GO:0043988	serine threonine-protein kinase aurora-3-like
SMUC01385_TC02	GO:0044022
SMUC01385_TC02	GO:0043987
SMUC01385_TC02	GO:0005524
SMUC01385_TC02	GO:0005819
SMUC01385_TC02	GO:0035175
SMUC01388_TC01	GO:0044763	cyclin-d1-1-like
SMUC01388_TC01	GO:0051726
SMUC01388_TC01	GO:0005634
SMUC01389_TC01	GO:0034220	cyclic nucleotide-gated ion channel 1-like
SMUC01389_TC01	GO:0016021
SMUC01389_TC01	GO:0005261
SMUC01389_TC01	GO:0030001
SMUC01389_TC01	GO:0009620
SMUC01390_TC01	GO:0005739	pentatricopeptide repeat-containing protein mitochondrial-like
SMUC01390_TC01	GO:0009507
SMUC01391_TC01	GO:0006629	galactolipase phospholipase
SMUC01391_TC01	GO:0016926
SMUC01391_TC01	GO:0047714
SMUC01391_TC01	GO:0004620
SMUC01391_TC01	GO:0009620
SMUC01391_TC01	GO:0009695
SMUC01391_TC01	GO:0010228
SMUC01391_TC01	GO:0050665
SMUC01391_TC01	GO:0005634
SMUC01391_TC01	EC:3.1.1.26
SMUC01391_TC01	EC:3.1.1
SMUC01391_TC02	GO:0006629	galactolipase phospholipase
SMUC01391_TC02	GO:0016926
SMUC01391_TC02	GO:0047714
SMUC01391_TC02	GO:0004620
SMUC01391_TC02	GO:0009620
SMUC01391_TC02	GO:0009695
SMUC01391_TC02	GO:0010228
SMUC01391_TC02	GO:0050665
SMUC01391_TC02	GO:0005634
SMUC01391_TC02	EC:3.1.1.26
SMUC01391_TC02	EC:3.1.1
SMUC01392_TC01	GO:0048364	potassium channel kat1-like
SMUC01392_TC01	GO:0005802
SMUC01392_TC01	GO:0005773
SMUC01392_TC01	GO:0004571
SMUC01392_TC01	GO:0003988
SMUC01392_TC01	GO:0010118
SMUC01392_TC01	GO:0005509
SMUC01392_TC01	GO:0005777
SMUC01392_TC01	GO:0006491
SMUC01392_TC01	GO:0071805
SMUC01392_TC01	GO:0030551
SMUC01392_TC01	GO:0034765
SMUC01392_TC01	GO:0042802
SMUC01392_TC01	GO:0009644
SMUC01392_TC01	GO:0016021
SMUC01392_TC01	GO:0005768
SMUC01392_TC01	GO:0005242
SMUC01392_TC01	GO:0005886
SMUC01392_TC01	GO:0005634
SMUC01392_TC01	GO:0007623
SMUC01392_TC01	GO:0005739
SMUC01392_TC01	EC:3.2.1.113
SMUC01392_TC01	EC:2.3.1.16
SMUC01394_TC01	GO:0000278	protein far-red impaired response 1-like
SMUC01394_TC01	GO:0009630
SMUC01394_TC01	GO:0080019
SMUC01394_TC01	GO:0045893
SMUC01394_TC01	GO:0009611
SMUC01394_TC01	GO:0005515
SMUC01394_TC01	GO:0008270
SMUC01394_TC01	GO:0016579
SMUC01394_TC01	GO:0010345
SMUC01394_TC01	GO:0009410
SMUC01394_TC01	GO:0016571
SMUC01394_TC01	GO:0000724
SMUC01394_TC01	GO:0009651
SMUC01394_TC01	GO:0010018
SMUC01394_TC01	GO:0009507
SMUC01394_TC01	GO:0016627
SMUC01394_TC01	GO:0010388
SMUC01394_TC01	GO:0009640
SMUC01394_TC01	GO:0006396
SMUC01394_TC01	GO:0016567
SMUC01394_TC01	GO:0009556
SMUC01394_TC01	GO:0050062
SMUC01394_TC01	GO:0003700
SMUC01394_TC01	GO:0010212
SMUC01394_TC01	GO:0042753
SMUC01394_TC01	GO:0005886
SMUC01394_TC01	GO:0005634
SMUC01394_TC01	EC:1.2.1.50
SMUC01394_TC02	GO:0000278	protein far-red impaired response 1-like
SMUC01394_TC02	GO:0009630
SMUC01394_TC02	GO:0080019
SMUC01394_TC02	GO:0045893
SMUC01394_TC02	GO:0009611
SMUC01394_TC02	GO:0005515
SMUC01394_TC02	GO:0008270
SMUC01394_TC02	GO:0016579
SMUC01394_TC02	GO:0010345
SMUC01394_TC02	GO:0009410
SMUC01394_TC02	GO:0016571
SMUC01394_TC02	GO:0000724
SMUC01394_TC02	GO:0009651
SMUC01394_TC02	GO:0010018
SMUC01394_TC02	GO:0009507
SMUC01394_TC02	GO:0016627
SMUC01394_TC02	GO:0010388
SMUC01394_TC02	GO:0009640
SMUC01394_TC02	GO:0006396
SMUC01394_TC02	GO:0016567
SMUC01394_TC02	GO:0009556
SMUC01394_TC02	GO:0050062
SMUC01394_TC02	GO:0003700
SMUC01394_TC02	GO:0010212
SMUC01394_TC02	GO:0042753
SMUC01394_TC02	GO:0005886
SMUC01394_TC02	GO:0005634
SMUC01394_TC02	EC:1.2.1.50
SMUC01395_TC01	GO:0044464	PREDICTED: uncharacterized protein LOC101252278
SMUC01396_TC01	GO:0009630	cohesin subunit sa-1-like
SMUC01396_TC01	GO:0006635
SMUC01396_TC01	GO:0007131
SMUC01396_TC01	GO:0000911
SMUC01396_TC01	GO:0010638
SMUC01396_TC01	GO:0033044
SMUC01396_TC01	GO:0016558
SMUC01396_TC01	GO:0051455
SMUC01396_TC01	GO:0010564
SMUC01396_TC01	GO:0010090
SMUC01396_TC01	GO:0006396
SMUC01396_TC01	GO:0005694
SMUC01396_TC01	GO:0007067
SMUC01396_TC01	GO:0003677
SMUC01396_TC01	GO:0009887
SMUC01396_TC01	GO:0051754
SMUC01396_TC01	GO:0007129
SMUC01396_TC01	GO:0005634
SMUC01396_TC01	GO:0006325
SMUC01397_TC01	GO:0071310	light-inducible protein cprf2-like
SMUC01397_TC01	GO:1901701
SMUC01397_TC01	GO:0006355
SMUC01397_TC01	GO:0043565
SMUC01397_TC01	GO:0005515
SMUC01397_TC01	GO:0003700
SMUC01397_TC01	GO:0005634
SMUC01397_TC01	GO:0006351
SMUC01398_TC01	GO:0004386	atp-dependent helicase rhp16-like
SMUC01398_TC01	GO:0003677
SMUC01398_TC01	GO:0005524
SMUC01398_TC01	GO:0008152
SMUC01398_TC01	GO:0008270
SMUC01399_TC01	GO:0006355	heat stress transcription factor a-3-like
SMUC01399_TC01	GO:0003700
SMUC01399_TC01	GO:0043565
SMUC01399_TC01	GO:0010200
SMUC01399_TC01	GO:0005634
SMUC01399_TC01	GO:0009408
SMUC01401_TC01	GO:0048544	g-type lectin s-receptor-like serine threonine-protein kinase b120-like
SMUC01401_TC01	GO:0006468
SMUC01401_TC01	GO:0005524
SMUC01401_TC01	GO:0004674
SMUC01401_TC01	EC:2.7.11
SMUC01402_TC01	GO:0004519	reverse transcriptase
SMUC01402_TC01	GO:0003964
SMUC01402_TC01	GO:0090501
SMUC01402_TC01	GO:0006278
SMUC01402_TC01	GO:0003723
SMUC01402_TC01	GO:0004190
SMUC01402_TC01	GO:0006508
SMUC01402_TC01	EC:3.4.23
SMUC01402_TC01	EC:2.7.7.49
SMUC01402_TC02	GO:0004519	reverse transcriptase
SMUC01402_TC02	GO:0003964
SMUC01402_TC02	GO:0090501
SMUC01402_TC02	GO:0006278
SMUC01402_TC02	GO:0003723
SMUC01402_TC02	GO:0004190
SMUC01402_TC02	GO:0006508
SMUC01402_TC02	EC:3.4.23
SMUC01402_TC02	EC:2.7.7.49
SMUC01404_TC01	GO:0006355	homeodomain-like superfamily isoform 4
SMUC01404_TC01	GO:0003700
SMUC01404_TC01	GO:0043565
SMUC01404_TC01	GO:0005634
SMUC01406_TC01	GO:0001408	arf guanine-nucleotide exchange factor gnom-like
SMUC01406_TC01	GO:0043087
SMUC01406_TC01	GO:0080119
SMUC01406_TC01	GO:0032509
SMUC01406_TC01	GO:0010311
SMUC01406_TC01	GO:1901679
SMUC01406_TC01	GO:0010540
SMUC01406_TC01	GO:0009826
SMUC01406_TC01	GO:0001736
SMUC01406_TC01	GO:0015711
SMUC01406_TC01	GO:0010292
SMUC01406_TC01	GO:0032012
SMUC01406_TC01	GO:0048765
SMUC01406_TC01	GO:0005086
SMUC01406_TC01	GO:0034220
SMUC01406_TC01	GO:0010274
SMUC01406_TC01	GO:0015860
SMUC01406_TC01	GO:0006890
SMUC01406_TC01	GO:0042803
SMUC01406_TC01	GO:0010087
SMUC01406_TC01	GO:0009942
SMUC01406_TC01	GO:0071555
SMUC01409_TC01	GO:0016021	reticulon-like protein b21-like
SMUC01410_TC01	GO:0006541	para-aminobenzoate synthase-like
SMUC01410_TC01	GO:0046656
SMUC01410_TC01	GO:0046820
SMUC01410_TC01	GO:0016833
SMUC01410_TC01	GO:0046417
SMUC01410_TC01	GO:0008153
SMUC01410_TC01	GO:0009507
SMUC01410_TC01	GO:0009793
SMUC01410_TC01	EC:2.6.1.85
SMUC01410_TC02	GO:0004049	para-aminobenzoate synthase-like
SMUC01410_TC02	GO:0006541
SMUC01410_TC02	GO:0046656
SMUC01410_TC02	GO:0046820
SMUC01410_TC02	GO:0046417
SMUC01410_TC02	GO:0008153
SMUC01410_TC02	GO:0009507
SMUC01410_TC02	GO:0009793
SMUC01410_TC02	EC:2.6.1.85
SMUC01410_TC02	EC:4.1.3.27
SMUC01410_TC03	GO:0006541	para-aminobenzoate synthase-like
SMUC01410_TC03	GO:0009396
SMUC01410_TC03	GO:0046820
SMUC01410_TC03	GO:0016833
SMUC01410_TC03	GO:0046417
SMUC01410_TC03	GO:0009507
SMUC01410_TC03	EC:2.6.1.85
SMUC01410_TC04	GO:0004049	para-aminobenzoate synthase-like
SMUC01410_TC04	GO:0006541
SMUC01410_TC04	GO:0046656
SMUC01410_TC04	GO:0046820
SMUC01410_TC04	GO:0046417
SMUC01410_TC04	GO:0008153
SMUC01410_TC04	GO:0009507
SMUC01410_TC04	GO:0009793
SMUC01410_TC04	EC:2.6.1.85
SMUC01410_TC04	EC:4.1.3.27
SMUC01410_TC05	GO:0004049	para-aminobenzoate synthase-like
SMUC01410_TC05	GO:0006541
SMUC01410_TC05	GO:0046656
SMUC01410_TC05	GO:0046820
SMUC01410_TC05	GO:0046417
SMUC01410_TC05	GO:0008153
SMUC01410_TC05	GO:0009507
SMUC01410_TC05	GO:0009793
SMUC01410_TC05	EC:2.6.1.85
SMUC01410_TC05	EC:4.1.3.27
SMUC01410_TC06	GO:0004049	para-aminobenzoate synthase-like
SMUC01410_TC06	GO:0006541
SMUC01410_TC06	GO:0046656
SMUC01410_TC06	GO:0046820
SMUC01410_TC06	GO:0046417
SMUC01410_TC06	GO:0008153
SMUC01410_TC06	GO:0009507
SMUC01410_TC06	GO:0009793
SMUC01410_TC06	EC:2.6.1.85
SMUC01410_TC06	EC:4.1.3.27
SMUC01410_TC07	GO:0006541	para-aminobenzoate synthase-like
SMUC01410_TC07	GO:0009396
SMUC01410_TC07	GO:0046820
SMUC01410_TC07	GO:0016833
SMUC01410_TC07	GO:0046417
SMUC01410_TC07	GO:0009507
SMUC01410_TC07	EC:2.6.1.85
SMUC01410_TC08	GO:0006541	para-aminobenzoate synthase-like
SMUC01410_TC08	GO:0046656
SMUC01410_TC08	GO:0046820
SMUC01410_TC08	GO:0016833
SMUC01410_TC08	GO:0046417
SMUC01410_TC08	GO:0008153
SMUC01410_TC08	GO:0009507
SMUC01410_TC08	GO:0009793
SMUC01410_TC08	EC:2.6.1.85
SMUC01411_TC01	GO:0007165	tmv resistance protein n-like
SMUC01412_TC01	GO:0009717	cxe carboxylesterase
SMUC01412_TC01	GO:0033987
SMUC01412_TC01	GO:0052689
SMUC01412_TC01	EC:3.1.1.1
SMUC01412_TC01	EC:4.2.1.105
SMUC01415_TC01	GO:0016310	probable serine threonine-protein kinase at1g18390-like
SMUC01415_TC01	GO:0004672
SMUC01416_TC01	GO:0003677	transcription factor hb29-like
SMUC01418_TC01	GO:0016021	mitochondrial import inner membrane translocase subunit tim17 tim22 tim23 family protein
SMUC01418_TC01	GO:0005737
SMUC01420_TC01	GO:0009735	homeobox-leucine zipper protein hat22-like
SMUC01420_TC01	GO:0006355
SMUC01420_TC01	GO:0003700
SMUC01420_TC01	GO:0043565
SMUC01420_TC01	GO:0006351
SMUC01420_TC01	GO:0005634
SMUC01421_TC01	GO:0019013	transformer-2 protein homolog alpha-like
SMUC01421_TC01	GO:0003676
SMUC01421_TC01	GO:0030529
SMUC01421_TC01	GO:0000166
SMUC01421_TC02	GO:0019013	transformer-2 protein homolog alpha-like
SMUC01421_TC02	GO:0003676
SMUC01421_TC02	GO:0030529
SMUC01421_TC02	GO:0005634
SMUC01421_TC02	GO:0000166
SMUC01423_TC01	GO:0046872	superoxide dismutase
SMUC01423_TC01	GO:0042644
SMUC01423_TC01	GO:0004784
SMUC01423_TC01	GO:0006801
SMUC01423_TC01	GO:0055114
SMUC01423_TC01	GO:0009411
SMUC01423_TC01	EC:1.15.1.1
SMUC01423_TC02	GO:0046872	superoxide dismutase
SMUC01423_TC02	GO:0042644
SMUC01423_TC02	GO:0004784
SMUC01423_TC02	GO:0006801
SMUC01423_TC02	GO:0055114
SMUC01423_TC02	GO:0009411
SMUC01423_TC02	EC:1.15.1.1
SMUC01424_TC01	GO:0005730	protein rrp5 homolog
SMUC01424_TC01	GO:0006364
SMUC01424_TC01	GO:0009553
SMUC01424_TC01	GO:0005886
SMUC01424_TC02	GO:0001510	protein rrp5 homolog
SMUC01424_TC02	GO:0005829
SMUC01424_TC02	GO:0003723
SMUC01424_TC02	GO:0005730
SMUC01424_TC02	GO:0006364
SMUC01424_TC02	GO:0006606
SMUC01424_TC02	GO:0009553
SMUC01424_TC02	GO:0005886
SMUC01425_TC01	GO:0003723	uncharacterized rna methyltransferase ct0009-like
SMUC01425_TC01	GO:0001510
SMUC01425_TC01	GO:0008173
SMUC01425_TC01	GO:0009536
SMUC01425_TC01	GO:0005739
SMUC01425_TC01	GO:0006396
SMUC01425_TC01	EC:2.1.1
SMUC01426_TC01	GO:0012505	aspartic proteinase-like protein 2-like
SMUC01426_TC01	GO:0044444
SMUC01426_TC01	GO:0006508
SMUC01426_TC01	GO:0004190
SMUC01426_TC01	GO:0043231
SMUC01426_TC01	EC:3.4.23
SMUC01427_TC01	GO:0004190	aspartic proteinase-like protein 2-like
SMUC01427_TC01	GO:0006508
SMUC01427_TC01	EC:3.4.23
SMUC01427_TC02	GO:0006508	aspartic proteinase-like protein 2-like
SMUC01427_TC02	GO:0004190
SMUC01427_TC02	EC:3.4.23
SMUC01428_TC01	GO:0003723	u1 small nuclear ribonucleoprotein a-like
SMUC01428_TC01	GO:0005634
SMUC01428_TC01	GO:0000166
SMUC01429_TC01	GO:0005097	rab3 gtpase-activating protein catalytic subunit-like
SMUC01429_TC01	GO:0032851
SMUC01429_TC01	GO:0009507
SMUC01429_TC02	GO:0005097	rab3 gtpase-activating protein catalytic subunit-like
SMUC01429_TC02	GO:0032851
SMUC01429_TC02	GO:0009507
SMUC01429_TC03	GO:0032320	rab3 gtpase-activating protein catalytic subunit-like
SMUC01429_TC04	GO:0005097	rab3 gtpase-activating protein catalytic subunit-like
SMUC01429_TC04	GO:0032851
SMUC01430_TC01	GO:0009793	serine incorporator 3-like
SMUC01430_TC01	GO:0016020
SMUC01432_TC01	GO:0005819	haus augmin-like complex subunit 6
SMUC01432_TC01	GO:0051011
SMUC01432_TC01	GO:0009524
SMUC01432_TC01	GO:0005634
SMUC01433_TC01	GO:0006979	thylakoid lumenal 29 kda chloroplastic-like
SMUC01433_TC01	GO:0009543
SMUC01433_TC01	GO:0020037
SMUC01433_TC01	GO:0004601
SMUC01433_TC01	GO:0005634
SMUC01433_TC01	GO:0009535
SMUC01433_TC01	GO:0055114
SMUC01433_TC01	EC:1.11.1.7
SMUC01433_TC02	GO:0006979	thylakoid lumenal 29 kda chloroplastic-like
SMUC01433_TC02	GO:0009543
SMUC01433_TC02	GO:0020037
SMUC01433_TC02	GO:0004601
SMUC01433_TC02	GO:0005634
SMUC01433_TC02	GO:0009535
SMUC01433_TC02	GO:0055114
SMUC01433_TC02	EC:1.11.1.7
SMUC01433_TC03	GO:0006979	thylakoid lumenal 29 kda chloroplastic-like
SMUC01433_TC03	GO:0009543
SMUC01433_TC03	GO:0020037
SMUC01433_TC03	GO:0004601
SMUC01433_TC03	GO:0005634
SMUC01433_TC03	GO:0009535
SMUC01433_TC03	GO:0055114
SMUC01433_TC03	EC:1.11.1.7
SMUC01435_TC01	GO:0016021	metal tolerance protein c1-like
SMUC01435_TC01	GO:0015562
SMUC01435_TC01	GO:0034220
SMUC01435_TC01	GO:0008324
SMUC01435_TC01	GO:0006812
SMUC01436_TC01	GO:0032777	enhancer of polycomb homolog 2-like
SMUC01437_TC01	GO:0005097	evi5-like isoform x1
SMUC01437_TC01	GO:0032851
SMUC01437_TC02	GO:0005097	evi5-like isoform x1
SMUC01437_TC02	GO:0032851
SMUC01438_TC01	GO:0005886	PREDICTED: uncharacterized protein LOC102588750 isoform X1
SMUC01438_TC02	GO:0005886	PREDICTED: uncharacterized protein LOC102588750 isoform X1
SMUC01438_TC03	GO:0005886	PREDICTED: uncharacterized protein LOC102588750 isoform X1
SMUC01438_TC04	GO:0005886	PREDICTED: uncharacterized protein LOC102588750 isoform X1
SMUC01438_TC05	GO:0005886	PREDICTED: uncharacterized protein LOC102588750 isoform X1
SMUC01439_TC02	GO:0005739	pentatricopeptide repeat-containing protein at5g59900-like
SMUC01440_TC01	GO:0097159	hypothetical protein VITISV_040070
SMUC01440_TC01	GO:1901363
SMUC01441_TC01	GO:0016020	mitochondrial inner membrane protease subunit 2-like
SMUC01441_TC01	GO:0006508
SMUC01441_TC01	GO:0008236
SMUC01441_TC02	GO:0016020	mitochondrial inner membrane protease subunit 2-like
SMUC01441_TC02	GO:0006508
SMUC01441_TC02	GO:0008236
SMUC01442_TC01	GO:0016787	hydrolase -like
SMUC01442_TC01	GO:0005634
SMUC01442_TC01	GO:0008152
SMUC01443_TC01	GO:0000413	immunophilin fkbp-type peptidyl-prolyl cis-trans isomerase
SMUC01443_TC01	GO:0006457
SMUC01443_TC01	GO:0003755
SMUC01443_TC01	EC:5.2.1.8
SMUC01443_TC02	GO:0044267	immunophilin fkbp-type peptidyl-prolyl cis-trans isomerase
SMUC01443_TC02	GO:0016853
SMUC01443_TC03	GO:0000413	immunophilin fkbp-type peptidyl-prolyl cis-trans isomerase
SMUC01443_TC03	GO:0006457
SMUC01443_TC03	GO:0003755
SMUC01443_TC03	EC:5.2.1.8
SMUC01443_TC04	GO:0000413	immunophilin fkbp-type peptidyl-prolyl cis-trans isomerase
SMUC01443_TC04	GO:0006457
SMUC01443_TC04	GO:0003755
SMUC01443_TC04	EC:5.2.1.8
SMUC01443_TC05	GO:0044267	immunophilin fkbp-type peptidyl-prolyl cis-trans isomerase
SMUC01443_TC05	GO:0016853
SMUC01444_TC01	GO:0004190	aspartic proteinase asp1-like
SMUC01444_TC01	GO:0006508
SMUC01444_TC01	EC:3.4.23
SMUC01445_TC01	GO:2001289	tetraacyldisaccharide 4 -kinase-like
SMUC01445_TC01	GO:0009029
SMUC01445_TC01	GO:0016310
SMUC01445_TC01	GO:0005524
SMUC01445_TC01	GO:0009245
SMUC01445_TC01	EC:2.7.1.130
SMUC01445_TC02	GO:0009245	tetraacyldisaccharide 4 -kinase-like
SMUC01445_TC02	GO:0005739
SMUC01445_TC02	GO:0019243
SMUC01445_TC02	GO:0009029
SMUC01445_TC02	GO:0005524
SMUC01445_TC02	GO:0016310
SMUC01445_TC02	GO:2001289
SMUC01445_TC02	GO:0016020
SMUC01445_TC02	EC:2.7.1.130
SMUC01445_TC03	GO:0009245	tetraacyldisaccharide 4 -kinase-like
SMUC01445_TC03	GO:0005739
SMUC01445_TC03	GO:0019243
SMUC01445_TC03	GO:0009029
SMUC01445_TC03	GO:0005524
SMUC01445_TC03	GO:0016310
SMUC01445_TC03	GO:2001289
SMUC01445_TC03	GO:0016020
SMUC01445_TC03	EC:2.7.1.130
SMUC01447_TC01	GO:0008270	phd finger protein
SMUC01447_TC01	GO:0003677
SMUC01448_TC01	GO:0005739	pentatricopeptide repeat-containing protein at1g09900-like
SMUC01449_TC01	GO:0009625	protein phloem protein 2-like a1-like
SMUC01449_TC01	GO:0043394
SMUC01450_TC01	GO:0003743	eukaryotic translation initiation factor 5b-like
SMUC01450_TC01	GO:0006413
SMUC01450_TC01	GO:0006184
SMUC01450_TC01	GO:0003924
SMUC01450_TC01	GO:0005525
SMUC01450_TC01	GO:0005886
SMUC01452_TC01	GO:0016310	nadh kinase-like
SMUC01452_TC01	GO:0042736
SMUC01452_TC01	GO:0006741
SMUC01452_TC01	GO:0003951
SMUC01452_TC01	GO:0019674
SMUC01452_TC01	GO:0005829
SMUC01452_TC01	EC:2.7.1.86
SMUC01452_TC01	EC:2.7.1.23
SMUC01453_TC01	GO:0016020	reticulon-like protein b17-like
SMUC01453_TC01	GO:0043231
SMUC01456_TC01	GO:0003777	armadillo repeat-containing kinesin-like protein 2-like
SMUC01456_TC01	GO:0048519
SMUC01456_TC01	GO:0046777
SMUC01456_TC01	GO:0008017
SMUC01456_TC01	GO:0048364
SMUC01456_TC01	GO:0005874
SMUC01456_TC01	GO:0009506
SMUC01456_TC01	GO:0031625
SMUC01456_TC01	GO:0009887
SMUC01456_TC01	GO:0010051
SMUC01456_TC01	GO:0005524
SMUC01456_TC01	GO:0007018
SMUC01456_TC01	GO:0009574
SMUC01456_TC01	GO:0048439
SMUC01456_TC01	GO:0005871
SMUC01456_TC01	GO:0009855
SMUC01456_TC01	GO:0005773
SMUC01456_TC01	GO:0004675
SMUC01456_TC01	GO:0005886
SMUC01456_TC01	EC:2.7.11
SMUC01457_TC01	GO:0046872	genome poly
SMUC01457_TC01	GO:0003676
SMUC01457_TC01	GO:0043170
SMUC01457_TC01	GO:0044238
SMUC01457_TC01	GO:0003824
SMUC01457_TC02	GO:0046872	genome poly
SMUC01457_TC02	GO:0003676
SMUC01457_TC02	GO:0043170
SMUC01457_TC02	GO:0044238
SMUC01457_TC02	GO:0003824
SMUC01458_TC01	GO:0008380	pre-mrna-splicing factor slu7-like
SMUC01458_TC01	GO:0008284
SMUC01458_TC01	GO:0003676
SMUC01458_TC01	GO:0005681
SMUC01458_TC01	GO:0006397
SMUC01458_TC01	GO:0008270
SMUC01460_TC01	GO:0009536	nad -binding rossmann-fold superfamily protein isoform 1
SMUC01460_TC02	GO:0009536	nad -binding rossmann-fold superfamily protein isoform 1
SMUC01461_TC01	GO:0003824	bifunctional epoxide hydrolase 2-like
SMUC01461_TC01	GO:0008152
SMUC01462_TC01	GO:0019253	ribulose- -bisphosphate carboxylase oxygenase large subunit
SMUC01462_TC01	GO:0016984
SMUC01462_TC01	GO:0004497
SMUC01462_TC01	GO:0009853
SMUC01462_TC01	GO:0000287
SMUC01462_TC01	GO:0009507
SMUC01462_TC01	GO:0055114
SMUC01462_TC01	EC:4.1.1.39
SMUC01463_TC01	GO:0005634	ankyrin repeat domain-containing protein 50 isoform 1
SMUC01464_TC01	GO:0005634	ankyrin repeat domain-containing protein 50 isoform 1
SMUC01467_TC01	GO:0046982	protein dr1 homolog
SMUC01467_TC01	GO:0043565
SMUC01467_TC01	GO:0005634
SMUC01468_TC01	GO:0020037	premnaspirodiene oxygenase-like
SMUC01468_TC01	GO:0016020
SMUC01468_TC01	GO:0016705
SMUC01468_TC01	GO:0004497
SMUC01468_TC01	GO:0005506
SMUC01468_TC01	GO:0055114
SMUC01468_TC02	GO:0046872	premnaspirodiene oxygenase-like
SMUC01468_TC02	GO:0016491
SMUC01468_TC03	GO:0020037	premnaspirodiene oxygenase-like
SMUC01468_TC03	GO:0016705
SMUC01468_TC03	GO:0004497
SMUC01468_TC03	GO:0005506
SMUC01468_TC03	GO:0055114
SMUC01468_TC04	GO:0020037	premnaspirodiene oxygenase-like
SMUC01468_TC04	GO:0016705
SMUC01468_TC04	GO:0004497
SMUC01468_TC04	GO:0005506
SMUC01468_TC04	GO:0055114
SMUC01469_TC01	GO:0006629	acetylajmalan esterase-like
SMUC01469_TC01	GO:0016788
SMUC01471_TC01	GO:0004402	flowering time control protein fy-like
SMUC01471_TC01	GO:0016573
SMUC01471_TC01	EC:2.3.1.48
SMUC01472_TC01	GO:0017111	gpn-loop gtpase 1 homolog
SMUC01472_TC01	GO:0005874
SMUC01472_TC01	GO:0007264
SMUC01472_TC01	GO:0051301
SMUC01472_TC01	GO:0005524
SMUC01472_TC01	GO:0008152
SMUC01472_TC01	GO:0005737
SMUC01472_TC01	GO:0005525
SMUC01472_TC01	GO:0009790
SMUC01472_TC01	EC:3.6.1.15
SMUC01473_TC02	GO:0043565	gata transcription factor 24-like
SMUC01473_TC02	GO:0003700
SMUC01473_TC02	GO:0006355
SMUC01473_TC02	GO:0008270
SMUC01474_TC01	GO:0005794	protein ric1 homolog
SMUC01475_TC01	GO:0006468	probable receptor-like protein kinase at5g15080-like
SMUC01475_TC01	GO:0005524
SMUC01475_TC01	GO:0000186
SMUC01475_TC01	GO:0004709
SMUC01475_TC01	GO:0005886
SMUC01475_TC01	GO:0000165
SMUC01475_TC01	EC:2.7.11.25
SMUC01475_TC01	EC:2.7.11
SMUC01476_TC01	GO:0004386	chromodomain-helicase-dna-binding protein 1-like
SMUC01476_TC01	GO:0003677
SMUC01476_TC01	GO:0005524
SMUC01476_TC01	GO:0016740
SMUC01476_TC01	GO:0008152
SMUC01476_TC01	GO:0005634
SMUC01477_TC01	GO:0009570	nad -binding rossmann-fold superfamily protein isoform 2
SMUC01477_TC02	GO:0009570	nad -binding rossmann-fold superfamily protein isoform 3
SMUC01478_TC01	GO:0004842	ring fyve phd zinc finger superfamily protein isoform partial
SMUC01478_TC01	GO:0016567
SMUC01478_TC01	GO:0008270
SMUC01478_TC01	EC:6.3.2.19
SMUC01479_TC01	GO:0009560	pentatricopeptide repeat-containing protein
SMUC01479_TC01	GO:0005739
SMUC01479_TC01	GO:0007131
SMUC01479_TC01	GO:0009691
SMUC01480_TC01	GO:0008759	probable udp-3-o-
SMUC01480_TC01	GO:2001289
SMUC01480_TC01	GO:0009245
SMUC01480_TC01	EC:3.5.1
SMUC01481_TC01	GO:0008353	cyclin-dependent kinase g-2-like
SMUC01481_TC01	GO:0006468
SMUC01481_TC01	GO:0005524
SMUC01481_TC01	GO:0005829
SMUC01481_TC01	EC:2.7.11.23
SMUC01481_TC02	GO:0005829	cyclin-dependent kinase g-2-like
SMUC01481_TC02	GO:0009888
SMUC01481_TC02	GO:0006468
SMUC01481_TC02	GO:0004674
SMUC01481_TC02	GO:0033044
SMUC01481_TC02	GO:0009887
SMUC01481_TC02	GO:0000956
SMUC01481_TC02	GO:0005524
SMUC01481_TC02	GO:0005515
SMUC01481_TC02	GO:0010638
SMUC01481_TC02	GO:0005634
SMUC01481_TC02	EC:2.7.11
SMUC01481_TC03	GO:0005829	cyclin-dependent kinase g-2-like
SMUC01481_TC03	GO:0009888
SMUC01481_TC03	GO:0006468
SMUC01481_TC03	GO:0004674
SMUC01481_TC03	GO:0033044
SMUC01481_TC03	GO:0009887
SMUC01481_TC03	GO:0000956
SMUC01481_TC03	GO:0005524
SMUC01481_TC03	GO:0005515
SMUC01481_TC03	GO:0010638
SMUC01481_TC03	GO:0005634
SMUC01481_TC03	EC:2.7.11
SMUC01481_TC04	GO:0008353	cyclin-dependent kinase g-2-like
SMUC01481_TC04	GO:0006468
SMUC01481_TC04	GO:0005524
SMUC01481_TC04	GO:0005829
SMUC01481_TC04	EC:2.7.11.23
SMUC01481_TC05	GO:0006468	cyclin-dependent kinase g-2-like
SMUC01481_TC05	GO:0005524
SMUC01481_TC05	GO:0005829
SMUC01481_TC05	GO:0004674
SMUC01481_TC05	EC:2.7.11
SMUC01481_TC06	GO:0005829	cyclin-dependent kinase g-2-like
SMUC01481_TC06	GO:0009888
SMUC01481_TC06	GO:0006468
SMUC01481_TC06	GO:0004674
SMUC01481_TC06	GO:0033044
SMUC01481_TC06	GO:0009887
SMUC01481_TC06	GO:0000956
SMUC01481_TC06	GO:0005524
SMUC01481_TC06	GO:0005515
SMUC01481_TC06	GO:0010638
SMUC01481_TC06	GO:0005634
SMUC01481_TC06	EC:2.7.11
SMUC01482_TC01	GO:0005886	serine threonine-protein kinase fray2-like isoform x1
SMUC01482_TC01	GO:0006468
SMUC01482_TC01	GO:0005524
SMUC01482_TC01	GO:0004674
SMUC01482_TC01	EC:2.7.11
SMUC01483_TC01	GO:0050826	acyl- -binding protein
SMUC01483_TC01	GO:0000062
SMUC01483_TC01	GO:0031210
SMUC01483_TC01	GO:0006869
SMUC01483_TC01	GO:0005829
SMUC01484_TC01	GO:0006470	probable protein phosphatase 2c 27-like
SMUC01484_TC01	GO:0009414
SMUC01484_TC01	GO:0046872
SMUC01484_TC01	GO:0009409
SMUC01484_TC01	GO:0003677
SMUC01484_TC01	GO:0004722
SMUC01484_TC01	GO:0061416
SMUC01484_TC01	GO:0005737
SMUC01484_TC01	GO:0009737
SMUC01484_TC01	GO:0005634
SMUC01485_TC01	GO:0008536	transportin-3-like isoform x1
SMUC01485_TC01	GO:0006886
SMUC01485_TC01	GO:0005634
SMUC01486_TC01	GO:0005730	40s ribosomal protein s9-2-like
SMUC01486_TC01	GO:0003735
SMUC01486_TC01	GO:0009506
SMUC01486_TC01	GO:0005618
SMUC01486_TC01	GO:0005774
SMUC01486_TC01	GO:0022627
SMUC01486_TC01	GO:0009507
SMUC01486_TC01	GO:0006412
SMUC01486_TC01	GO:0019843
SMUC01486_TC02	GO:0005730	40s ribosomal protein s9-2-like
SMUC01486_TC02	GO:0003735
SMUC01486_TC02	GO:0009506
SMUC01486_TC02	GO:0005618
SMUC01486_TC02	GO:0005774
SMUC01486_TC02	GO:0022627
SMUC01486_TC02	GO:0009507
SMUC01486_TC02	GO:0006412
SMUC01486_TC02	GO:0019843
SMUC01486_TC03	GO:0005730	40s ribosomal protein s9-2-like
SMUC01486_TC03	GO:0003735
SMUC01486_TC03	GO:0009506
SMUC01486_TC03	GO:0005618
SMUC01486_TC03	GO:0005774
SMUC01486_TC03	GO:0022627
SMUC01486_TC03	GO:0009507
SMUC01486_TC03	GO:0006412
SMUC01486_TC03	GO:0019843
SMUC01489_TC01	GO:0009507	polyketide cyclase dehydrase and lipid transport superfamily protein
SMUC01490_TC01	GO:0005507	blue copper
SMUC01490_TC01	GO:0009055
SMUC01491_TC01	GO:0005774	pentatricopeptide repeat-containing protein mitochondrial-like
SMUC01491_TC01	GO:0009688
SMUC01491_TC01	GO:0005739
SMUC01494_TC01	GO:0009507	maf-like protein ddb_g0281937-like
SMUC01494_TC02	GO:0009507	maf-like protein ddb_g0281937-like
SMUC01496_TC01	GO:0045551	probable cinnamyl alcohol dehydrogenase 6-like
SMUC01496_TC01	GO:0052747
SMUC01496_TC01	GO:0009809
SMUC01496_TC01	GO:0008270
SMUC01496_TC01	GO:0055114
SMUC01496_TC01	GO:0080167
SMUC01496_TC01	GO:0046029
SMUC01496_TC01	EC:1.1.1.255
SMUC01496_TC01	EC:1.1.1.195
SMUC01497_TC01	GO:0044710	fanconi anemia group d2 protein homolog
SMUC01497_TC01	GO:0051276
SMUC01497_TC01	GO:0090304
SMUC01497_TC01	GO:1902589
SMUC01497_TC01	GO:0007127
SMUC01497_TC01	GO:0065007
SMUC01497_TC01	GO:0009507
SMUC01497_TC02	GO:0044710	fanconi anemia group d2 protein homolog
SMUC01497_TC02	GO:0051276
SMUC01497_TC02	GO:0090304
SMUC01497_TC02	GO:1902589
SMUC01497_TC02	GO:0007127
SMUC01497_TC02	GO:0065007
SMUC01497_TC02	GO:0009507
SMUC01498_TC01	GO:0080167	ring-h2 finger protein atl13-like
SMUC01498_TC01	GO:0009793
SMUC01498_TC01	GO:0008270
SMUC01499_TC01	GO:0018108	serine threonine-protein kinase pbs1-like
SMUC01499_TC01	GO:0004674
SMUC01499_TC01	GO:1900459
SMUC01499_TC01	GO:0005524
SMUC01499_TC01	GO:0004715
SMUC01499_TC01	GO:0005886
SMUC01499_TC01	EC:2.7.10.2
SMUC01499_TC01	EC:2.7.11
SMUC01500_TC01	GO:0046777	nad h:plastoquinone dehydrogenase complex subunit o
SMUC01500_TC01	GO:0010598
SMUC01500_TC01	GO:0055114
SMUC01500_TC01	GO:0019684
SMUC01500_TC01	GO:0010155
SMUC01500_TC01	GO:0009535
SMUC01500_TC01	GO:0010258
SMUC01500_TC01	GO:0016655
SMUC01500_TC01	GO:0005886
SMUC01500_TC02	GO:0016655	nad h:plastoquinone dehydrogenase complex subunit o isoform 1
SMUC01500_TC02	GO:0005886
SMUC01500_TC02	GO:0010258
SMUC01500_TC02	GO:0009535
SMUC01500_TC02	GO:0005739
SMUC01500_TC02	GO:0055114
SMUC01501_TC01	GO:0009535	ribosomal protein
SMUC01501_TC01	GO:0009941
SMUC01502_TC01	GO:0005618	-trehalose-phosphate synthase
SMUC01502_TC01	GO:0003825
SMUC01502_TC01	GO:0016311
SMUC01502_TC01	GO:0004805
SMUC01502_TC01	GO:0009960
SMUC01502_TC01	GO:0030041
SMUC01502_TC01	GO:0051301
SMUC01502_TC01	GO:0005992
SMUC01502_TC01	GO:0009664
SMUC01502_TC01	GO:0048317
SMUC01502_TC01	GO:0009832
SMUC01502_TC01	GO:0010182
SMUC01502_TC01	GO:0009524
SMUC01502_TC01	GO:0009793
SMUC01502_TC01	EC:3.1.3.12
SMUC01502_TC01	EC:2.4.1.15
SMUC01503_TC01	GO:0055085	sodium calcium exchanger family protein calcium-binding ef hand family
SMUC01503_TC01	GO:0016021
SMUC01503_TC01	GO:0005509
SMUC01503_TC01	GO:0006812
SMUC01504_TC01	GO:0046872	phosphoribosylaminoimidazole chloroplastic-like
SMUC01504_TC01	GO:0004638
SMUC01504_TC01	GO:0005524
SMUC01504_TC01	GO:0009555
SMUC01504_TC01	GO:0009570
SMUC01504_TC01	GO:0006189
SMUC01504_TC01	EC:4.1.1.21
SMUC01505_TC01	GO:0009813	chalcone--flavonone isomerase 2-like
SMUC01505_TC01	GO:0045430
SMUC01505_TC01	GO:0009570
SMUC01505_TC01	GO:0006631
SMUC01505_TC01	GO:0005504
SMUC01505_TC01	EC:5.5.1.6
SMUC01505_TC02	GO:0009813	chalcone--flavonone isomerase-like
SMUC01505_TC02	GO:0045430
SMUC01505_TC02	GO:0009570
SMUC01505_TC02	GO:0006631
SMUC01505_TC02	GO:0005504
SMUC01505_TC02	EC:5.5.1.6
SMUC01506_TC01	GO:0000166	e3 ubiquitin-protein ligase lin-1-like
SMUC01506_TC01	GO:0009507
SMUC01508_TC01	GO:0030170	8-amino-7-oxononanoate synthase-like
SMUC01508_TC01	GO:0008710
SMUC01508_TC01	GO:0008483
SMUC01508_TC01	GO:0005829
SMUC01508_TC01	GO:0009102
SMUC01508_TC01	GO:0005739
SMUC01508_TC01	EC:2.3.1.47
SMUC01509_TC01	GO:0009506	coatomer subunit delta-like
SMUC01509_TC01	GO:0006890
SMUC01509_TC01	GO:0006886
SMUC01509_TC01	GO:0005829
SMUC01509_TC01	GO:0030131
SMUC01509_TC01	GO:0030126
SMUC01510_TC01	GO:0052663	fad-dependent urate hydroxylase-like
SMUC01510_TC01	GO:0009540
SMUC01510_TC01	GO:0052662
SMUC01510_TC01	GO:0005739
SMUC01510_TC01	GO:0055114
SMUC01510_TC01	GO:0009507
SMUC01510_TC01	EC:1.14.13.90
SMUC01511_TC01	GO:0003678	atp-dependent dna helicase pif1
SMUC01511_TC01	GO:0032508
SMUC01511_TC01	GO:0006281
SMUC01511_TC01	GO:0000723
SMUC01511_TC01	GO:0009536
SMUC01511_TC02	GO:0003678	atp-dependent dna helicase pif1
SMUC01511_TC02	GO:0032508
SMUC01511_TC02	GO:0006281
SMUC01511_TC02	GO:0000723
SMUC01511_TC02	GO:0009536
SMUC01511_TC03	GO:0003678	atp-dependent dna helicase pif1
SMUC01511_TC03	GO:0032508
SMUC01511_TC03	GO:0006281
SMUC01511_TC03	GO:0000723
SMUC01511_TC03	GO:0009536
SMUC01511_TC04	GO:0003678	atp-dependent dna helicase pif1
SMUC01511_TC04	GO:0032508
SMUC01511_TC04	GO:0006281
SMUC01511_TC04	GO:0000723
SMUC01511_TC04	GO:0009536
SMUC01511_TC05	GO:0003678	atp-dependent dna helicase pif1
SMUC01511_TC05	GO:0032508
SMUC01511_TC05	GO:0006281
SMUC01511_TC05	GO:0000723
SMUC01511_TC05	GO:0009536
SMUC01513_TC01	GO:0016740	s-adenosyl-l-methionine-dependent methyltransferases superfamily protein isoform 1
SMUC01514_TC01	GO:0009744	udp-glycosyltransferase 79b6-like
SMUC01514_TC01	GO:0010224
SMUC01514_TC01	GO:0032870
SMUC01514_TC01	GO:0009718
SMUC01514_TC01	GO:1901038
SMUC01514_TC01	GO:0009507
SMUC01514_TC01	GO:0016758
SMUC01514_TC01	GO:0035252
SMUC01514_TC02	GO:0009744	udp-glycosyltransferase 79b6-like
SMUC01514_TC02	GO:0010224
SMUC01514_TC02	GO:0032870
SMUC01514_TC02	GO:0009718
SMUC01514_TC02	GO:1901038
SMUC01514_TC02	GO:0009507
SMUC01514_TC02	GO:0016758
SMUC01514_TC02	GO:0035252
SMUC01515_TC01	GO:0005634	ice binding
SMUC01515_TC02	GO:0005634	ice binding
SMUC01516_TC01	GO:0006457	dnaj heat shock n-terminal domain-containing protein
SMUC01516_TC01	GO:0009507
SMUC01517_TC01	GO:0005507	l-ascorbate oxidase homolog
SMUC01517_TC01	GO:0016020
SMUC01517_TC01	GO:0009506
SMUC01517_TC01	GO:0009505
SMUC01517_TC01	GO:0008447
SMUC01517_TC01	GO:0048046
SMUC01517_TC01	GO:0055114
SMUC01517_TC01	EC:1.10.3.3
SMUC01520_TC01	GO:0004871	guanine nucleotide-binding protein subunit gamma 1-like
SMUC01520_TC01	GO:0005834
SMUC01520_TC01	GO:0007186
SMUC01521_TC01	GO:0097159	splicing factor u2af large
SMUC01521_TC01	GO:1901363
SMUC01522_TC01	GO:0019684	haloacid dehalogenase-like hydrolase superfamily protein
SMUC01522_TC01	GO:0010103
SMUC01522_TC01	GO:0006098
SMUC01522_TC01	GO:0009941
SMUC01522_TC01	GO:0016117
SMUC01522_TC01	GO:0010027
SMUC01522_TC01	GO:0019252
SMUC01522_TC01	GO:0009570
SMUC01522_TC01	GO:0016787
SMUC01523_TC01	GO:0044765	sugar transporter erd6-like 5-like
SMUC01523_TC01	GO:0016491
SMUC01523_TC01	GO:0022857
SMUC01523_TC01	GO:1901700
SMUC01523_TC01	GO:0016020
SMUC01523_TC02	GO:0022891	sugar transporter erd6-like 5-like
SMUC01523_TC02	GO:0050896
SMUC01523_TC02	GO:0055085
SMUC01523_TC02	GO:0016021
SMUC01524_TC01	GO:0005234	glutamate receptor -like
SMUC01524_TC01	GO:0071311
SMUC01524_TC01	GO:0016021
SMUC01524_TC01	GO:0004970
SMUC01524_TC01	GO:0070588
SMUC01524_TC01	GO:0005262
SMUC01524_TC01	GO:0009611
SMUC01524_TC01	GO:0035235
SMUC01524_TC01	GO:0004965
SMUC01524_TC01	GO:0016023
SMUC01524_TC01	GO:0070417
SMUC01524_TC01	GO:0071230
SMUC01524_TC01	GO:0071260
SMUC01524_TC01	GO:0007186
SMUC01524_TC01	GO:0019722
SMUC01525_TC01	GO:0005634	at5g37260-like protein
SMUC01525_TC01	GO:0003682
SMUC01525_TC01	GO:0003677
SMUC01526_TC01	GO:0009816	serine threonine-protein kinase endoribonuclease ire-1-like
SMUC01526_TC01	GO:0009751
SMUC01526_TC01	GO:0004521
SMUC01526_TC01	GO:0006397
SMUC01526_TC01	GO:0090502
SMUC01526_TC01	GO:0046777
SMUC01526_TC01	GO:0004674
SMUC01526_TC01	GO:0042406
SMUC01526_TC01	GO:0006987
SMUC01526_TC01	GO:0005524
SMUC01526_TC01	EC:2.7.11
SMUC01527_TC01	GO:0005743	mitochondrial substrate carrier family protein ucpb-like
SMUC01527_TC01	GO:0016021
SMUC01527_TC01	GO:0055085
SMUC01527_TC02	GO:0005743	mitochondrial substrate carrier family protein ucpb-like
SMUC01527_TC02	GO:0016021
SMUC01527_TC02	GO:0055085
SMUC01529_TC01	GO:0003824	phosphoadenosine phosphosulfate reductase family protein isoform 1
SMUC01529_TC01	GO:0006777
SMUC01532_TC01	GO:0015937	dephospho- kinase domain-containing
SMUC01532_TC01	GO:0004140
SMUC01532_TC01	GO:0005777
SMUC01532_TC01	GO:0005524
SMUC01532_TC01	GO:0016310
SMUC01532_TC01	GO:0009507
SMUC01532_TC01	GO:0005773
SMUC01532_TC01	EC:2.7.1.24
SMUC01534_TC01	GO:0046658	aspartic proteinase-like protein 1-like
SMUC01534_TC01	GO:0006508
SMUC01534_TC01	GO:0004190
SMUC01534_TC01	EC:3.4.23
SMUC01534_TC02	GO:0046658	aspartic proteinase-like protein 1-like
SMUC01534_TC02	GO:0006508
SMUC01534_TC02	GO:0004190
SMUC01534_TC02	EC:3.4.23
SMUC01534_TC03	GO:0046658	aspartic proteinase-like protein 1-like
SMUC01534_TC03	GO:0006508
SMUC01534_TC03	GO:0004190
SMUC01534_TC03	EC:3.4.23
SMUC01536_TC01	GO:0016021	probable peptide nitrate transporter at3g53960-like
SMUC01536_TC01	GO:0006857
SMUC01536_TC01	GO:0005886
SMUC01536_TC01	GO:0005215
SMUC01536_TC02	GO:0016021	probable peptide nitrate transporter at3g53960-like
SMUC01536_TC02	GO:0006857
SMUC01536_TC02	GO:0005886
SMUC01536_TC02	GO:0005215
SMUC01538_TC01	GO:0046983	transcription factor bhlh66-like
SMUC01538_TC01	GO:0080147
SMUC01540_TC01	GO:0009751	myb transcription factor
SMUC01540_TC01	GO:0003677
SMUC01540_TC01	GO:0003682
SMUC01540_TC01	GO:0009909
SMUC01540_TC01	GO:0005634
SMUC01540_TC01	GO:0009753
SMUC01541_TC01	GO:0048316	cyclin d
SMUC01541_TC01	GO:0042127
SMUC01541_TC01	GO:0005634
SMUC01543_TC01	GO:0047800	2-aminoethanethiol dioxygenase-like isoform x1
SMUC01543_TC01	GO:0005634
SMUC01543_TC01	GO:0055114
SMUC01543_TC01	EC:1.13.11.19
SMUC01545_TC01	GO:0009934	thromboxane-a synthase-like
SMUC01545_TC01	GO:0005506
SMUC01545_TC01	GO:0009926
SMUC01545_TC01	GO:0020037
SMUC01545_TC01	GO:0010223
SMUC01545_TC01	GO:0009963
SMUC01545_TC01	GO:0070330
SMUC01545_TC01	GO:0055114
SMUC01545_TC01	EC:1.14.14.1
SMUC01546_TC01	GO:0008270	protein binding
SMUC01546_TC02	GO:0008270	protein binding
SMUC01547_TC01	GO:0015798	inositol transporter 2
SMUC01547_TC01	GO:0034220
SMUC01547_TC01	GO:0005886
SMUC01547_TC01	GO:0006863
SMUC01547_TC01	GO:0005351
SMUC01547_TC01	GO:0015992
SMUC01547_TC01	GO:0090406
SMUC01547_TC01	GO:0016021
SMUC01547_TC01	GO:0023052
SMUC01547_TC01	GO:0005366
SMUC01548_TC01	GO:0005739	uncharacterized loc101205574
SMUC01548_TC01	GO:0009706
SMUC01551_TC01	GO:0008270	zinc ion binding
SMUC01551_TC01	GO:0005622
SMUC01552_TC01	GO:0006165	nucleoside diphosphate kinase-like
SMUC01552_TC01	GO:0004550
SMUC01552_TC01	GO:0006228
SMUC01552_TC01	GO:0005524
SMUC01552_TC01	GO:0006183
SMUC01552_TC01	GO:0009507
SMUC01552_TC01	GO:0006241
SMUC01552_TC01	EC:2.7.4.6
SMUC01553_TC01	GO:0005634	histone-lysine n-methyltransferase atxr2-like
SMUC01553_TC02	GO:0005634	histone-lysine n-methyltransferase atxr2-like
SMUC01554_TC01	GO:0005886	late embryogenesis abundant hydroxyproline-rich glycoprotein
SMUC01555_TC01	GO:0031307	uncharacterized loc101205581
SMUC01555_TC01	GO:0005634
SMUC01555_TC02	GO:0031307	beta-galactosidase 9 isoform 2
SMUC01555_TC03	GO:0031307	uncharacterized loc101205581
SMUC01555_TC03	GO:0005634
SMUC01557_TC01	GO:0016311	ubiquitin-like domain-containing ctd phosphatase-like
SMUC01557_TC01	GO:0004721
SMUC01557_TC01	GO:0005634
SMUC01557_TC01	EC:3.1.3.16
SMUC01558_TC01	GO:0016787	ubiquitin carboxyl-terminal hydrolase 2-like
SMUC01558_TC02	GO:0016787	ubiquitin carboxyl-terminal hydrolase 2-like
SMUC01558_TC04	GO:0006511	ubiquitin carboxyl-terminal hydrolase 2-like
SMUC01558_TC04	GO:0004221
SMUC01558_TC04	GO:0008270
SMUC01558_TC04	GO:0008234
SMUC01558_TC04	EC:3.1.2.15
SMUC01558_TC04	EC:3.4
SMUC01560_TC01	GO:0006259	3 -
SMUC01560_TC01	GO:0046872
SMUC01560_TC01	GO:0003676
SMUC01560_TC02	GO:0006259	3 -
SMUC01560_TC02	GO:0046872
SMUC01560_TC02	GO:0003676
SMUC01561_TC01	GO:0003964	retrotransposon protein
SMUC01561_TC01	GO:0003677
SMUC01561_TC01	GO:0006278
SMUC01561_TC01	GO:0003723
SMUC01561_TC01	GO:0004190
SMUC01561_TC01	GO:0006508
SMUC01561_TC01	GO:0008270
SMUC01561_TC01	GO:0015074
SMUC01561_TC01	GO:0006310
SMUC01561_TC01	EC:3.4.23
SMUC01561_TC01	EC:2.7.7.49
SMUC01562_TC01	GO:0003964	dna rna polymerases superfamily protein
SMUC01562_TC01	GO:0006278
SMUC01562_TC01	GO:0003723
SMUC01562_TC01	GO:0005634
SMUC01562_TC01	GO:0008270
SMUC01562_TC01	GO:0015074
SMUC01562_TC01	EC:2.7.7.49
SMUC01563_TC01	GO:0005840	60s ribosomal protein
SMUC01563_TC01	GO:0003735
SMUC01563_TC01	GO:0006412
SMUC01563_TC02	GO:0005840	60s ribosomal protein
SMUC01563_TC02	GO:0003735
SMUC01563_TC02	GO:0006412
SMUC01566_TC01	GO:0008477	inosine-uridine preferring nucleoside
SMUC01566_TC01	GO:0050896
SMUC01566_TC01	GO:0046130
SMUC01566_TC01	EC:3.2.2.1
SMUC01569_TC01	GO:0016556	cytochrome c biogenesis protein chloroplastic-like
SMUC01569_TC01	GO:0006655
SMUC01569_TC01	GO:0017004
SMUC01569_TC01	GO:0019288
SMUC01569_TC01	GO:0009965
SMUC01569_TC01	GO:0016117
SMUC01569_TC01	GO:0010027
SMUC01569_TC01	GO:0000023
SMUC01569_TC01	GO:0030154
SMUC01569_TC01	GO:0019252
SMUC01569_TC01	GO:0009507
SMUC01569_TC01	GO:0043085
SMUC01572_TC01	GO:0008287	uncharacterized loc101212697
SMUC01572_TC01	GO:0004722
SMUC01572_TC01	GO:0006470
SMUC01572_TC01	GO:0009536
SMUC01572_TC02	GO:0008287	ser thr protein phosphatase family
SMUC01572_TC02	GO:0004722
SMUC01572_TC02	GO:0006470
SMUC01572_TC02	GO:0009536
SMUC01573_TC01	GO:0052547	upf0725 protein at3g19520-like
SMUC01575_TC01	GO:0000786	histone-like protein
SMUC01575_TC01	GO:0003677
SMUC01575_TC01	GO:0006334
SMUC01575_TC01	GO:0005634
SMUC01576_TC01	GO:0000278	dna polymerase delta 3
SMUC01576_TC01	GO:0016568
SMUC01576_TC01	GO:0045893
SMUC01576_TC01	GO:0051726
SMUC01576_TC01	GO:0003887
SMUC01576_TC01	GO:0000724
SMUC01576_TC01	GO:0016444
SMUC01576_TC01	GO:0043687
SMUC01576_TC01	GO:0031047
SMUC01576_TC01	GO:0006271
SMUC01576_TC01	GO:0009555
SMUC01576_TC01	GO:0006270
SMUC01576_TC01	GO:0006275
SMUC01576_TC01	GO:0006306
SMUC01576_TC01	GO:0005634
SMUC01576_TC01	EC:2.7.7.7
SMUC01578_TC01	GO:0048364	homeobox-leucine zipper protein hat4-like
SMUC01578_TC01	GO:0009735
SMUC01578_TC01	GO:0010218
SMUC01578_TC01	GO:0006351
SMUC01578_TC01	GO:0043621
SMUC01578_TC01	GO:0080127
SMUC01578_TC01	GO:0010016
SMUC01578_TC01	GO:0008283
SMUC01578_TC01	GO:0009826
SMUC01578_TC01	GO:0045892
SMUC01578_TC01	GO:0048467
SMUC01578_TC01	GO:0009734
SMUC01578_TC01	GO:0009641
SMUC01578_TC01	GO:0003700
SMUC01578_TC01	GO:0000976
SMUC01578_TC01	GO:0042803
SMUC01578_TC01	GO:0010582
SMUC01578_TC01	GO:0005634
SMUC01580_TC01	GO:0010542	nitrate excretion transporter 1-like
SMUC01580_TC01	GO:0009624
SMUC01580_TC01	GO:0006857
SMUC01580_TC01	GO:0034220
SMUC01580_TC01	GO:0015706
SMUC01580_TC01	GO:0010447
SMUC01580_TC01	GO:0016021
SMUC01583_TC01	GO:0005739	PREDICTED: uncharacterized protein LOC101252568
SMUC01584_TC01	GO:0005507	hydrolase family protein had-superfamily protein
SMUC01584_TC01	GO:0008152
SMUC01584_TC01	GO:0016787
SMUC01584_TC01	GO:0005739
SMUC01584_TC01	GO:0008270
SMUC01585_TC01	GO:0006468	probable lrr receptor-like serine threonine-protein kinase at3g47570-like
SMUC01585_TC01	GO:0005524
SMUC01585_TC01	GO:0004674
SMUC01585_TC01	EC:2.7.11
SMUC01586_TC01	GO:0046872	calcium-transporting endoplasmic reticulum-type-like
SMUC01586_TC01	GO:0005388
SMUC01586_TC01	GO:0070588
SMUC01586_TC01	GO:0030176
SMUC01586_TC01	GO:0006200
SMUC01586_TC01	GO:0005524
SMUC01586_TC01	EC:3.6.3.8
SMUC01588_TC01	GO:1902600	vacuolar cation proton exchanger 5-like
SMUC01588_TC01	GO:0070588
SMUC01588_TC01	GO:0015369
SMUC01588_TC01	GO:0016021
SMUC01588_TC01	GO:0000041
SMUC01589_TC01	GO:0010287	uncharacterized aarf domain-containing protein kinase chloroplastic-like
SMUC01589_TC01	GO:0005886
SMUC01589_TC01	GO:0004672
SMUC01589_TC01	GO:0006468
SMUC01589_TC01	GO:0005524
SMUC01591_TC01	GO:0090305	werner syndrome-like exonuclease-like
SMUC01591_TC01	GO:0003676
SMUC01591_TC01	GO:0008408
SMUC01592_TC01	GO:0005783	pra1 family protein e-like
SMUC01592_TC01	GO:0005794
SMUC01592_TC01	GO:0016192
SMUC01594_TC01	GO:0055085	udp-galactose udp-glucose transporter 5b-like
SMUC01594_TC01	GO:0005354
SMUC01594_TC01	GO:0016021
SMUC01594_TC01	GO:0045132
SMUC01594_TC01	GO:0007062
SMUC01594_TC01	GO:0031048
SMUC01595_TC01	GO:0055085	udp-galactose udp-glucose transporter 5b-like
SMUC01595_TC01	GO:0005354
SMUC01595_TC01	GO:0016021
SMUC01595_TC01	GO:0045132
SMUC01595_TC01	GO:0007062
SMUC01595_TC01	GO:0031048
SMUC01595_TC01	GO:0008643
SMUC01596_TC01	GO:0043247	26s proteasome non-atpase regulatory subunit 10-like
SMUC01596_TC01	GO:0010332
SMUC01596_TC01	GO:0032504
SMUC01596_TC01	GO:0005618
SMUC01596_TC01	GO:0051510
SMUC01596_TC01	GO:0043248
SMUC01596_TC01	GO:0043161
SMUC01596_TC01	GO:0045132
SMUC01596_TC01	GO:0051788
SMUC01596_TC01	GO:0000724
SMUC01596_TC01	GO:0016444
SMUC01596_TC01	GO:0042138
SMUC01596_TC01	GO:0007062
SMUC01596_TC01	GO:0007129
SMUC01596_TC01	GO:0007131
SMUC01596_TC01	GO:0032204
SMUC01596_TC01	GO:0042023
SMUC01596_TC01	GO:0007140
SMUC01597_TC01	GO:0015450	mitochondrial import inner membrane translocase subunit tim17-like
SMUC01597_TC01	GO:0005744
SMUC01597_TC01	GO:0006886
SMUC01597_TC01	GO:0016021
SMUC01597_TC01	GO:0071806
SMUC01601_TC01	GO:0000042	protein grip-like
SMUC01601_TC01	GO:0005802
SMUC01601_TC02	GO:0000042	protein grip-like
SMUC01601_TC02	GO:0005802
SMUC01601_TC03	GO:0000042	protein grip-like
SMUC01601_TC03	GO:0005802
SMUC01601_TC04	GO:0000042	protein grip-like
SMUC01601_TC04	GO:0005802
SMUC01602_TC01	GO:0046872	histone-lysine n-methyltransferase atx4-like
SMUC01602_TC01	GO:0005634
SMUC01602_TC01	GO:0016740
SMUC01602_TC02	GO:0034968	histone-lysine n-methyltransferase atx4-like
SMUC01602_TC02	GO:0018024
SMUC01602_TC02	GO:0018022
SMUC01602_TC02	GO:0005634
SMUC01602_TC02	GO:0008270
SMUC01602_TC02	EC:2.1.1.43
SMUC01603_TC01	GO:0043565	protein fd-like
SMUC01603_TC01	GO:0003700
SMUC01603_TC01	GO:0006355
SMUC01604_TC01	GO:0005739	uncharacterized loc101204591
SMUC01605_TC01	GO:0031348	calmodulin-binding protein
SMUC01605_TC01	GO:0009595
SMUC01605_TC01	GO:0010119
SMUC01605_TC01	GO:0009867
SMUC01605_TC01	GO:0009697
SMUC01605_TC01	GO:0009862
SMUC01605_TC01	GO:0010363
SMUC01605_TC01	GO:0010310
SMUC01605_TC01	GO:0002679
SMUC01605_TC01	GO:0010200
SMUC01605_TC01	GO:0006612
SMUC01605_TC01	GO:0043900
SMUC01605_TC01	GO:0050832
SMUC01605_TC01	GO:0042742
SMUC01605_TC01	GO:0009625
SMUC01605_TC01	GO:0043069
SMUC01605_TC01	GO:0005737
SMUC01605_TC01	GO:0010197
SMUC01605_TC01	GO:0000165
SMUC01605_TC01	GO:0006569
SMUC01605_TC01	GO:0009684
SMUC01605_TC01	GO:0009646
SMUC01605_TC01	GO:0002237
SMUC01605_TC01	GO:0005516
SMUC01605_TC01	GO:0030968
SMUC01605_TC01	GO:0005634
SMUC01605_TC01	GO:0009581
SMUC01606_TC01	GO:0016021	squalene synthase 2
SMUC01606_TC01	GO:0051996
SMUC01606_TC01	GO:0008610
SMUC01606_TC01	GO:0005886
SMUC01606_TC01	GO:0004310
SMUC01606_TC01	EC:2.5.1.21
SMUC01607_TC01	GO:0009560	set domain-containing protein
SMUC01607_TC01	GO:0005634
SMUC01607_TC02	GO:0009560	set domain-containing protein
SMUC01607_TC02	GO:0016740
SMUC01607_TC02	GO:0005634
SMUC01610_TC01	GO:0005886	glucan endo- -beta-glucosidase 12-like
SMUC01611_TC01	GO:0009793	separase-like protein
SMUC01611_TC01	GO:0030234
SMUC01611_TC01	GO:0010150
SMUC01611_TC01	GO:0016570
SMUC01611_TC01	GO:0000280
SMUC01611_TC01	GO:0009753
SMUC01611_TC01	GO:0006974
SMUC01611_TC01	GO:0009314
SMUC01611_TC01	GO:0042742
SMUC01611_TC01	GO:0006342
SMUC01611_TC01	GO:0050793
SMUC01611_TC01	GO:0007127
SMUC01611_TC01	GO:0010431
SMUC01611_TC01	GO:0016787
SMUC01611_TC01	GO:0005515
SMUC01611_TC01	GO:0000278
SMUC01611_TC01	GO:0045876
SMUC01611_TC01	GO:0009826
SMUC01611_TC01	GO:0006310
SMUC01611_TC01	GO:0009960
SMUC01611_TC01	GO:0065008
SMUC01611_TC01	GO:0007623
SMUC01611_TC01	GO:0051307
SMUC01611_TC01	GO:0009933
SMUC01611_TC01	GO:0019762
SMUC01611_TC01	GO:0005634
SMUC01611_TC01	GO:0051052
SMUC01612_TC01	GO:0005829	alpha beta-hydrolases superfamily protein
SMUC01612_TC01	GO:0005777
SMUC01612_TC01	GO:0008152
SMUC01612_TC01	GO:0016787
SMUC01613_TC01	GO:0016099	(-)-camphene tricyclene chloroplastic-like
SMUC01613_TC01	GO:0010334
SMUC01613_TC01	GO:0000287
SMUC01613_TC01	GO:0051762
SMUC01613_TC01	GO:0009507
SMUC01613_TC01	GO:0050551
SMUC01613_TC01	GO:0050552
SMUC01613_TC01	EC:4.2.3.16
SMUC01613_TC01	EC:4.2.3.15
SMUC01614_TC01	GO:0003677	hat dimerization domain-containing protein isoform 2
SMUC01614_TC01	GO:0046983
SMUC01616_TC01	GO:0070838	stress regulated protein
SMUC01616_TC01	GO:0030003
SMUC01616_TC01	GO:0009507
SMUC01619_TC01	GO:0005737	phospholipase carboxylesterase family protein
SMUC01620_TC01	GO:0003676	rna-binding family protein isoform 1
SMUC01620_TC01	GO:0000166
SMUC01620_TC02	GO:0003676	rna-binding family protein isoform 1
SMUC01620_TC02	GO:0000166
SMUC01620_TC03	GO:0003676	rna-binding family protein isoform 1
SMUC01620_TC03	GO:0000166
SMUC01623_TC01	GO:1902600	cytochrome c subunit vib family protein
SMUC01623_TC01	GO:0005634
SMUC01623_TC01	GO:0005739
SMUC01623_TC01	GO:0055114
SMUC01623_TC01	GO:0004129
SMUC01623_TC01	EC:1.9.3.1
SMUC01623_TC02	GO:1902600	cytochrome c subunit vib family protein isoform 1
SMUC01623_TC02	GO:0005739
SMUC01623_TC02	GO:0055114
SMUC01623_TC02	GO:0004129
SMUC01623_TC02	EC:1.9.3.1
SMUC01624_TC01	GO:0005739	pentatricopeptide repeat-containing protein at5g50990-like
SMUC01624_TC02	GO:0005739	pentatricopeptide repeat-containing protein at5g50990-like
SMUC01626_TC01	GO:0016021	aquaporin tip2-1-like
SMUC01626_TC01	GO:0009506
SMUC01626_TC01	GO:0015250
SMUC01626_TC01	GO:0009941
SMUC01626_TC01	GO:0051739
SMUC01626_TC01	GO:0009705
SMUC01626_TC01	GO:0009505
SMUC01626_TC01	GO:0072489
SMUC01626_TC01	GO:0015200
SMUC01626_TC01	GO:0006833
SMUC01626_TC01	GO:0000326
SMUC01626_TC01	GO:0042807
SMUC01626_TC01	GO:0005794
SMUC01626_TC01	GO:0005886
SMUC01626_TC02	GO:0016021	aquaporin tip2-1-like
SMUC01626_TC02	GO:0009506
SMUC01626_TC02	GO:0015250
SMUC01626_TC02	GO:0009941
SMUC01626_TC02	GO:0051739
SMUC01626_TC02	GO:0009705
SMUC01626_TC02	GO:0009505
SMUC01626_TC02	GO:0072489
SMUC01626_TC02	GO:0015200
SMUC01626_TC02	GO:0006833
SMUC01626_TC02	GO:0000326
SMUC01626_TC02	GO:0042807
SMUC01626_TC02	GO:0005794
SMUC01626_TC02	GO:0005886
SMUC01627_TC01	GO:0019252	carbon catabolite repressor protein 4 homolog 3-like
SMUC01627_TC01	GO:0005634
SMUC01627_TC01	GO:0000023
SMUC01629_TC01	GO:0009411	histidinol chloroplastic-like
SMUC01629_TC01	GO:0051287
SMUC01629_TC01	GO:0055114
SMUC01629_TC01	GO:0008270
SMUC01629_TC01	GO:0000105
SMUC01629_TC01	GO:0009555
SMUC01629_TC01	GO:0009570
SMUC01629_TC01	GO:0004399
SMUC01629_TC01	EC:1.1.1.23
SMUC01630_TC01	GO:0009506	transcription initiation factor tfiid subunit 2-like
SMUC01630_TC01	GO:0008152
SMUC01630_TC01	GO:0008237
SMUC01630_TC01	GO:0008270
SMUC01630_TC02	GO:0009506	transcription initiation factor tfiid subunit 2-like
SMUC01630_TC02	GO:0008152
SMUC01630_TC02	GO:0008237
SMUC01630_TC02	GO:0008270
SMUC01630_TC03	GO:0009506	transcription initiation factor tfiid subunit 2-like
SMUC01630_TC03	GO:0008152
SMUC01630_TC03	GO:0008237
SMUC01630_TC03	GO:0008270
SMUC01630_TC04	GO:0009506	transcription initiation factor tfiid subunit 2-like
SMUC01630_TC04	GO:0008152
SMUC01630_TC04	GO:0008237
SMUC01630_TC04	GO:0008270
SMUC01631_TC01	GO:0004143	sphingosine kinase b-like
SMUC01631_TC01	GO:0046834
SMUC01631_TC01	GO:0071215
SMUC01631_TC01	GO:0009705
SMUC01631_TC01	GO:0003951
SMUC01631_TC01	GO:0006665
SMUC01631_TC01	GO:0007205
SMUC01631_TC01	GO:0001729
SMUC01631_TC01	EC:2.7.1.138
SMUC01631_TC01	EC:2.7.1.107
SMUC01631_TC01	EC:2.7.1.23
SMUC01633_TC01	GO:0005829	atp synthase d chain-related protein
SMUC01633_TC02	GO:0005829	leucine-rich repeat-containing protein ddb_g0290503-like
SMUC01633_TC03	GO:0005829	atp synthase d chain-related protein
SMUC01634_TC01	GO:0046872	metal-dependent phosphohydrolase
SMUC01634_TC01	GO:0008152
SMUC01634_TC01	GO:0005634
SMUC01634_TC01	GO:0008081
SMUC01634_TC02	GO:0046872	metal-dependent phosphohydrolase
SMUC01634_TC02	GO:0008152
SMUC01634_TC02	GO:0005634
SMUC01634_TC02	GO:0008081
SMUC01636_TC01	GO:0009793	mitochondrial import inner membrane translocase subunit tim22
SMUC01636_TC01	GO:0016021
SMUC01637_TC01	GO:0034220	metal tolerance protein 4-like
SMUC01637_TC01	GO:0008324
SMUC01637_TC01	GO:0005774
SMUC01637_TC01	GO:0006812
SMUC01637_TC01	GO:0016021
SMUC01638_TC01	GO:0006952	disease resistance protein at4g27190-like
SMUC01638_TC01	GO:0043531
SMUC01638_TC02	GO:0006952	disease resistance protein at4g27190-like
SMUC01638_TC02	GO:0043531
SMUC01640_TC01	GO:0005819	haus augmin-like complex subunit 6
SMUC01640_TC01	GO:0051011
SMUC01640_TC01	GO:0009524
SMUC01640_TC02	GO:0005819	haus augmin-like complex subunit 6
SMUC01640_TC02	GO:0051011
SMUC01640_TC02	GO:0009524
SMUC01640_TC03	GO:0005819	haus augmin-like complex subunit 6
SMUC01640_TC03	GO:0051011
SMUC01640_TC03	GO:0009524
SMUC01642_TC01	GO:0016021	respiratory burst oxidase homolog protein e-like
SMUC01642_TC01	GO:0016174
SMUC01642_TC01	GO:0004601
SMUC01642_TC01	GO:0005509
SMUC01642_TC01	GO:0055114
SMUC01642_TC01	EC:1.11.1.7
SMUC01642_TC01	EC:1.6.3.1
SMUC01643_TC01	GO:0015996	senescence-inducible chloroplast stay-green protein
SMUC01647_TC01	GO:0003723	rrna methyltransferase -like
SMUC01647_TC01	GO:0032259
SMUC01647_TC01	GO:0005739
SMUC01647_TC01	GO:0008168
SMUC01648_TC01	GO:0009627	translocon-associated protein subunit beta
SMUC01648_TC01	GO:0005794
SMUC01648_TC01	GO:0034976
SMUC01648_TC01	GO:0009506
SMUC01648_TC01	GO:0005774
SMUC01648_TC01	GO:0016021
SMUC01648_TC01	GO:0005576
SMUC01648_TC01	GO:0005783
SMUC01653_TC01	GO:0005737	inositol hexakisphosphate and diphosphoinositol-pentakisphosphate kinase 1-like
SMUC01653_TC01	GO:0003993
SMUC01653_TC01	GO:0051567
SMUC01653_TC01	GO:0016311
SMUC01653_TC01	GO:0016301
SMUC01653_TC01	GO:0005886
SMUC01653_TC01	GO:0016310
SMUC01653_TC01	EC:3.1.3.2
SMUC01656_TC01	GO:0005739	mitochondrial transcription termination factor family protein
SMUC01657_TC01	GO:0006541	gamma-glutamyl hydrolase 2-like
SMUC01657_TC01	GO:0034722
SMUC01657_TC01	EC:3.4.19.9
SMUC01657_TC02	GO:0008242	gamma-glutamyl hydrolase
SMUC01657_TC02	GO:1901605
SMUC01657_TC02	EC:3.4.19
SMUC01657_TC03	GO:0046900	gamma-glutamyl hydrolase
SMUC01657_TC03	GO:0005773
SMUC01657_TC03	GO:0006541
SMUC01657_TC03	GO:0034722
SMUC01657_TC03	EC:3.4.19.9
SMUC01658_TC01	GO:0046900	gamma-glutamyl hydrolase
SMUC01658_TC01	GO:0005615
SMUC01658_TC01	GO:0005773
SMUC01658_TC01	GO:0006541
SMUC01658_TC01	GO:0034722
SMUC01658_TC01	GO:0005618
SMUC01658_TC01	EC:3.4.19.9
SMUC01659_TC01	GO:0046900	gamma-glutamyl hydrolase
SMUC01659_TC01	GO:0005615
SMUC01659_TC01	GO:0005773
SMUC01659_TC01	GO:0006541
SMUC01659_TC01	GO:0034722
SMUC01659_TC01	GO:0005618
SMUC01659_TC01	EC:3.4.19.9
SMUC01660_TC01	GO:0006007	histone h3
SMUC01660_TC01	GO:0000786
SMUC01660_TC01	GO:0048235
SMUC01660_TC01	GO:0003677
SMUC01660_TC01	GO:0006605
SMUC01660_TC01	GO:0006334
SMUC01660_TC01	GO:0046982
SMUC01660_TC01	GO:0048555
SMUC01660_TC01	GO:0009567
SMUC01662_TC01	GO:0004523	rnase h family isoform 1
SMUC01662_TC01	GO:0003676
SMUC01662_TC01	GO:0090502
SMUC01662_TC01	EC:3.1.26.4
SMUC01663_TC01	GO:0008180	cop9 complex subunit 7a
SMUC01663_TC01	GO:0010387
SMUC01663_TC01	GO:0005829
SMUC01663_TC01	GO:0010388
SMUC01663_TC02	GO:0004708	cop9 signalosome complex subunit 7-like
SMUC01663_TC02	GO:0045893
SMUC01663_TC02	GO:0005829
SMUC01663_TC02	GO:0010387
SMUC01663_TC02	GO:0009640
SMUC01663_TC02	GO:0010388
SMUC01663_TC02	GO:0016567
SMUC01663_TC02	GO:0005515
SMUC01663_TC02	GO:0008180
SMUC01663_TC02	GO:0016579
SMUC01663_TC02	GO:0016571
SMUC01663_TC02	EC:2.7.11
SMUC01663_TC03	GO:0008180	cop9 signalosome complex subunit 7-like isoform x3
SMUC01663_TC03	GO:0010387
SMUC01663_TC03	GO:0005829
SMUC01663_TC03	GO:0010388
SMUC01664_TC01	GO:0003723	uncharacterized rna methyltransferase ct0009-like
SMUC01664_TC01	GO:0008173
SMUC01664_TC01	GO:0006396
SMUC01664_TC01	GO:0001510
SMUC01664_TC01	EC:2.1.1
SMUC01665_TC01	GO:0009533	peptidyl-prolyl cis-trans isomerase cyp20- chloroplastic-like
SMUC01665_TC01	GO:0006457
SMUC01665_TC01	GO:0031977
SMUC01665_TC01	GO:0000413
SMUC01665_TC01	GO:0010275
SMUC01665_TC01	GO:0003755
SMUC01665_TC01	GO:0009535
SMUC01665_TC01	GO:0043424
SMUC01665_TC01	EC:5.2.1.8
SMUC01667_TC01	GO:0006629	acetylajmalan esterase-like
SMUC01667_TC01	GO:0016788
SMUC01668_TC01	GO:0009505	formin-like protein 18
SMUC01668_TC01	GO:0043231
SMUC01670_TC01	GO:0000226	dna repair protein rad50-like
SMUC01670_TC01	GO:0006312
SMUC01670_TC01	GO:0010048
SMUC01670_TC01	GO:0050826
SMUC01670_TC01	GO:0007267
SMUC01670_TC01	GO:0008270
SMUC01670_TC01	GO:0009793
SMUC01670_TC01	GO:0000911
SMUC01670_TC01	GO:0030870
SMUC01670_TC01	GO:0009640
SMUC01670_TC01	GO:0006302
SMUC01670_TC01	GO:0005737
SMUC01670_TC01	GO:0009560
SMUC01670_TC01	GO:0019915
SMUC01670_TC01	GO:0010182
SMUC01670_TC01	GO:0009933
SMUC01670_TC01	GO:0016233
SMUC01670_TC01	GO:0016567
SMUC01670_TC01	GO:0009845
SMUC01670_TC01	GO:0010228
SMUC01670_TC01	GO:0035196
SMUC01670_TC01	GO:0004518
SMUC01670_TC01	GO:0010267
SMUC01670_TC01	GO:0007346
SMUC01670_TC01	GO:0009909
SMUC01670_TC01	GO:0090305
SMUC01670_TC01	GO:0006606
SMUC01670_TC01	GO:0005524
SMUC01670_TC01	GO:0009616
SMUC01670_TC01	GO:0010162
SMUC01670_TC01	EC:3.1
SMUC01671_TC01	GO:0005634	at5g16610 mtg13_5
SMUC01671_TC02	GO:0005634	at5g16610 mtg13_5
SMUC01672_TC01	GO:0003950	probable inactive poly
SMUC01672_TC01	GO:0008152
SMUC01672_TC01	EC:2.4.2.30
SMUC01674_TC01	GO:0010267	poly
SMUC01674_TC01	GO:0006346
SMUC01674_TC01	GO:0000911
SMUC01674_TC01	GO:0006471
SMUC01674_TC01	GO:0043687
SMUC01674_TC01	GO:0006261
SMUC01674_TC01	GO:0006306
SMUC01674_TC01	GO:0051287
SMUC01674_TC01	GO:0003950
SMUC01674_TC01	GO:0009616
SMUC01674_TC01	GO:0048449
SMUC01674_TC01	GO:0007129
SMUC01674_TC01	GO:0009555
SMUC01674_TC01	GO:0010014
SMUC01674_TC01	GO:0006979
SMUC01674_TC01	GO:0035196
SMUC01674_TC01	GO:0010212
SMUC01674_TC01	GO:0000226
SMUC01674_TC01	GO:0008270
SMUC01674_TC01	GO:0055114
SMUC01674_TC01	GO:0003677
SMUC01674_TC01	GO:0006275
SMUC01674_TC01	GO:0007267
SMUC01674_TC01	GO:0009909
SMUC01674_TC01	GO:0045893
SMUC01674_TC01	GO:0051567
SMUC01674_TC01	GO:0010564
SMUC01674_TC01	GO:0007131
SMUC01674_TC01	GO:0016444
SMUC01674_TC01	GO:0009855
SMUC01674_TC01	GO:0000724
SMUC01674_TC01	GO:0005634
SMUC01674_TC01	GO:0010073
SMUC01674_TC01	GO:0009737
SMUC01674_TC01	GO:0007067
SMUC01674_TC01	GO:0032440
SMUC01674_TC01	EC:1.3.1.74
SMUC01674_TC01	EC:2.4.2.30
SMUC01675_TC01	GO:0003723	trna pseudouridine synthase pus10-like
SMUC01675_TC01	GO:0034968
SMUC01675_TC01	GO:0009909
SMUC01675_TC01	GO:0048449
SMUC01675_TC01	GO:0001522
SMUC01675_TC01	GO:0009982
SMUC01675_TC01	GO:0005634
SMUC01675_TC01	EC:5.4.99.12
SMUC01675_TC02	GO:0003723	trna pseudouridine synthase pus10-like
SMUC01675_TC02	GO:0016570
SMUC01675_TC02	GO:0001522
SMUC01675_TC02	GO:0009982
SMUC01675_TC02	EC:5.4.99.12
SMUC01675_TC03	GO:0003723	trna pseudouridine synthase pus10-like
SMUC01675_TC03	GO:0034968
SMUC01675_TC03	GO:0009909
SMUC01675_TC03	GO:0048449
SMUC01675_TC03	GO:0001522
SMUC01675_TC03	GO:0009982
SMUC01675_TC03	GO:0005634
SMUC01675_TC03	EC:5.4.99.12
SMUC01675_TC04	GO:0003723	trna pseudouridine synthase pus10-like
SMUC01675_TC04	GO:0034968
SMUC01675_TC04	GO:0009909
SMUC01675_TC04	GO:0048449
SMUC01675_TC04	GO:0001522
SMUC01675_TC04	GO:0009982
SMUC01675_TC04	GO:0005634
SMUC01675_TC04	EC:5.4.99.12
SMUC01676_TC01	GO:0005886	myosin-j heavy chain-like
SMUC01676_TC01	GO:0016459
SMUC01676_TC01	GO:0005524
SMUC01676_TC01	GO:0003774
SMUC01676_TC01	GO:0008152
SMUC01677_TC01	GO:0007275	e3 ubiquitin-protein ligase sina-like 10-like
SMUC01677_TC01	GO:0016567
SMUC01677_TC01	GO:0006511
SMUC01677_TC01	GO:0004842
SMUC01677_TC01	GO:0005634
SMUC01677_TC01	GO:0008270
SMUC01677_TC01	EC:6.3.2.19
SMUC01678_TC01	GO:0043068	metacaspase-1-like
SMUC01678_TC01	GO:0006508
SMUC01678_TC01	GO:0004197
SMUC01678_TC01	EC:3.4.22
SMUC01679_TC01	GO:0009941	thioredoxin-like protein chloroplastic-like
SMUC01679_TC01	GO:0045454
SMUC01679_TC01	GO:0006662
SMUC01679_TC01	GO:0015035
SMUC01679_TC01	GO:0055114
SMUC01680_TC01	GO:0005622	gtpase obg-like
SMUC01680_TC01	GO:0006184
SMUC01680_TC01	GO:0000287
SMUC01680_TC01	GO:0003924
SMUC01680_TC01	GO:0005525
SMUC01681_TC01	GO:0002213	triacylglycerol lipase 2-like
SMUC01681_TC01	GO:0016042
SMUC01681_TC01	GO:0016298
SMUC01681_TC01	EC:3.1.1
SMUC01682_TC01	GO:0048827	kinesin-like protein kin12b-like
SMUC01682_TC01	GO:0008017
SMUC01682_TC01	GO:0080175
SMUC01682_TC01	GO:0005874
SMUC01682_TC01	GO:0048449
SMUC01682_TC01	GO:0005524
SMUC01682_TC01	GO:0007018
SMUC01682_TC01	GO:0005871
SMUC01682_TC01	GO:0008152
SMUC01682_TC01	GO:0048438
SMUC01682_TC01	GO:0055046
SMUC01682_TC01	GO:0000914
SMUC01682_TC01	GO:0008574
SMUC01682_TC01	GO:0009524
SMUC01682_TC01	EC:3.6.4.4
SMUC01682_TC02	GO:0048827	kinesin-like protein kin12b-like
SMUC01682_TC02	GO:0008017
SMUC01682_TC02	GO:0080175
SMUC01682_TC02	GO:0005874
SMUC01682_TC02	GO:0048449
SMUC01682_TC02	GO:0005524
SMUC01682_TC02	GO:0007018
SMUC01682_TC02	GO:0005871
SMUC01682_TC02	GO:0008152
SMUC01682_TC02	GO:0048438
SMUC01682_TC02	GO:0055046
SMUC01682_TC02	GO:0000914
SMUC01682_TC02	GO:0008574
SMUC01682_TC02	GO:0009524
SMUC01682_TC02	EC:3.6.4.4
SMUC01683_TC01	GO:0003777	kinesin-like protein kin12b-like
SMUC01683_TC01	GO:0043234
SMUC01683_TC01	GO:0015630
SMUC01683_TC01	GO:0007017
SMUC01683_TC01	GO:0000166
SMUC01683_TC01	GO:0016043
SMUC01683_TC01	GO:0044430
SMUC01684_TC01	GO:0005739	pentatricopeptide repeat-containing protein at5g46100-like
SMUC01685_TC01	GO:0005525	adp-ribosylation factor-related protein 1-like
SMUC01685_TC01	GO:0005622
SMUC01685_TC01	GO:0007264
SMUC01688_TC01	GO:0030554	probable arabinose 5-phosphate isomerase-like
SMUC01688_TC01	GO:0005975
SMUC01688_TC01	GO:0019243
SMUC01688_TC01	GO:0030246
SMUC01688_TC01	GO:0019146
SMUC01688_TC01	EC:5.3.1.13
SMUC01689_TC01	GO:0008152	glutathione s-transferase delta2
SMUC01689_TC01	GO:0016740
SMUC01692_TC01	GO:0008270	acyl- n-acyltransferase with ring fyve phd-type zinc finger
SMUC01692_TC02	GO:0008270	acyl- n-acyltransferase with ring fyve phd-type zinc finger
SMUC01694_TC01	GO:0006412	60s ribosomal protein l18-2-like
SMUC01694_TC01	GO:0009506
SMUC01694_TC01	GO:0003735
SMUC01694_TC01	GO:0009220
SMUC01694_TC01	GO:0005774
SMUC01694_TC01	GO:0005515
SMUC01694_TC01	GO:0009507
SMUC01694_TC01	GO:0022625
SMUC01694_TC01	GO:0005794
SMUC01694_TC01	GO:0005886
SMUC01697_TC01	GO:0016021	transmembrane protein 45b-like
SMUC01701_TC01	GO:0016740	small subunit processome component 20 homolog
SMUC01702_TC01	GO:0016310	leucine-rich repeat family protein protein kinase family protein
SMUC01702_TC01	GO:0004672
SMUC01702_TC01	GO:0000166
SMUC01703_TC01	GO:0016747	uncharacterized acetyltransferase at3g50280-like
SMUC01703_TC01	GO:0008152
SMUC01703_TC02	GO:0016747	uncharacterized acetyltransferase at3g50280-like
SMUC01703_TC02	GO:0008152
SMUC01703_TC03	GO:0016747	uncharacterized acetyltransferase at3g50280-like
SMUC01703_TC03	GO:0008152
SMUC01704_TC01	GO:0006355	ethylene-responsive transcription factor 4-like
SMUC01704_TC01	GO:0003700
SMUC01704_TC01	GO:0003677
SMUC01704_TC01	GO:0006351
SMUC01704_TC01	GO:0005634
SMUC01705_TC01	GO:0005886	probable serine threonine-protein kinase at5g41260-like
SMUC01705_TC01	GO:0004672
SMUC01705_TC01	GO:0006468
SMUC01705_TC01	GO:0005524
SMUC01706_TC01	GO:0009654	psbp domain-containing protein chloroplastic-like
SMUC01706_TC01	GO:0031977
SMUC01706_TC01	GO:0019898
SMUC01706_TC01	GO:0005509
SMUC01706_TC01	GO:0009570
SMUC01706_TC01	GO:0009534
SMUC01706_TC01	GO:0015979
SMUC01707_TC01	GO:0043231	vacuolar protein sorting-associated protein
SMUC01707_TC01	GO:0044444
SMUC01708_TC01	GO:0046872	1-aminocyclopropane-1-carboxylate oxidase homolog
SMUC01708_TC01	GO:0009693
SMUC01708_TC01	GO:0009835
SMUC01708_TC01	GO:0031418
SMUC01708_TC01	GO:0009815
SMUC01708_TC01	GO:0016706
SMUC01708_TC01	GO:0055114
SMUC01708_TC01	EC:1.14.17.4
SMUC01708_TC01	EC:1.14.11
SMUC01709_TC01	GO:0009693	1-aminocyclopropane-1-carboxylate oxidase homolog
SMUC01709_TC01	GO:0009835
SMUC01709_TC01	GO:0031418
SMUC01709_TC01	GO:0005506
SMUC01709_TC01	GO:0009815
SMUC01709_TC01	GO:0016706
SMUC01709_TC01	GO:0055114
SMUC01709_TC01	EC:1.14.17.4
SMUC01709_TC01	EC:1.14.11
SMUC01710_TC01	GO:0009693	1-aminocyclopropane-1-carboxylate oxidase homolog
SMUC01710_TC01	GO:0009835
SMUC01710_TC01	GO:0031418
SMUC01710_TC01	GO:0005506
SMUC01710_TC01	GO:0009815
SMUC01710_TC01	GO:0016706
SMUC01710_TC01	GO:0055114
SMUC01710_TC01	EC:1.14.17.4
SMUC01710_TC01	EC:1.14.11
SMUC01711_TC01	GO:0005886	probable inactive receptor kinase at4g23740-like
SMUC01711_TC01	GO:0004672
SMUC01711_TC01	GO:0006468
SMUC01711_TC01	GO:0005524
SMUC01711_TC01	GO:0016021
SMUC01712_TC01	GO:0030259	sterol 3-beta-glucosyltransferase-like
SMUC01712_TC01	GO:0016906
SMUC01712_TC01	EC:2.4.1.173
SMUC01713_TC01	GO:0005737	udp-glycosyltransferase superfamily protein
SMUC01714_TC01	GO:0005739	sterol 3-beta-glucosyltransferase-like
SMUC01714_TC01	GO:0016740
SMUC01715_TC01	GO:0045454	thiol:disulfide interchange protein txla-like protein
SMUC01715_TC01	GO:0006662
SMUC01715_TC01	GO:0015035
SMUC01715_TC01	GO:0009536
SMUC01715_TC01	GO:0055114
SMUC01715_TC02	GO:0045454	thiol:disulfide interchange protein txla-like protein
SMUC01715_TC02	GO:0006662
SMUC01715_TC02	GO:0015035
SMUC01715_TC02	GO:0009536
SMUC01715_TC02	GO:0055114
SMUC01717_TC01	GO:0046483	ribonuclease h protein at1g65750-like
SMUC01717_TC01	GO:0097159
SMUC01717_TC01	GO:0034641
SMUC01717_TC01	GO:1901360
SMUC01717_TC01	GO:0006725
SMUC01717_TC01	GO:1901363
SMUC01718_TC01	GO:0003677	transcription factor gamyb-like
SMUC01718_TC01	GO:0003682
SMUC01718_TC01	GO:0005634
SMUC01719_TC01	GO:0048482	protein da1-related 1-like
SMUC01719_TC01	GO:0043130
SMUC01719_TC01	GO:0048317
SMUC01719_TC01	GO:0046621
SMUC01720_TC01	GO:0005484	syntaxin-22-like
SMUC01720_TC01	GO:0009705
SMUC01720_TC01	GO:0010118
SMUC01720_TC01	GO:0016192
SMUC01720_TC01	GO:0009959
SMUC01720_TC01	GO:0006886
SMUC01720_TC01	GO:0009660
SMUC01722_TC01	GO:0009524	mitotic-spindle organizing protein 1b-like
SMUC01722_TC01	GO:0072686
SMUC01722_TC01	GO:0009574
SMUC01722_TC01	GO:0007052
SMUC01722_TC01	GO:0005828
SMUC01722_TC01	GO:0005635
SMUC01722_TC01	GO:0051418
SMUC01722_TC01	GO:0008274
SMUC01722_TC02	GO:0009524	mitotic-spindle organizing protein 1b-like
SMUC01722_TC02	GO:0072686
SMUC01722_TC02	GO:0009574
SMUC01722_TC02	GO:0007052
SMUC01722_TC02	GO:0005828
SMUC01722_TC02	GO:0005635
SMUC01722_TC02	GO:0051418
SMUC01722_TC02	GO:0008274
SMUC01722_TC03	GO:0009524	mitotic-spindle organizing protein 1b-like
SMUC01722_TC03	GO:0072686
SMUC01722_TC03	GO:0009574
SMUC01722_TC03	GO:0007052
SMUC01722_TC03	GO:0005828
SMUC01722_TC03	GO:0005635
SMUC01722_TC03	GO:0051418
SMUC01722_TC03	GO:0008274
SMUC01723_TC01	GO:0005634	PREDICTED: uncharacterized protein LOC101253135
SMUC01723_TC01	GO:0008233
SMUC01723_TC02	GO:0005634	PREDICTED: uncharacterized protein LOC101253135
SMUC01723_TC02	GO:0008233
SMUC01726_TC01	GO:0016021	probable peptide nitrate transporter at1g59740-like
SMUC01726_TC01	GO:0006857
SMUC01726_TC01	GO:0009624
SMUC01726_TC01	GO:0005886
SMUC01726_TC01	GO:0005215
SMUC01729_TC01	GO:0032456	eh domain-containing protein 1-like
SMUC01729_TC01	GO:0005509
SMUC01729_TC01	GO:0009506
SMUC01729_TC01	GO:0042538
SMUC01729_TC01	GO:0005768
SMUC01729_TC01	GO:0006184
SMUC01729_TC01	GO:0006897
SMUC01729_TC01	GO:0003924
SMUC01729_TC01	GO:0005525
SMUC01729_TC01	GO:0005886
SMUC01730_TC01	GO:0009982	rna pseudourine synthase mitochondrial-like
SMUC01730_TC01	GO:0016798
SMUC01730_TC01	GO:0003723
SMUC01730_TC01	GO:0001522
SMUC01730_TC01	GO:0005739
SMUC01730_TC01	EC:5.4.99.12
SMUC01732_TC01	GO:0005097	ypt rab-gap domain of gyp1p superfamily protein isoform 1
SMUC01732_TC01	GO:0032851
SMUC01733_TC01	GO:0006468	serine threonine-protein kinase pbs1-like
SMUC01733_TC01	GO:0005524
SMUC01733_TC01	GO:0000186
SMUC01733_TC01	GO:0004709
SMUC01733_TC01	GO:0000165
SMUC01733_TC01	EC:2.7.11.25
SMUC01733_TC01	EC:2.7.11
SMUC01734_TC01	GO:0010184	purine permease 3-like
SMUC01734_TC01	GO:0015860
SMUC01734_TC01	GO:0006863
SMUC01734_TC01	GO:0016021
SMUC01734_TC01	GO:0015211
SMUC01734_TC01	GO:0005345
SMUC01734_TC02	GO:0010184	purine permease 3-like
SMUC01734_TC02	GO:0015860
SMUC01734_TC02	GO:0006863
SMUC01734_TC02	GO:0016021
SMUC01734_TC02	GO:0015211
SMUC01734_TC02	GO:0005345
SMUC01736_TC01	GO:0006144	urate oxidase
SMUC01736_TC01	GO:0019628
SMUC01736_TC01	GO:0005777
SMUC01736_TC01	GO:0004846
SMUC01736_TC01	GO:0055114
SMUC01736_TC01	EC:1.7.3.3
SMUC01737_TC01	GO:0044699	erd6-like transporter
SMUC01737_TC01	GO:0006810
SMUC01737_TC01	GO:0005215
SMUC01739_TC01	GO:0005488	dna rna polymerases superfamily protein
SMUC01739_TC01	GO:0043170
SMUC01739_TC01	GO:0044238
SMUC01739_TC01	GO:0003824
SMUC01741_TC01	GO:0005488	retrotransposon identical
SMUC01741_TC02	GO:0005488	gag-pol identical
SMUC01742_TC01	GO:0052543	callose synthase 7-like
SMUC01742_TC01	GO:0006075
SMUC01742_TC01	GO:0000148
SMUC01742_TC01	GO:0010233
SMUC01742_TC01	GO:0009556
SMUC01742_TC01	GO:0003843
SMUC01742_TC01	GO:0080165
SMUC01742_TC01	EC:2.4.1.34
SMUC01742_TC02	GO:0052543	callose synthase 7-like
SMUC01742_TC02	GO:0006075
SMUC01742_TC02	GO:0000148
SMUC01742_TC02	GO:0010233
SMUC01742_TC02	GO:0009556
SMUC01742_TC02	GO:0003843
SMUC01742_TC02	GO:0080165
SMUC01742_TC02	EC:2.4.1.34
SMUC01743_TC01	GO:0016829	hydroxymethylglutaryl- mitochondrial-like
SMUC01744_TC01	GO:0003690	transcription factor iiib 50 kda subunit-like
SMUC01744_TC01	GO:0008270
SMUC01744_TC01	GO:0006355
SMUC01744_TC01	GO:0070063
SMUC01744_TC01	GO:0001093
SMUC01744_TC01	GO:0006352
SMUC01744_TC01	GO:0009846
SMUC01744_TC01	GO:0005634
SMUC01744_TC01	GO:0009793
SMUC01745_TC01	GO:0006200	probable methyltransferase pmt19-like
SMUC01745_TC01	GO:0046961
SMUC01745_TC01	GO:0015991
SMUC01745_TC01	GO:0033180
SMUC01746_TC01	GO:0008152	uncharacterized acetyltransferase at3g50280-like
SMUC01746_TC01	GO:0016747
SMUC01746_TC01	GO:0003723
SMUC01747_TC01	GO:0008152	uncharacterized acetyltransferase at3g50280-like
SMUC01747_TC01	GO:0016747
SMUC01749_TC01	GO:0003677	transcription factor myb21-like
SMUC01749_TC01	GO:0003682
SMUC01749_TC01	GO:0009725
SMUC01749_TC01	GO:0005634
SMUC01751_TC01	GO:0033306	acyltransferase-like protein chloroplastic-like
SMUC01751_TC01	GO:0004144
SMUC01751_TC01	GO:0019432
SMUC01751_TC01	EC:2.3.1.20
SMUC01753_TC01	GO:0005829	palmitoyl-protein thioesterase 1-like
SMUC01753_TC01	GO:0005773
SMUC01753_TC01	GO:0008474
SMUC01753_TC01	GO:0006464
SMUC01753_TC01	EC:3.1.2.22
SMUC01759_TC01	GO:0009793	tubulin-specific chaperone e-like
SMUC01759_TC01	GO:0008152
SMUC01759_TC01	GO:0009507
SMUC01759_TC01	GO:0004806
SMUC01759_TC01	EC:3.1.1.3
SMUC01760_TC01	GO:0030554	chloride channel protein clc-f-like
SMUC01760_TC01	GO:0005794
SMUC01760_TC01	GO:0005247
SMUC01760_TC01	GO:0034765
SMUC01760_TC01	GO:1902476
SMUC01760_TC01	GO:0044070
SMUC01760_TC01	GO:0016021
SMUC01760_TC01	GO:0009507
SMUC01761_TC01	GO:0047220	probable beta- -galactosyltransferase 2-like
SMUC01761_TC01	GO:0005794
SMUC01761_TC01	GO:0006486
SMUC01761_TC01	GO:0016021
SMUC01761_TC01	EC:2.4.1.134
SMUC01761_TC02	GO:0047220	probable beta- -galactosyltransferase 2-like
SMUC01761_TC02	GO:0005794
SMUC01761_TC02	GO:0006486
SMUC01761_TC02	GO:0016021
SMUC01761_TC02	EC:2.4.1.134
SMUC01763_TC01	GO:0046983	transcription factor
SMUC01763_TC02	GO:0046983	transcription factor
SMUC01764_TC01	GO:0035335	protein-tyrosine-phosphatase ibr5-like
SMUC01764_TC01	GO:0009733
SMUC01764_TC01	GO:0000188
SMUC01764_TC01	GO:0004725
SMUC01764_TC01	GO:0008138
SMUC01764_TC01	GO:0033549
SMUC01764_TC01	GO:0009737
SMUC01764_TC01	EC:3.1.3.48
SMUC01764_TC01	EC:3.1.3
SMUC01764_TC02	GO:0035335	protein-tyrosine-phosphatase ibr5-like
SMUC01764_TC02	GO:0009733
SMUC01764_TC02	GO:0000188
SMUC01764_TC02	GO:0004725
SMUC01764_TC02	GO:0008138
SMUC01764_TC02	GO:0033549
SMUC01764_TC02	GO:0009737
SMUC01764_TC02	EC:3.1.3.48
SMUC01764_TC02	EC:3.1.3
SMUC01764_TC03	GO:0035335	protein-tyrosine-phosphatase ibr5-like
SMUC01764_TC03	GO:0009733
SMUC01764_TC03	GO:0000188
SMUC01764_TC03	GO:0004725
SMUC01764_TC03	GO:0008138
SMUC01764_TC03	GO:0033549
SMUC01764_TC03	GO:0009737
SMUC01764_TC03	EC:3.1.3.48
SMUC01764_TC03	EC:3.1.3
SMUC01764_TC04	GO:0035335	protein-tyrosine-phosphatase ibr5-like
SMUC01764_TC04	GO:0009733
SMUC01764_TC04	GO:0000188
SMUC01764_TC04	GO:0004725
SMUC01764_TC04	GO:0008138
SMUC01764_TC04	GO:0033549
SMUC01764_TC04	GO:0009737
SMUC01764_TC04	EC:3.1.3.48
SMUC01764_TC04	EC:3.1.3
SMUC01764_TC05	GO:0035335	protein-tyrosine-phosphatase ibr5-like
SMUC01764_TC05	GO:0009733
SMUC01764_TC05	GO:0000188
SMUC01764_TC05	GO:0004725
SMUC01764_TC05	GO:0008138
SMUC01764_TC05	GO:0033549
SMUC01764_TC05	GO:0009737
SMUC01764_TC05	EC:3.1.3.48
SMUC01764_TC05	EC:3.1.3
SMUC01765_TC01	GO:0016760	cellulose synthase-like protein g2-like
SMUC01765_TC01	GO:0030244
SMUC01765_TC01	GO:0016021
SMUC01765_TC01	EC:2.4.1.12
SMUC01766_TC01	GO:0003857	glyoxysomal fatty acid beta-oxidation multifunctional protein mfp-a-like
SMUC01766_TC01	GO:0044464
SMUC01766_TC01	GO:0006631
SMUC01766_TC01	GO:0050662
SMUC01766_TC01	GO:0055114
SMUC01766_TC01	EC:1.1.1.35
SMUC01766_TC02	GO:0003857	glyoxysomal fatty acid beta-oxidation multifunctional protein mfp-a-like
SMUC01766_TC02	GO:0044464
SMUC01766_TC02	GO:0006631
SMUC01766_TC02	GO:0050662
SMUC01766_TC02	GO:0055114
SMUC01766_TC02	EC:1.1.1.35
SMUC01767_TC01	GO:0055114	leucoanthocyanidin dioxygenase
SMUC01767_TC01	GO:0009620
SMUC01767_TC01	GO:0009867
SMUC01767_TC01	GO:0009611
SMUC01767_TC01	GO:0009695
SMUC01767_TC01	GO:0016706
SMUC01767_TC01	GO:0005737
SMUC01767_TC01	GO:0080167
SMUC01767_TC01	GO:0005506
SMUC01767_TC01	EC:1.14.11
SMUC01768_TC01	GO:0008152	subtilisin-like protease-like
SMUC01768_TC01	GO:0008236
SMUC01773_TC01	GO:0048544	s-locus-specific glycoprotein s6
SMUC01773_TC01	GO:0006468
SMUC01773_TC01	GO:0005524
SMUC01773_TC01	GO:0004674
SMUC01773_TC01	EC:2.7.11
SMUC01774_TC01	GO:0008152	cytidine deoxycytidylate deaminase family protein
SMUC01774_TC01	GO:0004132
SMUC01774_TC01	GO:0008270
SMUC01774_TC01	GO:0009507
SMUC01774_TC01	EC:3.5.4.12
SMUC01778_TC01	GO:0008106	short-chain type dehydrogenase reductase-like
SMUC01778_TC01	GO:0004316
SMUC01778_TC01	GO:0055114
SMUC01778_TC01	GO:0009507
SMUC01778_TC01	EC:1.1.1.2
SMUC01778_TC01	EC:1.1.1.100
SMUC01779_TC01	GO:0009982	rna pseudourine synthase 7-like
SMUC01779_TC01	GO:0003723
SMUC01779_TC01	GO:0001522
SMUC01779_TC01	GO:0003796
SMUC01779_TC01	GO:0005739
SMUC01779_TC01	EC:3.2.1.17
SMUC01779_TC01	EC:5.4.99.12
SMUC01780_TC01	GO:0006099	malate glyoxysomal-like
SMUC01780_TC01	GO:0009514
SMUC01780_TC01	GO:0004474
SMUC01780_TC01	GO:0006097
SMUC01780_TC01	EC:2.3.3.9
SMUC01781_TC01	GO:0015031	protein transport protein sec61 subunit beta-like
SMUC01781_TC01	GO:0009627
SMUC01781_TC01	GO:0008565
SMUC01781_TC01	GO:0034976
SMUC01782_TC01	GO:0006790	histidine triad nucleotide-binding protein 3-like
SMUC01782_TC01	GO:0047627
SMUC01782_TC01	GO:0005777
SMUC01782_TC01	GO:0009150
SMUC01782_TC01	GO:0004780
SMUC01782_TC01	GO:0005634
SMUC01782_TC01	GO:0000166
SMUC01782_TC01	EC:2.7.7.5
SMUC01782_TC01	EC:3.6.2.1
SMUC01782_TC02	GO:0006790	histidine triad nucleotide-binding protein 3-like
SMUC01782_TC02	GO:0047627
SMUC01782_TC02	GO:0005777
SMUC01782_TC02	GO:0009150
SMUC01782_TC02	GO:0004780
SMUC01782_TC02	GO:0005634
SMUC01782_TC02	GO:0000166
SMUC01782_TC02	EC:2.7.7.5
SMUC01782_TC02	EC:3.6.2.1
SMUC01783_TC01	GO:0046777	atp binding
SMUC01783_TC01	GO:0004674
SMUC01783_TC01	EC:2.7.11
SMUC01784_TC01	GO:0004525	endoribonuclease dicer homolog 2-like
SMUC01784_TC01	GO:0008026
SMUC01784_TC01	GO:0090502
SMUC01784_TC01	GO:0050896
SMUC01784_TC01	GO:0006396
SMUC01784_TC01	GO:0003723
SMUC01784_TC01	GO:0006200
SMUC01784_TC01	GO:0005524
SMUC01784_TC01	GO:0040029
SMUC01784_TC01	EC:3.1.26.3
SMUC01785_TC01	GO:0005829	heme oxygenase- multi-helical isoform 1
SMUC01785_TC02	GO:0005829	heme oxygenase- multi-helical protein
SMUC01785_TC02	GO:0009507
SMUC01789_TC01	GO:0090305	bifunctional nuclease 2-like
SMUC01789_TC01	GO:0004518
SMUC01789_TC01	EC:3.1
SMUC01790_TC01	GO:0045893	ethylene-responsive transcription factor crf4-like
SMUC01790_TC01	GO:0009753
SMUC01790_TC01	GO:0009751
SMUC01790_TC01	GO:0009620
SMUC01790_TC01	GO:0009414
SMUC01790_TC01	GO:0009651
SMUC01790_TC01	GO:0009409
SMUC01790_TC01	GO:0009611
SMUC01790_TC01	GO:0009695
SMUC01790_TC01	GO:0003677
SMUC01790_TC01	GO:0009658
SMUC01790_TC01	GO:0003700
SMUC01790_TC01	GO:0034605
SMUC01790_TC01	GO:0009737
SMUC01790_TC01	GO:0005634
SMUC01790_TC01	GO:0006351
SMUC01790_TC02	GO:0045893	ethylene-responsive transcription factor crf4-like
SMUC01790_TC02	GO:0009753
SMUC01790_TC02	GO:0009751
SMUC01790_TC02	GO:0009620
SMUC01790_TC02	GO:0009414
SMUC01790_TC02	GO:0009651
SMUC01790_TC02	GO:0009409
SMUC01790_TC02	GO:0009611
SMUC01790_TC02	GO:0009695
SMUC01790_TC02	GO:0003677
SMUC01790_TC02	GO:0009658
SMUC01790_TC02	GO:0003700
SMUC01790_TC02	GO:0034605
SMUC01790_TC02	GO:0009737
SMUC01790_TC02	GO:0005634
SMUC01790_TC02	GO:0006351
SMUC01791_TC01	GO:0016740	glutathione s-
SMUC01791_TC01	GO:0008152
SMUC01792_TC01	GO:0004683	calcium-dependent protein kinase 1-like
SMUC01792_TC01	GO:0046777
SMUC01792_TC01	GO:0005509
SMUC01792_TC01	GO:0005524
SMUC01792_TC01	EC:2.7.11.17
SMUC01793_TC01	GO:0005886	PREDICTED: uncharacterized protein LOC101254089
SMUC01793_TC02	GO:0005886	PREDICTED: uncharacterized protein LOC101254089
SMUC01794_TC01	GO:0009793	embryo sac development arrest
SMUC01794_TC01	GO:0009561
SMUC01795_TC01	GO:0008152	n-alpha-acetyltransferase auxiliary subunit-like
SMUC01795_TC01	GO:0016740
SMUC01795_TC02	GO:0008152	n-alpha-acetyltransferase auxiliary subunit-like
SMUC01795_TC02	GO:0016740
SMUC01797_TC01	GO:0016884	glutamyl-trna amidotransferase subunit a-like
SMUC01797_TC01	GO:0016740
SMUC01797_TC01	GO:0008152
SMUC01797_TC01	GO:0004040
SMUC01797_TC01	EC:3.5.1.4
SMUC01798_TC01	GO:0032440	kdel-tailed cysteine endopeptidase cep1-like
SMUC01798_TC01	GO:0006508
SMUC01798_TC01	GO:0055114
SMUC01798_TC01	GO:0008234
SMUC01798_TC01	EC:1.3.1.74
SMUC01798_TC01	EC:3.4
SMUC01800_TC01	GO:0031977	thylakoid lumenal kda chloroplastic-like
SMUC01800_TC02	GO:0031977	thylakoid lumenal kda chloroplastic-like
SMUC01800_TC03	GO:0031977	thylakoid lumenal kda chloroplastic-like
SMUC01800_TC04	GO:0031977	thylakoid lumenal kda chloroplastic-like
SMUC01801_TC01	GO:0009086	dihydroxypolyprenylbenzoate methyltransferase
SMUC01801_TC01	GO:0004395
SMUC01801_TC01	GO:0019243
SMUC01801_TC01	GO:0006744
SMUC01801_TC01	GO:0032259
SMUC01801_TC01	GO:0000394
SMUC01801_TC01	GO:0005740
SMUC01801_TC01	GO:0008425
SMUC01801_TC01	GO:0009793
SMUC01801_TC01	EC:2.1.1.114
SMUC01801_TC01	EC:2.1.1
SMUC01803_TC01	GO:0000489	uncharacterized rna pseudouridine synthase aq_1464-like
SMUC01803_TC01	GO:0032544
SMUC01803_TC01	GO:0003723
SMUC01803_TC01	GO:0000488
SMUC01803_TC01	GO:0009501
SMUC01803_TC01	GO:0001522
SMUC01803_TC01	GO:0009982
SMUC01803_TC01	GO:0009507
SMUC01803_TC01	EC:5.4.99.12
SMUC01805_TC01	GO:0030246	probable l-type lectin-domain containing receptor kinase -like
SMUC01805_TC01	GO:0006468
SMUC01805_TC01	GO:0005524
SMUC01805_TC01	GO:0004674
SMUC01805_TC01	EC:2.7.11
SMUC01806_TC01	GO:0055114	protease do-like chloroplastic-like
SMUC01806_TC01	GO:0005739
SMUC01806_TC01	GO:0010075
SMUC01806_TC01	GO:0019288
SMUC01806_TC01	GO:0009941
SMUC01806_TC01	GO:0006508
SMUC01806_TC01	GO:0009658
SMUC01806_TC01	GO:0009533
SMUC01806_TC01	GO:0009535
SMUC01806_TC01	GO:0032440
SMUC01806_TC01	GO:0010206
SMUC01806_TC01	GO:0004252
SMUC01806_TC01	GO:0030163
SMUC01806_TC01	EC:1.3.1.74
SMUC01806_TC01	EC:3.4.21
SMUC01806_TC02	GO:0055114	protease do-like chloroplastic-like
SMUC01806_TC02	GO:0005739
SMUC01806_TC02	GO:0010075
SMUC01806_TC02	GO:0019288
SMUC01806_TC02	GO:0009941
SMUC01806_TC02	GO:0006508
SMUC01806_TC02	GO:0009658
SMUC01806_TC02	GO:0009533
SMUC01806_TC02	GO:0009535
SMUC01806_TC02	GO:0032440
SMUC01806_TC02	GO:0010206
SMUC01806_TC02	GO:0004252
SMUC01806_TC02	GO:0030163
SMUC01806_TC02	EC:1.3.1.74
SMUC01806_TC02	EC:3.4.21
SMUC01806_TC03	GO:0055114	protease do-like chloroplastic-like
SMUC01806_TC03	GO:0005739
SMUC01806_TC03	GO:0010075
SMUC01806_TC03	GO:0019288
SMUC01806_TC03	GO:0009941
SMUC01806_TC03	GO:0006508
SMUC01806_TC03	GO:0009658
SMUC01806_TC03	GO:0009533
SMUC01806_TC03	GO:0009535
SMUC01806_TC03	GO:0032440
SMUC01806_TC03	GO:0010206
SMUC01806_TC03	GO:0004252
SMUC01806_TC03	GO:0030163
SMUC01806_TC03	EC:1.3.1.74
SMUC01806_TC03	EC:3.4.21
SMUC01806_TC04	GO:0055114	protease do-like chloroplastic-like
SMUC01806_TC04	GO:0005739
SMUC01806_TC04	GO:0010075
SMUC01806_TC04	GO:0019288
SMUC01806_TC04	GO:0009941
SMUC01806_TC04	GO:0006508
SMUC01806_TC04	GO:0009658
SMUC01806_TC04	GO:0009533
SMUC01806_TC04	GO:0009535
SMUC01806_TC04	GO:0032440
SMUC01806_TC04	GO:0010206
SMUC01806_TC04	GO:0004252
SMUC01806_TC04	GO:0030163
SMUC01806_TC04	EC:1.3.1.74
SMUC01806_TC04	EC:3.4.21
SMUC01807_TC01	GO:0000226	tubulin alpha chain-like
SMUC01807_TC01	GO:0071258
SMUC01807_TC01	GO:0005773
SMUC01807_TC01	GO:0045298
SMUC01807_TC01	GO:0009651
SMUC01807_TC01	GO:0005525
SMUC01807_TC01	GO:0005618
SMUC01807_TC01	GO:0006184
SMUC01807_TC01	GO:0005730
SMUC01807_TC01	GO:0005829
SMUC01807_TC01	GO:0005874
SMUC01807_TC01	GO:0051258
SMUC01807_TC01	GO:0009506
SMUC01807_TC01	GO:0003924
SMUC01807_TC01	GO:0005886
SMUC01807_TC01	GO:0005200
SMUC01808_TC01	GO:0009825	dehydration-responsive element-binding protein 3-like
SMUC01808_TC01	GO:0045893
SMUC01808_TC01	GO:0043565
SMUC01808_TC01	GO:0003700
SMUC01808_TC01	GO:0005634
SMUC01808_TC01	GO:0006351
SMUC01809_TC01	GO:0009825	dehydration-responsive element-binding protein 3-like
SMUC01809_TC01	GO:0045893
SMUC01809_TC01	GO:0043565
SMUC01809_TC01	GO:0003700
SMUC01809_TC01	GO:0005634
SMUC01809_TC01	GO:0006351
SMUC01811_TC01	GO:0044237	dna-directed rna polymerase ii subunit isoform 1
SMUC01811_TC01	GO:0055029
SMUC01811_TC01	GO:1901363
SMUC01811_TC01	GO:0097159
SMUC01811_TC01	GO:0003824
SMUC01813_TC01	GO:0016311	multiple inositol polyphosphate phosphatase 1-like isoform x1
SMUC01813_TC01	GO:0005774
SMUC01813_TC01	GO:0005783
SMUC01813_TC01	GO:0003993
SMUC01813_TC01	EC:3.1.3.2
SMUC01813_TC02	GO:0016311	multiple inositol polyphosphate phosphatase 1-like isoform x2
SMUC01813_TC02	GO:0005774
SMUC01813_TC02	GO:0005783
SMUC01813_TC02	GO:0003993
SMUC01813_TC02	EC:3.1.3.2
SMUC01815_TC01	GO:0008194	udp-glycosyltransferase 90a1-like
SMUC01815_TC01	GO:0008152
SMUC01815_TC01	GO:0016758
SMUC01815_TC01	GO:0009507
SMUC01816_TC01	GO:0016311	acid phosphatase 1-like
SMUC01816_TC01	GO:0003993
SMUC01816_TC01	GO:0009507
SMUC01816_TC01	EC:3.1.3.2
SMUC01817_TC02	GO:0008270	coat protein
SMUC01817_TC02	GO:0003676
SMUC01817_TC02	GO:0005198
SMUC01817_TC02	GO:0019028
SMUC01821_TC01	GO:0045893	nac domain-containing protein 8-like
SMUC01821_TC01	GO:0006468
SMUC01821_TC01	GO:0004672
SMUC01821_TC01	GO:0003677
SMUC01821_TC01	GO:0005524
SMUC01821_TC01	GO:2000652
SMUC01821_TC01	GO:0005634
SMUC01823_TC01	GO:0016630	short-chain dehydrogenase tic chloroplastic-like
SMUC01823_TC01	GO:0055114
SMUC01823_TC01	EC:1.3.1.33
SMUC01824_TC01	GO:0008233	dj-1 family protein
SMUC01824_TC01	GO:0016798
SMUC01824_TC01	GO:0019249
SMUC01824_TC01	GO:0016023
SMUC01824_TC01	GO:0019172
SMUC01824_TC01	GO:0006508
SMUC01825_TC01	GO:0006260	coiled-coil domain-containing protein 111 homolog
SMUC01825_TC01	GO:0032774
SMUC01826_TC01	GO:0008270	protein binding
SMUC01827_TC01	GO:0048193	syntaxin t-snare family
SMUC01827_TC01	GO:0016020
SMUC01827_TC02	GO:0048193	syntaxin t-snare family
SMUC01827_TC02	GO:0016020
SMUC01829_TC01	GO:0046983	transcription factor bhlh93-like
SMUC01830_TC01	GO:0003723	trna pseudouridine synthase a 1-like
SMUC01830_TC01	GO:0001522
SMUC01830_TC01	GO:0009982
SMUC01830_TC01	GO:0008033
SMUC01830_TC01	EC:5.4.99.12
SMUC01831_TC01	GO:0005773	aspartyl aminopeptidase
SMUC01831_TC01	GO:0004177
SMUC01831_TC01	GO:0009570
SMUC01831_TC01	GO:0006508
SMUC01831_TC01	GO:0008270
SMUC01831_TC01	GO:0008237
SMUC01831_TC01	EC:3.4.11
SMUC01832_TC01	GO:0009539	photosystem ii reaction center protein z-like
SMUC01832_TC01	GO:0042549
SMUC01832_TC01	GO:0016021
SMUC01832_TC01	GO:0015979
SMUC01832_TC01	GO:0009535
SMUC01833_TC01	GO:0005829	folylpolyglutamate synthase
SMUC01833_TC01	GO:0048767
SMUC01833_TC01	GO:0010449
SMUC01833_TC01	GO:0004326
SMUC01833_TC01	GO:0006730
SMUC01833_TC01	GO:0046901
SMUC01833_TC01	GO:0005524
SMUC01833_TC01	EC:6.3.2.17
SMUC01836_TC01	GO:0051287	nad-dependent malic enzyme 59 kda mitochondrial-like
SMUC01836_TC01	GO:0055114
SMUC01836_TC01	GO:0008270
SMUC01836_TC01	GO:0050897
SMUC01836_TC01	GO:0006108
SMUC01836_TC01	GO:0005524
SMUC01836_TC01	GO:0004471
SMUC01836_TC01	GO:0005759
SMUC01836_TC01	GO:0042803
SMUC01836_TC01	GO:0009507
SMUC01836_TC01	EC:1.1.1.38
SMUC01836_TC01	EC:1.1.1.39
SMUC01836_TC02	GO:0008152	(+)-neomenthol dehydrogenase
SMUC01836_TC03	GO:0008152	(+)-neomenthol dehydrogenase
SMUC01838_TC01	GO:0016772	hypothetical protein VITISV_000748
SMUC01838_TC01	GO:0003676
SMUC01838_TC01	GO:0006259
SMUC01839_TC01	GO:0006468	receptor-like serine threonine-protein kinase ale2-like
SMUC01839_TC01	GO:0005524
SMUC01839_TC01	GO:0004674
SMUC01839_TC01	EC:2.7.11
SMUC01840_TC01	GO:0005829	nedd8-activating enzyme e1 regulatory subunit-like
SMUC01840_TC01	GO:0006281
SMUC01840_TC01	GO:0005777
SMUC01840_TC01	GO:0009414
SMUC01840_TC01	GO:0009965
SMUC01840_TC01	GO:0016567
SMUC01840_TC01	GO:0009791
SMUC01840_TC01	GO:0009735
SMUC01840_TC01	GO:0003824
SMUC01840_TC02	GO:0005829	nedd8-activating enzyme e1 regulatory subunit-like
SMUC01840_TC02	GO:0006281
SMUC01840_TC02	GO:0005777
SMUC01840_TC02	GO:0009414
SMUC01840_TC02	GO:0009965
SMUC01840_TC02	GO:0016567
SMUC01840_TC02	GO:0009791
SMUC01840_TC02	GO:0009735
SMUC01840_TC02	GO:0003824
SMUC01841_TC01	GO:0004842	u-box domain-containing protein 3-like
SMUC01841_TC01	GO:0000151
SMUC01841_TC01	GO:0016567
SMUC01841_TC01	EC:6.3.2.19
SMUC01841_TC02	GO:0004842	u-box domain-containing protein 3-like
SMUC01841_TC02	GO:0000151
SMUC01841_TC02	GO:0016567
SMUC01841_TC02	EC:6.3.2.19
SMUC01842_TC01	GO:0005737	holliday junction resolvase-like isoform 1
SMUC01842_TC01	GO:0016788
SMUC01842_TC01	GO:0003676
SMUC01842_TC01	GO:0006310
SMUC01842_TC01	GO:0006281
SMUC01843_TC01	GO:0048544	g-type lectin s-receptor-like serine threonine-protein kinase at4g27290-like
SMUC01843_TC01	GO:0006468
SMUC01843_TC01	GO:0005524
SMUC01843_TC01	GO:0004674
SMUC01843_TC01	EC:2.7.11
SMUC01843_TC02	GO:0048544	g-type lectin s-receptor-like serine threonine-protein kinase at4g27290-like
SMUC01843_TC02	GO:0006468
SMUC01843_TC02	GO:0005524
SMUC01843_TC02	GO:0004674
SMUC01843_TC02	EC:2.7.11
SMUC01844_TC01	GO:0005634	loricrin-related protein
SMUC01845_TC01	GO:0006950	probable receptor-like serine threonine-protein kinase at5g57670-like
SMUC01845_TC01	GO:0006468
SMUC01845_TC01	GO:0005524
SMUC01845_TC01	GO:0004674
SMUC01845_TC01	EC:2.7.11
SMUC01845_TC02	GO:0016772	probable receptor-like serine threonine-protein kinase at5g57670-like
SMUC01846_TC01	GO:0009082	acetolactate synthase small subunit chloroplastic-like
SMUC01846_TC01	GO:0006551
SMUC01846_TC01	GO:0016597
SMUC01846_TC01	GO:0003984
SMUC01846_TC01	GO:0006573
SMUC01846_TC01	GO:0005829
SMUC01846_TC01	EC:2.2.1.6
SMUC01847_TC01	GO:0008361	f-box kelch-repeat protein at5g42350-like
SMUC01847_TC01	GO:0019005
SMUC01847_TC01	GO:0001558
SMUC01848_TC01	GO:0008289	homeobox-leucine zipper protein hdg11-like
SMUC01848_TC01	GO:0048497
SMUC01848_TC01	GO:0006355
SMUC01848_TC01	GO:0003700
SMUC01848_TC01	GO:0010091
SMUC01848_TC01	GO:0000976
SMUC01848_TC01	GO:0005634
SMUC01848_TC02	GO:0008289	homeobox-leucine zipper protein hdg11-like
SMUC01848_TC02	GO:0048497
SMUC01848_TC02	GO:0006355
SMUC01848_TC02	GO:0003700
SMUC01848_TC02	GO:0010091
SMUC01848_TC02	GO:0000976
SMUC01848_TC02	GO:0005634
SMUC01849_TC01	GO:0045893	gtpase era-like
SMUC01849_TC01	GO:0045036
SMUC01849_TC01	GO:0009793
SMUC01849_TC01	GO:0005525
SMUC01849_TC01	GO:0009507
SMUC01849_TC01	GO:0016226
SMUC01849_TC01	GO:0019288
SMUC01849_TC01	GO:0007264
SMUC01849_TC01	GO:0003723
SMUC01849_TC01	GO:0042793
SMUC01850_TC01	GO:0016021	letm1 and ef-hand domain-containing protein mitochondrial-like
SMUC01850_TC01	GO:0005739
SMUC01850_TC01	GO:0005509
SMUC01852_TC01	GO:0003676	lysine-specific demethylase ref6-like
SMUC01852_TC01	GO:0035067
SMUC01852_TC01	GO:0046872
SMUC01852_TC01	GO:0009741
SMUC01852_TC01	GO:0010228
SMUC01852_TC01	GO:0033169
SMUC01852_TC01	GO:0048366
SMUC01852_TC01	GO:0009826
SMUC01854_TC01	GO:0005507	laccase 6
SMUC01854_TC01	GO:0052716
SMUC01854_TC01	GO:0008447
SMUC01854_TC01	GO:0048046
SMUC01854_TC01	GO:0046274
SMUC01854_TC01	GO:0055114
SMUC01854_TC01	EC:1.10.3.2
SMUC01854_TC01	EC:1.10.3.3
SMUC01855_TC01	GO:0046777	snf1-related protein kinase catalytic subunit alpha kin10-like
SMUC01855_TC01	GO:0080022
SMUC01855_TC01	GO:0018108
SMUC01855_TC01	GO:0004674
SMUC01855_TC01	GO:0010050
SMUC01855_TC01	GO:0009594
SMUC01855_TC01	GO:0009738
SMUC01855_TC01	GO:0004713
SMUC01855_TC01	GO:0005524
SMUC01855_TC01	GO:0003006
SMUC01855_TC01	GO:0010260
SMUC01855_TC01	GO:0010182
SMUC01855_TC01	GO:0000152
SMUC01855_TC01	EC:2.7.11
SMUC01855_TC01	EC:2.7.10
SMUC01856_TC01	GO:0030570	probable pectate lyase 15-like
SMUC01856_TC01	GO:0008152
SMUC01856_TC01	GO:0016020
SMUC01856_TC01	EC:4.2.2.2
SMUC01857_TC03	GO:0005730	3-phosphoinositide-dependent protein kinase-1
SMUC01857_TC03	GO:0016301
SMUC01857_TC03	GO:0005777
SMUC01857_TC03	GO:0016310
SMUC01857_TC03	GO:0043574
SMUC01860_TC01	GO:0003677	dna binding
SMUC01860_TC01	GO:0004518
SMUC01860_TC01	GO:0006289
SMUC01860_TC01	GO:0009507
SMUC01860_TC01	GO:0005634
SMUC01860_TC01	EC:3.1
SMUC01861_TC01	GO:0006661	pyrroline-5-carboxylate reductase 1
SMUC01863_TC01	GO:0005956	casein kinase ii subunit beta-4-like
SMUC01863_TC01	GO:0042753
SMUC01863_TC01	GO:0006468
SMUC01863_TC01	GO:0004674
SMUC01863_TC01	GO:0071900
SMUC01863_TC01	GO:0048573
SMUC01863_TC01	GO:0007623
SMUC01863_TC01	GO:0005737
SMUC01863_TC01	GO:0005634
SMUC01863_TC01	GO:0019887
SMUC01863_TC01	EC:2.7.11
SMUC01864_TC01	GO:0044260	trna-dihydrouridine synthase a-like isoform 1
SMUC01864_TC01	GO:0043167
SMUC01864_TC01	GO:0090304
SMUC01865_TC01	GO:0009506	multiple c2 and transmembrane domain-containing protein 1-like
SMUC01865_TC01	GO:0005783
SMUC01865_TC01	GO:0005618
SMUC01867_TC01	GO:0007030	transmembrane protein 184c-like
SMUC01867_TC01	GO:0009651
SMUC01867_TC01	GO:0006816
SMUC01870_TC01	GO:0009734	indole-3-acetic acid-amido synthetase -like
SMUC01870_TC01	GO:0010120
SMUC01870_TC01	GO:0010279
SMUC01870_TC01	GO:0009826
SMUC01870_TC01	GO:0009507
SMUC01870_TC01	GO:1901183
SMUC01870_TC02	GO:0009734	indole-3-acetic acid-amido synthetase -like
SMUC01870_TC02	GO:0010120
SMUC01870_TC02	GO:0010279
SMUC01870_TC02	GO:0009826
SMUC01870_TC02	GO:0009507
SMUC01870_TC02	GO:1901183
SMUC01870_TC03	GO:0009734	indole-3-acetic acid-amido synthetase -like
SMUC01870_TC03	GO:0010120
SMUC01870_TC03	GO:0010279
SMUC01870_TC03	GO:0009826
SMUC01870_TC03	GO:0009507
SMUC01870_TC03	GO:1901183
SMUC01871_TC01	GO:0051011	haus augmin-like complex subunit
SMUC01871_TC01	GO:0000911
SMUC01871_TC01	GO:0000226
SMUC01871_TC01	GO:0005634
SMUC01871_TC01	GO:0005876
SMUC01871_TC02	GO:0051011	haus augmin-like complex subunit
SMUC01871_TC02	GO:0000911
SMUC01871_TC02	GO:0000226
SMUC01871_TC02	GO:0005634
SMUC01871_TC02	GO:0005876
SMUC01873_TC01	GO:0080167	sigma factor regulation
SMUC01873_TC01	GO:0008152
SMUC01873_TC01	GO:0009704
SMUC01873_TC01	GO:0052689
SMUC01873_TC01	EC:3.1.1.1
SMUC01874_TC01	GO:0016036	phosphatidate phosphatase lpin3-like
SMUC01874_TC01	GO:0006629
SMUC01875_TC02	GO:0042147	vacuolar protein sorting-associated protein 54-like
SMUC01874_TC02	GO:0016036	phosphatidate phosphatase lpin3-like
SMUC01874_TC02	GO:0006629
SMUC01874_TC03	GO:0016036	phosphatidate phosphatase lpin3-like
SMUC01874_TC03	GO:0006629
SMUC01877_TC01	GO:0010540	protein kinase g11a-like
SMUC01877_TC01	GO:0006468
SMUC01877_TC01	GO:0009925
SMUC01877_TC01	GO:0004674
SMUC01877_TC01	GO:0005524
SMUC01877_TC01	GO:0043069
SMUC01877_TC01	GO:0005515
SMUC01877_TC01	GO:0005634
SMUC01877_TC01	EC:2.7.11
SMUC01878_TC01	GO:0009941	atp-dependent clp protease proteolytic subunit 5
SMUC01878_TC01	GO:0006508
SMUC01878_TC01	GO:0000023
SMUC01878_TC01	GO:0019252
SMUC01878_TC01	GO:0009534
SMUC01878_TC01	GO:0004252
SMUC01878_TC01	GO:0009840
SMUC01878_TC01	EC:3.4.21
SMUC01879_TC01	GO:0090305	double-strand break repair protein mre11-like
SMUC01879_TC01	GO:0007126
SMUC01879_TC01	GO:0004519
SMUC01879_TC01	GO:0030145
SMUC01879_TC01	GO:0006302
SMUC01879_TC01	GO:0000791
SMUC01879_TC01	GO:0000795
SMUC01879_TC01	GO:0004722
SMUC01879_TC01	GO:0004527
SMUC01880_TC01	GO:0003723	splicing factor u2af large subunit b
SMUC01880_TC01	GO:0005634
SMUC01880_TC02	GO:0003723	splicing factor u2af large subunit b-like
SMUC01880_TC02	GO:0006397
SMUC01880_TC02	GO:0005634
SMUC01880_TC02	GO:0000166
SMUC01880_TC03	GO:0003723	splicing factor u2af large subunit b-like
SMUC01880_TC03	GO:0006397
SMUC01880_TC03	GO:0005634
SMUC01880_TC03	GO:0000166
SMUC01881_TC01	GO:0046983	transcription factor bhlh69-like
SMUC01882_TC01	GO:0001510	ribosome biogenesis protein wdr12 homolog
SMUC01882_TC01	GO:0005829
SMUC01882_TC01	GO:0005730
SMUC01882_TC01	GO:0009506
SMUC01882_TC01	GO:0006606
SMUC01882_TC01	GO:0080008
SMUC01882_TC01	GO:0006626
SMUC01882_TC01	GO:0043021
SMUC01882_TC01	GO:0000478
SMUC01882_TC01	GO:0000463
SMUC01882_TC01	GO:0051604
SMUC01882_TC01	GO:0005834
SMUC01882_TC01	GO:0000166
SMUC01882_TC01	GO:0030687
SMUC01882_TC01	GO:0005654
SMUC01882_TC01	GO:0000466
SMUC01883_TC01	GO:0000302	sodium hydrogen exchanger 7-like
SMUC01883_TC01	GO:0010351
SMUC01883_TC01	GO:0015299
SMUC01883_TC01	GO:0034220
SMUC01883_TC02	GO:0000302	sodium hydrogen exchanger 7-like
SMUC01883_TC02	GO:0010351
SMUC01883_TC02	GO:0015299
SMUC01883_TC02	GO:0034220
SMUC01883_TC03	GO:0000302	sodium hydrogen exchanger 7-like
SMUC01883_TC03	GO:0010351
SMUC01883_TC03	GO:0015299
SMUC01883_TC03	GO:0034220
SMUC01883_TC04	GO:0000302	sodium hydrogen exchanger 7-like
SMUC01883_TC04	GO:0010351
SMUC01883_TC04	GO:0015299
SMUC01883_TC04	GO:0034220
SMUC01883_TC05	GO:0000302	sodium hydrogen exchanger 7-like
SMUC01883_TC05	GO:0010351
SMUC01883_TC05	GO:0015299
SMUC01883_TC05	GO:0034220
SMUC01883_TC06	GO:0000302	sodium hydrogen exchanger 7-like
SMUC01883_TC06	GO:0010351
SMUC01883_TC06	GO:0015299
SMUC01883_TC06	GO:0034220
SMUC01883_TC07	GO:0000302	sodium hydrogen exchanger 7-like
SMUC01883_TC07	GO:0010351
SMUC01883_TC07	GO:0015299
SMUC01883_TC07	GO:0034220
SMUC01883_TC08	GO:0000302	sodium hydrogen exchanger 7-like
SMUC01883_TC08	GO:0010351
SMUC01883_TC08	GO:0015299
SMUC01883_TC08	GO:0034220
SMUC01883_TC09	GO:0000302	sodium hydrogen exchanger 7-like
SMUC01883_TC09	GO:0010351
SMUC01883_TC09	GO:0015299
SMUC01883_TC09	GO:0034220
SMUC01883_TC10	GO:0000302	sodium hydrogen exchanger 7-like
SMUC01883_TC10	GO:0010351
SMUC01883_TC10	GO:0015299
SMUC01883_TC10	GO:0034220
SMUC01884_TC01	GO:0009507	ac007591_1est gb
SMUC01884_TC02	GO:0005634	atp binding
SMUC01884_TC02	GO:0005829
SMUC01884_TC02	GO:0009507
SMUC01885_TC01	GO:0009507	at1g15070 f9l1_1
SMUC01889_TC01	GO:0010029	k+ channel protein
SMUC01889_TC01	GO:0016021
SMUC01889_TC01	GO:0005509
SMUC01889_TC01	GO:0051260
SMUC01889_TC01	GO:0010119
SMUC01889_TC01	GO:0071805
SMUC01889_TC01	GO:0030007
SMUC01889_TC01	GO:0005267
SMUC01889_TC02	GO:0010029	k+ channel protein
SMUC01889_TC02	GO:0016021
SMUC01889_TC02	GO:0005509
SMUC01889_TC02	GO:0051260
SMUC01889_TC02	GO:0010119
SMUC01889_TC02	GO:0071805
SMUC01889_TC02	GO:0030007
SMUC01889_TC02	GO:0005267
SMUC01890_TC01	GO:0005834	anaphase-promoting complex subunit cdc20-like
SMUC01890_TC01	GO:0004871
SMUC01890_TC01	GO:0033597
SMUC01890_TC01	GO:0007165
SMUC01890_TC01	GO:0019900
SMUC01890_TC01	GO:0051301
SMUC01894_TC01	GO:0006952	nbs-coding resistance gene analog
SMUC01894_TC01	GO:0043531
SMUC01894_TC02	GO:0006952	nbs-coding resistance gene analog
SMUC01894_TC02	GO:0043531
SMUC01896_TC01	GO:0010951	proteinase inhibitor i
SMUC01896_TC01	GO:0004867
SMUC01896_TC01	GO:0009611
SMUC01897_TC01	GO:0010951	proteinase inhibitor i
SMUC01897_TC01	GO:0004867
SMUC01897_TC01	GO:0009611
SMUC01898_TC01	GO:0010951	wound-induced proteinase inhibitor 1-like
SMUC01898_TC01	GO:0008233
SMUC01898_TC01	GO:0004867
SMUC01898_TC01	GO:0009611
SMUC01898_TC01	GO:0006508
SMUC01899_TC01	GO:0016180	integrator complex subunit 9-like
SMUC01899_TC01	GO:0032039
SMUC01901_TC01	GO:0005829	zinc finger
SMUC01901_TC01	GO:0005634
SMUC01901_TC01	GO:0008270
SMUC01901_TC02	GO:0005829	zinc finger
SMUC01901_TC02	GO:0005634
SMUC01901_TC02	GO:0008270
SMUC01901_TC03	GO:0008270	zinc finger protein zpr1 homolog
SMUC01901_TC03	GO:0005829
SMUC01902_TC01	GO:0006355	nac domain-containing protein 78-like isoform x1
SMUC01902_TC01	GO:0003677
SMUC01902_TC02	GO:0006355	nac domain-containing protein 78-like isoform x1
SMUC01902_TC02	GO:0003677
SMUC01903_TC01	GO:0005739	mitochondrial transcription termination factor family protein
SMUC01904_TC01	GO:0005975	beta-glucosidase 41-like
SMUC01904_TC01	GO:0005576
SMUC01904_TC01	GO:0009505
SMUC01904_TC01	GO:0008422
SMUC01904_TC01	EC:3.2.1.21
SMUC01905_TC01	GO:0006355	heat stress transcription factor a-1-like
SMUC01905_TC01	GO:0003700
SMUC01905_TC01	GO:0043565
SMUC01905_TC01	GO:0005634
SMUC01905_TC01	GO:0009408
SMUC01908_TC01	GO:0009560	sporulation protein rmd1
SMUC01908_TC01	GO:0051302
SMUC01908_TC01	GO:0005739
SMUC01908_TC01	GO:0032875
SMUC01908_TC01	GO:0010082
SMUC01908_TC02	GO:0051302	low quality protein: uncharacterized partial
SMUC01908_TC02	GO:0005739
SMUC01908_TC02	GO:0032875
SMUC01908_TC02	GO:0010082
SMUC01909_TC01	GO:0016874	f-box fbd lrr-repeat protein at1g13570-like
SMUC01909_TC01	GO:0046872
SMUC01909_TC01	GO:0008152
SMUC01910_TC01	GO:0016874	f-box fbd lrr-repeat protein
SMUC01910_TC01	GO:0046872
SMUC01910_TC01	GO:0008152
SMUC01911_TC01	GO:0005739	mitochondrial gtpase 1-like
SMUC01911_TC01	GO:0009507
SMUC01911_TC01	GO:0005525
SMUC01910_TC02	GO:0016874	f-box fbd lrr-repeat protein
SMUC01910_TC02	GO:0046872
SMUC01910_TC02	GO:0008152
SMUC01916_TC01	GO:0008152	probable 1-acyl-sn-glycerol-3-phosphate acyltransferase 4-like
SMUC01916_TC01	GO:0016746
SMUC01917_TC01	GO:0003950	probable inactive poly
SMUC01917_TC01	GO:0008152
SMUC01917_TC01	EC:2.4.2.30
SMUC01918_TC01	GO:0015706	major facilitator superfamily protein isoform 1
SMUC01918_TC01	GO:0055085
SMUC01918_TC01	GO:0005351
SMUC01918_TC01	GO:0016021
SMUC01918_TC01	GO:0005739
SMUC01919_TC01	GO:0008080	acyl- n-acyltransferases-like protein
SMUC01919_TC01	GO:0008152
SMUC01919_TC01	EC:2.3.1
SMUC01919_TC02	GO:0008080	acyl- n-acyltransferases-like protein
SMUC01919_TC02	GO:0008152
SMUC01919_TC02	EC:2.3.1
SMUC01920_TC01	GO:0009507	coiled-coil domain-containing protein
SMUC01921_TC01	GO:0005622	suppressor of
SMUC01923_TC01	GO:0008152	magnesium-dependent phosphatase 1-like
SMUC01923_TC01	GO:0016787
SMUC01927_TC01	GO:0009553	notchless protein homolog
SMUC01927_TC01	GO:0016905
SMUC01927_TC01	GO:0042254
SMUC01927_TC01	GO:0006468
SMUC01927_TC01	GO:0005634
SMUC01927_TC01	EC:2.7.11.7
SMUC01928_TC01	GO:0042546	uncharacterized loc101220016
SMUC01928_TC01	GO:0005773
SMUC01929_TC01	GO:0016671	thioredoxin h2-like
SMUC01929_TC01	GO:0005886
SMUC01929_TC01	GO:0045454
SMUC01929_TC01	GO:0006662
SMUC01929_TC01	GO:0005829
SMUC01929_TC01	GO:0000103
SMUC01929_TC01	GO:0015035
SMUC01929_TC01	GO:0055114
SMUC01930_TC01	GO:0006355	chitin-inducible gibberellin-responsive protein 1-like
SMUC01930_TC01	GO:0006351
SMUC01931_TC01	GO:0005097	tbc1 domain family member 15-like
SMUC01931_TC01	GO:0032851
SMUC01931_TC01	GO:0005634
SMUC01931_TC02	GO:0005097	tbc1 domain family member 15-like
SMUC01931_TC02	GO:0032851
SMUC01933_TC01	GO:0009684	gcn5-related n-acetyltransferase family protein
SMUC01933_TC01	GO:0009651
SMUC01933_TC01	GO:0009750
SMUC01933_TC01	GO:0008080
SMUC01933_TC01	GO:0006833
SMUC01933_TC01	GO:0006569
SMUC01933_TC01	GO:0009507
SMUC01933_TC01	EC:2.3.1
SMUC01934_TC01	GO:0006007	glycerol-3-phosphate dehydrogenase mitochondrial-like
SMUC01934_TC01	GO:0004368
SMUC01934_TC01	GO:0009331
SMUC01934_TC01	GO:0005743
SMUC01934_TC01	GO:0006127
SMUC01934_TC01	GO:0019563
SMUC01934_TC01	GO:0006072
SMUC01934_TC01	GO:0004369
SMUC01934_TC01	GO:0015824
SMUC01934_TC01	GO:0019761
SMUC01934_TC01	EC:1.1.5.3
SMUC01934_TC01	EC:1.1.3.21
SMUC01935_TC01	GO:0005829	wd-40 repeat-containing protein msi4-like
SMUC01935_TC01	GO:0006281
SMUC01935_TC01	GO:0010224
SMUC01935_TC01	GO:0005730
SMUC01935_TC01	GO:0046872
SMUC01935_TC01	GO:0010090
SMUC01935_TC01	GO:0009908
SMUC01935_TC01	GO:0009965
SMUC01935_TC01	GO:0080008
SMUC01935_TC01	GO:0009826
SMUC01935_TC01	GO:0016573
SMUC01935_TC01	GO:0004402
SMUC01935_TC01	EC:2.3.1.48
SMUC01939_TC01	GO:0009611	low quality protein: uncharacterized loc101211606
SMUC01939_TC01	GO:0009805
SMUC01939_TC01	GO:0009414
SMUC01939_TC01	GO:0010363
SMUC01939_TC01	GO:0006612
SMUC01939_TC01	GO:0043069
SMUC01939_TC01	GO:0009733
SMUC01939_TC01	GO:0042538
SMUC01939_TC01	GO:0009753
SMUC01939_TC01	GO:0009738
SMUC01939_TC01	GO:0009723
SMUC01939_TC01	GO:0030968
SMUC01939_TC01	GO:0005634
SMUC01939_TC01	GO:0035556
SMUC01940_TC01	GO:0008017	kinesin-like calmodulin-binding protein homolog
SMUC01940_TC01	GO:0007018
SMUC01940_TC01	GO:0016491
SMUC01940_TC01	GO:0005524
SMUC01940_TC01	GO:0005871
SMUC01940_TC01	GO:0055114
SMUC01940_TC01	GO:0003777
SMUC01940_TC01	GO:0005874
SMUC01941_TC01	GO:0008270	gem-like protein 5-like
SMUC01941_TC01	GO:0003676
SMUC01946_TC01	GO:0009733	phospholipase d p1-like
SMUC01946_TC01	GO:0055114
SMUC01946_TC01	GO:0048364
SMUC01946_TC01	GO:0009395
SMUC01946_TC01	GO:0060627
SMUC01946_TC01	GO:0019375
SMUC01946_TC01	GO:0004630
SMUC01946_TC01	GO:0032440
SMUC01946_TC01	GO:0070290
SMUC01946_TC01	GO:0005773
SMUC01946_TC01	GO:0006995
SMUC01946_TC01	GO:0016036
SMUC01946_TC01	EC:1.3.1.74
SMUC01946_TC01	EC:3.1.4.4
SMUC01946_TC02	GO:0009733	phospholipase d
SMUC01946_TC02	GO:0055114
SMUC01946_TC02	GO:0048364
SMUC01946_TC02	GO:0009395
SMUC01946_TC02	GO:0060627
SMUC01946_TC02	GO:0035091
SMUC01946_TC02	GO:0019375
SMUC01946_TC02	GO:0004630
SMUC01946_TC02	GO:0032440
SMUC01946_TC02	GO:0070290
SMUC01946_TC02	GO:0005773
SMUC01946_TC02	GO:0006995
SMUC01946_TC02	GO:0016036
SMUC01946_TC02	EC:1.3.1.74
SMUC01946_TC02	EC:3.1.4.4
SMUC01946_TC03	GO:0009733	phospholipase d p1-like
SMUC01946_TC03	GO:0055114
SMUC01946_TC03	GO:0048364
SMUC01946_TC03	GO:0009395
SMUC01946_TC03	GO:0060627
SMUC01946_TC03	GO:0035091
SMUC01946_TC03	GO:0019375
SMUC01946_TC03	GO:0004630
SMUC01946_TC03	GO:0032440
SMUC01946_TC03	GO:0070290
SMUC01946_TC03	GO:0005773
SMUC01946_TC03	GO:0006995
SMUC01946_TC03	GO:0016036
SMUC01946_TC03	EC:1.3.1.74
SMUC01946_TC03	EC:3.1.4.4
SMUC01946_TC04	GO:0009733	phospholipase d p1-like
SMUC01946_TC04	GO:0055114
SMUC01946_TC04	GO:0048364
SMUC01946_TC04	GO:0009395
SMUC01946_TC04	GO:0060627
SMUC01946_TC04	GO:0035091
SMUC01946_TC04	GO:0019375
SMUC01946_TC04	GO:0004630
SMUC01946_TC04	GO:0032440
SMUC01946_TC04	GO:0070290
SMUC01946_TC04	GO:0005773
SMUC01946_TC04	GO:0006995
SMUC01946_TC04	GO:0016036
SMUC01946_TC04	EC:1.3.1.74
SMUC01946_TC04	EC:3.1.4.4
SMUC01946_TC05	GO:0009733	phospholipase d p1-like
SMUC01946_TC05	GO:0055114
SMUC01946_TC05	GO:0048364
SMUC01946_TC05	GO:0009395
SMUC01946_TC05	GO:0060627
SMUC01946_TC05	GO:0035091
SMUC01946_TC05	GO:0019375
SMUC01946_TC05	GO:0004630
SMUC01946_TC05	GO:0032440
SMUC01946_TC05	GO:0070290
SMUC01946_TC05	GO:0005773
SMUC01946_TC05	GO:0006995
SMUC01946_TC05	GO:0016036
SMUC01946_TC05	EC:1.3.1.74
SMUC01946_TC05	EC:3.1.4.4
SMUC01946_TC06	GO:0009733	phospholipase d p1-like
SMUC01946_TC06	GO:0055114
SMUC01946_TC06	GO:0048364
SMUC01946_TC06	GO:0009395
SMUC01946_TC06	GO:0060627
SMUC01946_TC06	GO:0019375
SMUC01946_TC06	GO:0004630
SMUC01946_TC06	GO:0032440
SMUC01946_TC06	GO:0070290
SMUC01946_TC06	GO:0005773
SMUC01946_TC06	GO:0006995
SMUC01946_TC06	GO:0016036
SMUC01946_TC06	EC:1.3.1.74
SMUC01946_TC06	EC:3.1.4.4
SMUC01946_TC07	GO:0009733	phospholipase d p1-like
SMUC01946_TC07	GO:0055114
SMUC01946_TC07	GO:0048364
SMUC01946_TC07	GO:0009395
SMUC01946_TC07	GO:0060627
SMUC01946_TC07	GO:0035091
SMUC01946_TC07	GO:0019375
SMUC01946_TC07	GO:0004630
SMUC01946_TC07	GO:0032440
SMUC01946_TC07	GO:0070290
SMUC01946_TC07	GO:0005773
SMUC01946_TC07	GO:0006995
SMUC01946_TC07	GO:0016036
SMUC01946_TC07	EC:1.3.1.74
SMUC01946_TC07	EC:3.1.4.4
SMUC01946_TC08	GO:0009733	phospholipase d p1-like
SMUC01946_TC08	GO:0048364
SMUC01946_TC08	GO:0009395
SMUC01946_TC08	GO:0060627
SMUC01946_TC08	GO:0019375
SMUC01946_TC08	GO:0003824
SMUC01946_TC08	GO:0005773
SMUC01946_TC08	GO:0006995
SMUC01946_TC08	GO:0016036
SMUC01948_TC04	GO:0046872	superoxide dismutase
SMUC01948_TC04	GO:0042644
SMUC01948_TC04	GO:0004784
SMUC01948_TC04	GO:0006801
SMUC01948_TC04	GO:0055114
SMUC01948_TC04	GO:0009411
SMUC01948_TC04	EC:1.15.1.1
SMUC01950_TC01	GO:0000775	shugoshin-1-like isoform x1
SMUC01950_TC01	GO:0045132
SMUC01950_TC01	GO:0005634
SMUC01951_TC01	GO:0005089	alkylated dna repair protein alkb homolog 8-like
SMUC01951_TC01	GO:0055114
SMUC01951_TC01	GO:0003676
SMUC01951_TC01	GO:0016706
SMUC01951_TC01	GO:0080092
SMUC01951_TC01	GO:0032319
SMUC01951_TC01	GO:0000166
SMUC01951_TC01	GO:0002098
SMUC01951_TC01	GO:0005634
SMUC01951_TC01	EC:1.14.11
SMUC01954_TC01	GO:0004672	probable lrr receptor-like serine threonine-protein kinase at4g37250-like
SMUC01954_TC01	GO:0006468
SMUC01954_TC01	GO:0005524
SMUC01954_TC01	GO:0016021
SMUC01956_TC01	GO:0016556	-dihydroxy-2-naphthoate chloroplastic-like
SMUC01956_TC01	GO:0016021
SMUC01956_TC01	GO:0010103
SMUC01956_TC01	GO:0046428
SMUC01956_TC01	GO:0019288
SMUC01956_TC01	GO:0009772
SMUC01956_TC01	GO:0010236
SMUC01956_TC01	GO:0010207
SMUC01956_TC01	GO:0009507
SMUC01956_TC01	GO:0042372
SMUC01956_TC01	GO:0005886
SMUC01956_TC01	EC:2.5.1
SMUC01956_TC02	GO:0016556	-dihydroxy-2-naphthoate chloroplastic-like
SMUC01956_TC02	GO:0016021
SMUC01956_TC02	GO:0010103
SMUC01956_TC02	GO:0046428
SMUC01956_TC02	GO:0019288
SMUC01956_TC02	GO:0009772
SMUC01956_TC02	GO:0010236
SMUC01956_TC02	GO:0010207
SMUC01956_TC02	GO:0009507
SMUC01956_TC02	GO:0042372
SMUC01956_TC02	GO:0005886
SMUC01956_TC02	EC:2.5.1
SMUC01956_TC03	GO:0016556	-dihydroxy-2-naphthoate chloroplastic-like
SMUC01956_TC03	GO:0016021
SMUC01956_TC03	GO:0010103
SMUC01956_TC03	GO:0046428
SMUC01956_TC03	GO:0019288
SMUC01956_TC03	GO:0009772
SMUC01956_TC03	GO:0010236
SMUC01956_TC03	GO:0010207
SMUC01956_TC03	GO:0009507
SMUC01956_TC03	GO:0042372
SMUC01956_TC03	GO:0005886
SMUC01956_TC03	EC:2.5.1
SMUC01956_TC04	GO:0016556	-dihydroxy-2-naphthoate chloroplastic-like
SMUC01956_TC04	GO:0016021
SMUC01956_TC04	GO:0010103
SMUC01956_TC04	GO:0046428
SMUC01956_TC04	GO:0019288
SMUC01956_TC04	GO:0009772
SMUC01956_TC04	GO:0010236
SMUC01956_TC04	GO:0010207
SMUC01956_TC04	GO:0009507
SMUC01956_TC04	GO:0042372
SMUC01956_TC04	GO:0005886
SMUC01956_TC04	EC:2.5.1
SMUC01957_TC01	GO:0005515	protein argonaute 1-like
SMUC01957_TC01	GO:0006413
SMUC01957_TC01	GO:0003743
SMUC01958_TC01	GO:0008233	atp-dependent clp protease atp-binding subunit
SMUC01958_TC01	GO:0006457
SMUC01958_TC01	GO:0005524
SMUC01958_TC01	GO:0051082
SMUC01958_TC01	GO:0017111
SMUC01958_TC01	GO:0006508
SMUC01958_TC01	GO:0009536
SMUC01958_TC01	EC:3.6.1.15
SMUC01958_TC02	GO:0008233	atp-dependent clp protease atp-binding subunit -like
SMUC01958_TC02	GO:0006457
SMUC01958_TC02	GO:0005524
SMUC01958_TC02	GO:0051082
SMUC01958_TC02	GO:0017111
SMUC01958_TC02	GO:0006508
SMUC01958_TC02	EC:3.6.1.15
SMUC01958_TC03	GO:0008233	atp-dependent clp protease atp-binding subunit
SMUC01958_TC03	GO:0006457
SMUC01958_TC03	GO:0005524
SMUC01958_TC03	GO:0051082
SMUC01958_TC03	GO:0017111
SMUC01958_TC03	GO:0006508
SMUC01958_TC03	GO:0009536
SMUC01958_TC03	EC:3.6.1.15
SMUC01959_TC01	GO:0005886	cullin-associated nedd8-dissociated protein 1-like
SMUC01959_TC01	GO:0010051
SMUC01959_TC01	GO:0005618
SMUC01959_TC01	GO:0005829
SMUC01959_TC01	GO:0009733
SMUC01959_TC01	GO:0010228
SMUC01962_TC01	GO:0043086	subtilisin-like protease-like
SMUC01962_TC01	GO:0006508
SMUC01962_TC01	GO:0042802
SMUC01962_TC01	GO:0004252
SMUC01962_TC01	EC:3.4.21
SMUC01962_TC02	GO:0043086	subtilisin-like protease-like
SMUC01962_TC02	GO:0006508
SMUC01962_TC02	GO:0042802
SMUC01962_TC02	GO:0004252
SMUC01962_TC02	EC:3.4.21
SMUC01963_TC01	GO:0046983	transcription factor pif1-like
SMUC01965_TC01	GO:0043167	late blight resistance identical
SMUC01965_TC01	GO:0000166
SMUC01965_TC02	GO:0005737	late blight resistance identical
SMUC01965_TC02	GO:0009626
SMUC01965_TC02	GO:0046872
SMUC01965_TC02	GO:0043531
SMUC01965_TC02	GO:0005524
SMUC01965_TC02	GO:0016020
SMUC01965_TC02	GO:0030001
SMUC01966_TC01	GO:0009052	ribose-5-phosphate isomerase a
SMUC01966_TC01	GO:0004751
SMUC01966_TC01	GO:0009507
SMUC01966_TC01	EC:5.3.1.6
SMUC01967_TC01	GO:0001666	phytoalexin-deficient 4-1 protein
SMUC01967_TC01	GO:0006629
SMUC01967_TC01	GO:0010942
SMUC01967_TC01	GO:0031348
SMUC01967_TC01	GO:0009627
SMUC01967_TC01	GO:0010150
SMUC01967_TC01	GO:0004806
SMUC01967_TC01	GO:0002213
SMUC01967_TC01	GO:0010310
SMUC01967_TC01	GO:0010618
SMUC01967_TC01	GO:0009816
SMUC01967_TC01	GO:0005634
SMUC01967_TC01	EC:3.1.1.3
SMUC01967_TC02	GO:0001666	phytoalexin-deficient 4-1 protein
SMUC01967_TC02	GO:0006629
SMUC01967_TC02	GO:0010942
SMUC01967_TC02	GO:0031348
SMUC01967_TC02	GO:0009627
SMUC01967_TC02	GO:0010150
SMUC01967_TC02	GO:0004806
SMUC01967_TC02	GO:0002213
SMUC01967_TC02	GO:0010310
SMUC01967_TC02	GO:0010618
SMUC01967_TC02	GO:0009816
SMUC01967_TC02	GO:0005634
SMUC01967_TC02	EC:3.1.1.3
SMUC01968_TC01	GO:0007094	mitotic spindle assembly checkpoint protein mad1-like
SMUC01968_TC01	GO:0005635
SMUC01968_TC01	GO:0009630
SMUC01969_TC01	GO:0008442	oxidoreductase glyr1-like
SMUC01969_TC01	GO:0008679
SMUC01969_TC01	GO:0006098
SMUC01969_TC01	GO:0004616
SMUC01969_TC01	GO:0050662
SMUC01969_TC01	GO:0006573
SMUC01969_TC01	EC:1.1.1.44
SMUC01969_TC01	EC:1.1.1.31
SMUC01969_TC01	EC:1.1.1.60
SMUC01970_TC01	GO:0006629	probable glycerophosphoryl diester phosphodiesterase 1-like
SMUC01970_TC01	GO:0006071
SMUC01970_TC01	GO:0008889
SMUC01970_TC01	EC:3.1.4.46
SMUC01970_TC02	GO:0006071	probable glycerophosphoryl diester phosphodiesterase 1-like
SMUC01970_TC02	GO:0008889
SMUC01970_TC02	GO:0006629
SMUC01970_TC02	EC:3.1.4.46
SMUC01970_TC03	GO:0006071	uncharacterized mitochondrial protein g00810-like
SMUC01970_TC03	GO:0008889
SMUC01970_TC03	GO:0006629
SMUC01970_TC03	EC:3.1.4.46
SMUC01971_TC01	GO:0030488	trna-specific 2-thiouridylase -like
SMUC01971_TC01	GO:0004808
SMUC01971_TC01	GO:0009507
SMUC01971_TC01	GO:0016783
SMUC01971_TC01	EC:2.1.1.61
SMUC01971_TC02	GO:0030488	trna-specific 2-thiouridylase -like
SMUC01971_TC02	GO:0004808
SMUC01971_TC02	GO:0009507
SMUC01971_TC02	GO:0016783
SMUC01971_TC02	EC:2.1.1.61
SMUC01973_TC01	GO:0015144	hexose transporter
SMUC01973_TC01	GO:0016021
SMUC01973_TC01	GO:0005886
SMUC01973_TC01	GO:0055085
SMUC01973_TC01	GO:0008643
SMUC01974_TC01	GO:0009733	cop9 signalosome complex subunit 5a-like
SMUC01974_TC01	GO:0010971
SMUC01974_TC01	GO:0010100
SMUC01974_TC01	GO:2000082
SMUC01974_TC01	GO:0010387
SMUC01974_TC01	GO:0010388
SMUC01974_TC01	GO:0045732
SMUC01974_TC01	GO:0016310
SMUC01974_TC01	GO:0016301
SMUC01974_TC01	GO:0010093
SMUC01974_TC01	GO:0031347
SMUC01975_TC01	GO:0005634	PREDICTED: uncharacterized protein LOC102601665 isoform X4
SMUC01975_TC01	GO:0009507
SMUC01976_TC01	GO:0009506	rab gdp dissociation inhibitor alpha-like
SMUC01976_TC01	GO:0005093
SMUC01976_TC01	GO:0048227
SMUC01976_TC01	GO:0050790
SMUC01976_TC01	GO:0005829
SMUC01976_TC01	GO:0048046
SMUC01976_TC01	GO:0015031
SMUC01977_TC01	GO:0005886	atp synthase protein i-related protein
SMUC01977_TC01	GO:0019252
SMUC01977_TC01	GO:0043085
SMUC01977_TC01	GO:0000023
SMUC01977_TC02	GO:0005886	atp synthase protein i-related protein
SMUC01977_TC02	GO:0019252
SMUC01977_TC02	GO:0043085
SMUC01977_TC02	GO:0000023
SMUC01977_TC03	GO:0005886	atp synthase protein i-related protein
SMUC01977_TC03	GO:0019252
SMUC01977_TC03	GO:0043085
SMUC01977_TC03	GO:0000023
SMUC01978_TC01	GO:0006468	mitogen-activated protein kinase kinase kinase a-like
SMUC01978_TC01	GO:0004674
SMUC01978_TC01	GO:0005524
SMUC01978_TC01	GO:0007165
SMUC01978_TC01	EC:2.7.11
SMUC01980_TC01	GO:0006508	aspartic proteinase cdr1-like
SMUC01980_TC01	GO:0004190
SMUC01980_TC01	EC:3.4.23
SMUC01984_TC01	GO:0043247	dna annealing helicase and endonuclease zranb3-like
SMUC01984_TC01	GO:0010332
SMUC01984_TC01	GO:0006310
SMUC01984_TC01	GO:0007126
SMUC01984_TC01	GO:0003676
SMUC01984_TC01	GO:0005524
SMUC01984_TC01	GO:0004386
SMUC01984_TC01	GO:0032204
SMUC01984_TC01	GO:0005634
SMUC01985_TC01	GO:0016020	core-2 i-branching beta- -n-acetylglucosaminyltransferase family protein
SMUC01985_TC01	GO:0008152
SMUC01985_TC01	GO:0008375
SMUC01985_TC01	GO:0005794
SMUC01985_TC01	GO:0005739
SMUC01985_TC01	EC:2.4.1
SMUC01985_TC02	GO:0016020	core-2 i-branching beta- -n-acetylglucosaminyltransferase family protein
SMUC01985_TC02	GO:0008152
SMUC01985_TC02	GO:0008375
SMUC01985_TC02	GO:0005794
SMUC01985_TC02	GO:0005739
SMUC01985_TC02	EC:2.4.1
SMUC01986_TC01	GO:0009941	d-glycerate 3- chloroplastic-like
SMUC01986_TC01	GO:0016310
SMUC01986_TC01	GO:0009853
SMUC01986_TC01	GO:0005524
SMUC01986_TC01	GO:0008887
SMUC01986_TC01	GO:0009570
SMUC01986_TC01	GO:0005634
SMUC01986_TC01	EC:2.7.1.31
SMUC01987_TC01	GO:0005634	dna binding
SMUC01987_TC01	GO:0003682
SMUC01987_TC01	GO:0003677
SMUC01988_TC01	GO:0006468	serine threonine-protein kinase wnk1-like
SMUC01988_TC01	GO:0007623
SMUC01988_TC01	GO:0005524
SMUC01988_TC01	GO:0000186
SMUC01988_TC01	GO:0004709
SMUC01988_TC01	GO:0016020
SMUC01988_TC01	GO:0005634
SMUC01988_TC01	GO:0000165
SMUC01988_TC01	EC:2.7.11.25
SMUC01988_TC01	EC:2.7.11
SMUC01990_TC01	GO:0003678	dna replication licensing factor mcm3 homolog 1-like
SMUC01990_TC01	GO:0032508
SMUC01990_TC01	GO:0007049
SMUC01990_TC01	GO:0042555
SMUC01990_TC01	GO:0003677
SMUC01990_TC01	GO:0005524
SMUC01990_TC01	GO:0006270
SMUC01990_TC01	GO:0005634
SMUC01991_TC01	GO:0004683	cbl-interacting serine threonine-protein kinase 14-like
SMUC01991_TC01	GO:0035061
SMUC01991_TC01	GO:0016607
SMUC01991_TC01	GO:0005773
SMUC01991_TC01	GO:0010118
SMUC01991_TC01	GO:0050832
SMUC01991_TC01	GO:0042742
SMUC01991_TC01	GO:0000956
SMUC01991_TC01	GO:0006355
SMUC01991_TC01	GO:0006468
SMUC01991_TC01	GO:0010150
SMUC01991_TC01	GO:0009409
SMUC01991_TC01	GO:0019722
SMUC01991_TC01	GO:0003723
SMUC01991_TC01	GO:0009506
SMUC01991_TC01	GO:0000398
SMUC01991_TC01	GO:0005886
SMUC01991_TC01	GO:0005516
SMUC01991_TC01	GO:0005524
SMUC01991_TC01	EC:2.7.11.17
SMUC01992_TC01	GO:0046983	transcription factor bhlh157-like
SMUC01993_TC01	GO:0015819	mitochondrial substrate carrier family protein s-like
SMUC01993_TC01	GO:0016021
SMUC01993_TC01	GO:0005290
SMUC01993_TC01	GO:0006839
SMUC01993_TC01	GO:0005743
SMUC01993_TC01	GO:0006855
SMUC01993_TC01	GO:0000064
SMUC01993_TC01	GO:0015189
SMUC01993_TC01	GO:0015817
SMUC01993_TC01	GO:0015822
SMUC01993_TC01	GO:0015809
SMUC01993_TC01	GO:1902475
SMUC01993_TC01	GO:0015181
SMUC01993_TC02	GO:0015819	mitochondrial substrate carrier family protein s-like
SMUC01993_TC02	GO:0016021
SMUC01993_TC02	GO:0005290
SMUC01993_TC02	GO:0006839
SMUC01993_TC02	GO:0005743
SMUC01993_TC02	GO:0006855
SMUC01993_TC02	GO:0000064
SMUC01993_TC02	GO:0015189
SMUC01993_TC02	GO:0015817
SMUC01993_TC02	GO:0015822
SMUC01993_TC02	GO:0015809
SMUC01993_TC02	GO:1902475
SMUC01993_TC02	GO:0015181
SMUC01997_TC01	GO:0003939	sorbitol dehydrogenase
SMUC01997_TC01	GO:0005829
SMUC01997_TC01	GO:0009506
SMUC01997_TC01	GO:0055114
SMUC01997_TC01	GO:0008270
SMUC01997_TC01	EC:1.1.1.14
SMUC01999_TC01	GO:0008970	phospholipase a1-iidelta-like
SMUC01999_TC01	GO:0009651
SMUC01999_TC01	GO:0009650
SMUC01999_TC01	GO:0016117
SMUC01999_TC01	GO:0009750
SMUC01999_TC01	GO:0071493
SMUC01999_TC01	GO:0019375
SMUC01999_TC01	GO:0006833
SMUC01999_TC01	GO:0004806
SMUC01999_TC01	GO:0009507
SMUC01999_TC01	GO:0019761
SMUC01999_TC01	GO:0019344
SMUC01999_TC01	GO:0016036
SMUC01999_TC01	EC:3.1.1.3
SMUC01999_TC01	EC:3.1.1.32
SMUC02000_TC01	GO:0005509	phospholipase d beta 1-like
SMUC02000_TC01	GO:0016042
SMUC02000_TC01	GO:0009506
SMUC02000_TC01	GO:0046470
SMUC02000_TC01	GO:0005546
SMUC02000_TC01	GO:0004630
SMUC02000_TC01	GO:0005515
SMUC02000_TC01	GO:0070290
SMUC02000_TC01	GO:0046686
SMUC02000_TC01	GO:0009816
SMUC02000_TC01	GO:0016020
SMUC02000_TC01	GO:0005634
SMUC02000_TC01	EC:3.1.4.4
SMUC02001_TC01	GO:0006952	late blight resistance identical
SMUC02001_TC01	GO:0043531
SMUC02001_TC02	GO:0006952	late blight resistance identical
SMUC02001_TC02	GO:0043531
SMUC02001_TC03	GO:0006952	thylakoid lumenal 15 kda protein chloroplastic-like
SMUC02001_TC03	GO:0043531
SMUC02001_TC03	GO:0031977
SMUC02001_TC03	GO:0009535
SMUC02002_TC01	GO:0006493	probable udp-n-acetylglucosamine--peptide n-acetylglucosaminyltransferase sec-like
SMUC02002_TC01	GO:0016740
SMUC02003_TC01	GO:0009507	PREDICTED: uncharacterized protein LOC101250673
SMUC02004_TC01	GO:0005576	beta-galactosidase 16-like
SMUC02004_TC01	GO:0030246
SMUC02004_TC01	GO:0004565
SMUC02004_TC01	GO:0005975
SMUC02004_TC01	EC:3.2.1.23
SMUC02004_TC02	GO:0005975	beta-galactosidase 16-like
SMUC02004_TC02	GO:0009827
SMUC02004_TC02	GO:0030246
SMUC02004_TC02	GO:0005618
SMUC02004_TC02	GO:0048354
SMUC02004_TC02	GO:0005576
SMUC02004_TC02	GO:0004565
SMUC02004_TC02	EC:3.2.1.23
SMUC02004_TC03	GO:0005975	beta-galactosidase 16-like
SMUC02004_TC03	GO:0009827
SMUC02004_TC03	GO:0030246
SMUC02004_TC03	GO:0005618
SMUC02004_TC03	GO:0048354
SMUC02004_TC03	GO:0004565
SMUC02004_TC03	EC:3.2.1.23
SMUC02005_TC01	GO:0005829	d-cysteine desulfhydrase
SMUC02005_TC01	GO:0008660
SMUC02005_TC01	GO:0009693
SMUC02005_TC01	GO:0005739
SMUC02005_TC01	GO:0050897
SMUC02005_TC01	GO:0019447
SMUC02005_TC01	GO:0019148
SMUC02005_TC01	GO:0009507
SMUC02005_TC01	GO:0046686
SMUC02005_TC01	EC:4.4.1.15
SMUC02005_TC01	EC:3.5.99.7
SMUC02006_TC01	GO:0005829	d-cysteine desulfhydrase
SMUC02006_TC01	GO:0008660
SMUC02006_TC01	GO:0009693
SMUC02006_TC01	GO:0005739
SMUC02006_TC01	GO:0050897
SMUC02006_TC01	GO:0019447
SMUC02006_TC01	GO:0019148
SMUC02006_TC01	GO:0009507
SMUC02006_TC01	GO:0046686
SMUC02006_TC01	EC:4.4.1.15
SMUC02006_TC01	EC:3.5.99.7
SMUC02006_TC02	GO:0005829	d-cysteine desulfhydrase
SMUC02006_TC02	GO:0008660
SMUC02006_TC02	GO:0009693
SMUC02006_TC02	GO:0005739
SMUC02006_TC02	GO:0050897
SMUC02006_TC02	GO:0019447
SMUC02006_TC02	GO:0019148
SMUC02006_TC02	GO:0009507
SMUC02006_TC02	GO:0046686
SMUC02006_TC02	EC:4.4.1.15
SMUC02006_TC02	EC:3.5.99.7
SMUC02007_TC01	GO:0048442	mediator of rna polymerase ii transcription subunit 18-like
SMUC02007_TC01	GO:0048440
SMUC02007_TC01	GO:0048510
SMUC02007_TC01	GO:0010219
SMUC02007_TC01	GO:0048441
SMUC02007_TC01	GO:0048443
SMUC02007_TC01	GO:0048833
SMUC02007_TC01	GO:0016592
SMUC02007_TC01	GO:0045892
SMUC02009_TC01	GO:0030288	abc transporter i family member 1-like
SMUC02009_TC01	GO:0015886
SMUC02009_TC01	GO:0055085
SMUC02009_TC01	GO:0006200
SMUC02009_TC01	GO:0017004
SMUC02009_TC01	GO:0015439
SMUC02009_TC01	GO:0005886
SMUC02009_TC01	GO:0005524
SMUC02009_TC01	EC:3.6.3.41
SMUC02010_TC01	GO:0016020	auxin-induced protein 5ng4-like
SMUC02010_TC02	GO:0016020	auxin-induced protein 5ng4-like
SMUC02015_TC01	GO:0010069	dna (cytosine-5)-methyltransferase 1-like
SMUC02015_TC01	GO:0051567
SMUC02015_TC01	GO:0003677
SMUC02015_TC01	GO:0006342
SMUC02015_TC01	GO:0090116
SMUC02015_TC01	GO:0003886
SMUC02015_TC01	GO:0005634
SMUC02015_TC01	GO:0010425
SMUC02015_TC01	EC:2.1.1.37
SMUC02017_TC01	GO:0016021	probable ion channel castor-like isoform x1
SMUC02017_TC01	GO:0031965
SMUC02017_TC01	GO:0006811
SMUC02017_TC01	GO:0009536
SMUC02017_TC02	GO:0009536	ion channel castor
SMUC02017_TC03	GO:0016021	ion channel castor-like
SMUC02017_TC03	GO:0031965
SMUC02017_TC03	GO:0006811
SMUC02019_TC01	GO:0034968	transducin wd40 repeat-like superfamily protein
SMUC02019_TC01	GO:0009909
SMUC02019_TC01	GO:0048449
SMUC02019_TC01	GO:0005515
SMUC02019_TC01	GO:0005635
SMUC02019_TC01	GO:0005783
SMUC02020_TC01	GO:0043531	late blight resistance identical
SMUC02020_TC01	GO:0009626
SMUC02020_TC01	GO:0005524
SMUC02020_TC01	GO:0005737
SMUC02020_TC01	GO:0016020
SMUC02020_TC02	GO:0005737	disease resistance protein
SMUC02020_TC02	GO:0009626
SMUC02020_TC02	GO:0043531
SMUC02020_TC02	GO:0005524
SMUC02020_TC02	GO:0016020
SMUC02021_TC01	GO:0010075	lysine histidine transporter-like 8-like
SMUC02021_TC01	GO:0005886
SMUC02021_TC01	GO:0015171
SMUC02021_TC01	GO:0006865
SMUC02021_TC01	GO:0016021
SMUC02022_TC01	GO:0005768	leucine-rich repeat receptor-like serine threonine-protein kinase at2g14440-like
SMUC02022_TC01	GO:0005794
SMUC02022_TC01	GO:0016301
SMUC02022_TC01	GO:0005886
SMUC02022_TC01	GO:0016310
SMUC02022_TC01	GO:0007165
SMUC02022_TC01	GO:0005802
SMUC02022_TC02	GO:0005768	leucine-rich repeat receptor-like serine threonine-protein kinase at2g14440-like
SMUC02022_TC02	GO:0005794
SMUC02022_TC02	GO:0016301
SMUC02022_TC02	GO:0005886
SMUC02022_TC02	GO:0016310
SMUC02022_TC02	GO:0007165
SMUC02022_TC02	GO:0005802
SMUC02023_TC01	GO:0003899	dna-directed rna polymerase v subunit 7-like
SMUC02023_TC01	GO:0006351
SMUC02023_TC01	GO:0000418
SMUC02023_TC01	GO:0000419
SMUC02023_TC01	EC:2.7.7.6
SMUC02026_TC01	GO:0008381	protein fam38b
SMUC02026_TC01	GO:0016021
SMUC02026_TC01	GO:0034220
SMUC02026_TC02	GO:0008381	PREDICTED: uncharacterized protein LOC102605335
SMUC02026_TC02	GO:0034220
SMUC02026_TC02	GO:0016021
SMUC02026_TC02	GO:0009507
SMUC02027_TC01	GO:0006355	homeodomain-like transcriptional isoform 1
SMUC02027_TC01	GO:0010228
SMUC02027_TC01	GO:0043565
SMUC02027_TC01	GO:0003700
SMUC02027_TC01	GO:0005634
SMUC02027_TC01	GO:0006351
SMUC02028_TC01	GO:0008152	nudix hydrolase mitochondrial-like
SMUC02028_TC01	GO:0016787
SMUC02028_TC02	GO:0006952	tmv resistance protein n-like
SMUC02028_TC02	GO:0043531
SMUC02028_TC02	GO:0005524
SMUC02028_TC02	GO:0007165
SMUC02028_TC02	GO:0017111
SMUC02028_TC02	GO:0008152
SMUC02028_TC02	EC:3.6.1.15
SMUC02029_TC01	GO:0005576	PREDICTED: uncharacterized protein LOC102595323
SMUC02029_TC02	GO:0005576	PREDICTED: uncharacterized protein LOC102595323
SMUC02030_TC01	GO:0004747	pfkb-like carbohydrate kinase family protein
SMUC02030_TC01	GO:0006014
SMUC02030_TC01	GO:0046835
SMUC02030_TC01	GO:0009570
SMUC02030_TC01	EC:2.7.1.15
SMUC02030_TC02	GO:0004747	pfkb-like carbohydrate kinase family protein
SMUC02030_TC02	GO:0006014
SMUC02030_TC02	GO:0046835
SMUC02030_TC02	GO:0009570
SMUC02030_TC02	EC:2.7.1.15
SMUC02031_TC01	GO:0016020	caax amino terminal protease family protein
SMUC02031_TC01	GO:0006508
SMUC02031_TC01	GO:0009507
SMUC02031_TC01	GO:0008233
SMUC02032_TC01	GO:0016532	copper chaperone for superoxide dismutase-like
SMUC02032_TC01	GO:0009570
SMUC02032_TC01	GO:0006801
SMUC02032_TC01	GO:0030001
SMUC02032_TC01	GO:0055114
SMUC02034_TC01	GO:0008270	zinc finger (c3hc4-type ring finger) family protein
SMUC02034_TC01	GO:0019288
SMUC02034_TC01	GO:0006200
SMUC02034_TC01	GO:0004176
SMUC02034_TC01	GO:0006508
SMUC02034_TC01	GO:0005634
SMUC02035_TC01	GO:0006468	transducin beta-like protein 3-like
SMUC02035_TC01	GO:0005730
SMUC02035_TC01	GO:0009880
SMUC02035_TC01	GO:0006364
SMUC02035_TC01	GO:0004612
SMUC02035_TC01	GO:0016905
SMUC02035_TC01	GO:0051301
SMUC02035_TC01	GO:0005524
SMUC02035_TC01	GO:0032040
SMUC02035_TC01	GO:0006094
SMUC02035_TC01	GO:0009793
SMUC02035_TC01	EC:2.7.11.7
SMUC02035_TC01	EC:4.1.1.49
SMUC02037_TC01	GO:0007346	neurochondrin family protein
SMUC02037_TC01	GO:0005737
SMUC02039_TC01	GO:0005634	splicing factor 3b subunit 2-like
SMUC02039_TC01	GO:0009507
SMUC02040_TC01	GO:0005829	splicing factor 3b subunit 2-like
SMUC02040_TC01	GO:0006397
SMUC02040_TC01	GO:0005634
SMUC02041_TC01	GO:0042973	glucan endo- -beta-glucosidase 13-like isoform 2
SMUC02041_TC01	GO:0005975
SMUC02041_TC01	EC:3.2.1.39
SMUC02042_TC01	GO:0000278	chromatin assembly factor-1
SMUC02042_TC01	GO:0031047
SMUC02042_TC01	GO:0033186
SMUC02042_TC01	GO:0009934
SMUC02042_TC01	GO:0042393
SMUC02042_TC01	GO:0006275
SMUC02042_TC01	GO:0010026
SMUC02042_TC01	GO:0000724
SMUC02042_TC01	GO:0008283
SMUC02042_TC01	GO:0006306
SMUC02042_TC01	GO:0016444
SMUC02042_TC01	GO:0009555
SMUC02042_TC01	GO:0048366
SMUC02042_TC01	GO:0006270
SMUC02042_TC01	GO:0006334
SMUC02042_TC01	GO:0031507
SMUC02042_TC01	GO:0005634
SMUC02042_TC01	GO:0045787
SMUC02043_TC01	GO:0009524	kinesin-1-like
SMUC02043_TC01	GO:0008017
SMUC02043_TC01	GO:0008569
SMUC02043_TC01	GO:0016887
SMUC02043_TC01	GO:0005876
SMUC02043_TC01	GO:0006200
SMUC02043_TC01	GO:0007018
SMUC02043_TC01	GO:0005871
SMUC02043_TC01	GO:0005634
SMUC02043_TC01	GO:0005524
SMUC02043_TC01	GO:0009971
SMUC02043_TC01	EC:3.6.1.3
SMUC02043_TC01	EC:3.6.4.5
SMUC02045_TC01	GO:0044763	solute carrier family 22 member
SMUC02045_TC01	GO:0033554
SMUC02045_TC01	GO:0071214
SMUC02045_TC01	GO:0016020
SMUC02045_TC02	GO:0022857	organic cation carnitine transporter 2-like
SMUC02045_TC02	GO:0009705
SMUC02045_TC02	GO:0033554
SMUC02045_TC02	GO:0055085
SMUC02045_TC02	GO:0071214
SMUC02045_TC02	GO:0016021
SMUC02046_TC01	GO:0016760	cellulose synthase-like protein g3-like
SMUC02046_TC01	GO:0030244
SMUC02046_TC01	GO:0016021
SMUC02046_TC01	EC:2.4.1.12
SMUC02048_TC01	GO:0008909	isochorismate synthase
SMUC02048_TC01	GO:0042372
SMUC02048_TC01	EC:5.4.4.2
SMUC02048_TC02	GO:0008909	isochorismate synthase
SMUC02048_TC02	GO:0042372
SMUC02048_TC02	EC:5.4.4.2
SMUC02048_TC03	GO:0008909	isochorismate synthase
SMUC02048_TC03	GO:0042372
SMUC02048_TC03	EC:5.4.4.2
SMUC02048_TC04	GO:0008909	isochorismate synthase
SMUC02048_TC04	GO:0042372
SMUC02048_TC04	EC:5.4.4.2
SMUC02048_TC05	GO:0008909	isochorismate synthase
SMUC02048_TC05	GO:0042372
SMUC02048_TC05	EC:5.4.4.2
SMUC02048_TC06	GO:0008909	isochorismate synthase
SMUC02048_TC06	GO:0042372
SMUC02048_TC06	EC:5.4.4.2
SMUC02049_TC01	GO:0004222	metalloendopeptidase zinc ion binding protein
SMUC02049_TC01	GO:0007155
SMUC02049_TC01	GO:0006508
SMUC02049_TC01	GO:0005886
SMUC02049_TC01	EC:3.4.24
SMUC02050_TC01	GO:0055085	nucleobase-ascorbate transporter 11-like
SMUC02050_TC01	GO:0005886
SMUC02050_TC01	GO:0005215
SMUC02052_TC01	GO:0050502	udp-glycosyltransferase 85a2-like
SMUC02052_TC01	GO:0008152
SMUC02052_TC01	GO:0050403
SMUC02052_TC01	EC:2.4.1.215
SMUC02052_TC01	EC:2.4.1.203
SMUC02053_TC01	GO:0005576	serine carboxypeptidase-like 48-like
SMUC02053_TC01	GO:0005829
SMUC02053_TC01	GO:0005773
SMUC02053_TC01	GO:0004185
SMUC02053_TC01	GO:0006508
SMUC02053_TC01	EC:3.4.16
SMUC02053_TC02	GO:0005829	serine carboxypeptidase-like 48-like
SMUC02053_TC02	GO:0005773
SMUC02053_TC02	GO:0004185
SMUC02053_TC02	GO:0006508
SMUC02053_TC02	EC:3.4.16
SMUC02056_TC01	GO:0043247	dna mismatch repair protein msh5-like
SMUC02056_TC01	GO:0008094
SMUC02056_TC01	GO:0006312
SMUC02056_TC01	GO:0010332
SMUC02056_TC01	GO:0003684
SMUC02056_TC01	GO:0032504
SMUC02056_TC01	GO:0030983
SMUC02056_TC01	GO:0009691
SMUC02056_TC01	GO:0042138
SMUC02056_TC01	GO:0006302
SMUC02056_TC01	GO:0051026
SMUC02056_TC01	GO:0010777
SMUC02056_TC01	GO:0000795
SMUC02056_TC01	GO:0032204
SMUC02056_TC01	GO:0043073
SMUC02056_TC01	GO:0032300
SMUC02056_TC01	GO:0006200
SMUC02056_TC01	GO:0007062
SMUC02056_TC01	GO:0005524
SMUC02056_TC01	GO:0045143
SMUC02056_TC02	GO:0043247	dna mismatch repair protein msh5-like
SMUC02056_TC02	GO:0008094
SMUC02056_TC02	GO:0006312
SMUC02056_TC02	GO:0010332
SMUC02056_TC02	GO:0003684
SMUC02056_TC02	GO:0032504
SMUC02056_TC02	GO:0030983
SMUC02056_TC02	GO:0009691
SMUC02056_TC02	GO:0042138
SMUC02056_TC02	GO:0006302
SMUC02056_TC02	GO:0051026
SMUC02056_TC02	GO:0010777
SMUC02056_TC02	GO:0000795
SMUC02056_TC02	GO:0032204
SMUC02056_TC02	GO:0043073
SMUC02056_TC02	GO:0032300
SMUC02056_TC02	GO:0006200
SMUC02056_TC02	GO:0007062
SMUC02056_TC02	GO:0005524
SMUC02056_TC02	GO:0045143
SMUC02056_TC03	GO:0043247	dna mismatch repair protein msh5-like
SMUC02056_TC03	GO:0008094
SMUC02056_TC03	GO:0006312
SMUC02056_TC03	GO:0010332
SMUC02056_TC03	GO:0003684
SMUC02056_TC03	GO:0032504
SMUC02056_TC03	GO:0030983
SMUC02056_TC03	GO:0009691
SMUC02056_TC03	GO:0042138
SMUC02056_TC03	GO:0006302
SMUC02056_TC03	GO:0051026
SMUC02056_TC03	GO:0010777
SMUC02056_TC03	GO:0000795
SMUC02056_TC03	GO:0032204
SMUC02056_TC03	GO:0043073
SMUC02056_TC03	GO:0032300
SMUC02056_TC03	GO:0006200
SMUC02056_TC03	GO:0007062
SMUC02056_TC03	GO:0005524
SMUC02056_TC03	GO:0045143
SMUC02056_TC04	GO:0043247	dna mismatch repair protein msh5-like
SMUC02056_TC04	GO:0008094
SMUC02056_TC04	GO:0006312
SMUC02056_TC04	GO:0010332
SMUC02056_TC04	GO:0003684
SMUC02056_TC04	GO:0032504
SMUC02056_TC04	GO:0030983
SMUC02056_TC04	GO:0009691
SMUC02056_TC04	GO:0042138
SMUC02056_TC04	GO:0006302
SMUC02056_TC04	GO:0051026
SMUC02056_TC04	GO:0010777
SMUC02056_TC04	GO:0000795
SMUC02056_TC04	GO:0032204
SMUC02056_TC04	GO:0043073
SMUC02056_TC04	GO:0032300
SMUC02056_TC04	GO:0006200
SMUC02056_TC04	GO:0007062
SMUC02056_TC04	GO:0005524
SMUC02056_TC04	GO:0045143
SMUC02057_TC01	GO:0090501	rna binding
SMUC02057_TC02	GO:0003723	rna binding
SMUC02057_TC02	GO:0090502
SMUC02057_TC02	GO:0004525
SMUC02057_TC02	GO:0009507
SMUC02057_TC02	GO:0006396
SMUC02057_TC02	EC:3.1.26.3
SMUC02058_TC01	GO:0006355	dof zinc finger
SMUC02058_TC01	GO:0003677
SMUC02059_TC01	GO:0006284	PREDICTED: uncharacterized protein LOC102593287 isoform X1
SMUC02059_TC01	GO:0003824
SMUC02059_TC02	GO:0006284	PREDICTED: uncharacterized protein LOC102593287 isoform X1
SMUC02059_TC02	GO:0003824
SMUC02060_TC01	GO:0005515	signal recognition particle 54 kda chloroplastic-like
SMUC02060_TC01	GO:0005786
SMUC02060_TC01	GO:0008312
SMUC02060_TC01	GO:0051607
SMUC02060_TC01	GO:0005525
SMUC02060_TC01	GO:0006184
SMUC02060_TC01	GO:0019288
SMUC02060_TC01	GO:0009570
SMUC02060_TC01	GO:0080085
SMUC02060_TC01	GO:0035196
SMUC02060_TC01	GO:0010267
SMUC02060_TC01	GO:0045038
SMUC02060_TC01	GO:0003924
SMUC02060_TC01	GO:0005048
SMUC02060_TC01	GO:0006617
SMUC02060_TC01	GO:0003729
SMUC02062_TC01	GO:0005737	melanoma-associated antigen 10-like
SMUC02062_TC01	GO:0006261
SMUC02062_TC01	GO:0006312
SMUC02062_TC01	GO:0009560
SMUC02063_TC01	GO:0016787	nudix hydrolase 8-like
SMUC02063_TC01	GO:0009611
SMUC02063_TC01	GO:0008152
SMUC02064_TC01	GO:0006355	transcription factor bhlh128-like
SMUC02064_TC01	GO:0046983
SMUC02064_TC01	GO:0005829
SMUC02065_TC01	GO:0010025	fatty acyl- reductase 3-like
SMUC02065_TC01	GO:0016627
SMUC02065_TC01	GO:0055114
SMUC02065_TC01	GO:0009651
SMUC02065_TC01	GO:0010345
SMUC02065_TC01	GO:0009611
SMUC02065_TC01	GO:0009556
SMUC02065_TC01	GO:0050062
SMUC02065_TC01	GO:0009507
SMUC02065_TC01	GO:0080019
SMUC02065_TC01	GO:0005783
SMUC02065_TC01	GO:0005886
SMUC02065_TC01	EC:1.2.1.50
SMUC02065_TC02	GO:0010025	fatty acyl- reductase 3-like
SMUC02065_TC02	GO:0016627
SMUC02065_TC02	GO:0055114
SMUC02065_TC02	GO:0009651
SMUC02065_TC02	GO:0010345
SMUC02065_TC02	GO:0009611
SMUC02065_TC02	GO:0009556
SMUC02065_TC02	GO:0050062
SMUC02065_TC02	GO:0009507
SMUC02065_TC02	GO:0080019
SMUC02065_TC02	GO:0005783
SMUC02065_TC02	GO:0005886
SMUC02065_TC02	EC:1.2.1.50
SMUC02066_TC01	GO:0010363	probable protein phosphatase 2c 63-like
SMUC02066_TC01	GO:0052542
SMUC02066_TC01	GO:0006470
SMUC02066_TC01	GO:0046872
SMUC02066_TC01	GO:0004722
SMUC02066_TC01	GO:0010200
SMUC02066_TC01	GO:0006612
SMUC02066_TC01	GO:0043069
SMUC02066_TC01	GO:0030968
SMUC02066_TC02	GO:0006470	probable protein phosphatase 2c 63-like
SMUC02066_TC02	GO:0004722
SMUC02066_TC02	GO:0008270
SMUC02067_TC01	GO:0042406	f-box kelch-repeat protein skip11-like
SMUC02067_TC01	GO:0006623
SMUC02067_TC01	GO:0006888
SMUC02067_TC01	GO:0005634
SMUC02067_TC01	GO:0005829
SMUC02068_TC01	GO:0006468	probable lrr receptor-like serine threonine-protein kinase at3g47570-like
SMUC02068_TC01	GO:0005524
SMUC02068_TC01	GO:0016020
SMUC02068_TC01	GO:0004674
SMUC02068_TC01	EC:2.7.11
SMUC02068_TC02	GO:0006468	probable lrr receptor-like serine threonine-protein kinase at3g47570-like
SMUC02068_TC02	GO:0005524
SMUC02068_TC02	GO:0016020
SMUC02068_TC02	GO:0004674
SMUC02068_TC02	EC:2.7.11
SMUC02069_TC01	GO:0005618	dead-box atp-dependent rna helicase 56-like
SMUC02069_TC01	GO:0003697
SMUC02069_TC01	GO:0005730
SMUC02069_TC01	GO:0046686
SMUC02069_TC01	GO:0009506
SMUC02069_TC01	GO:0003690
SMUC02069_TC01	GO:0003725
SMUC02069_TC01	GO:0006200
SMUC02069_TC01	GO:0004004
SMUC02069_TC01	GO:0005524
SMUC02070_TC01	GO:0008483	tyrosine aminotransferase-like
SMUC02070_TC01	GO:0009058
SMUC02070_TC01	GO:0009611
SMUC02070_TC01	GO:0009725
SMUC02070_TC01	GO:0006520
SMUC02070_TC01	GO:1901700
SMUC02070_TC01	GO:0030170
SMUC02070_TC01	GO:0016846
SMUC02071_TC01	GO:0005777	small heat-shock
SMUC02072_TC01	GO:0015786	udp-sugar transporter ddb_g0278631-like
SMUC02072_TC01	GO:0016021
SMUC02072_TC01	GO:0005460
SMUC02072_TC01	GO:0005459
SMUC02072_TC01	GO:0080147
SMUC02072_TC01	GO:0048527
SMUC02072_TC01	GO:0072334
SMUC02072_TC01	GO:0005794
SMUC02072_TC01	GO:0005886
SMUC02073_TC01	GO:0010069	dna (cytosine-5)-methyltransferase 1-like
SMUC02073_TC01	GO:0051567
SMUC02073_TC01	GO:0003677
SMUC02073_TC01	GO:0006342
SMUC02073_TC01	GO:0090116
SMUC02073_TC01	GO:0003886
SMUC02073_TC01	GO:0005634
SMUC02073_TC01	GO:0010425
SMUC02073_TC01	EC:2.1.1.37
SMUC02074_TC01	GO:0010069	dna (cytosine-5)-methyltransferase 1-like
SMUC02074_TC01	GO:0051567
SMUC02074_TC01	GO:0016746
SMUC02074_TC01	GO:0003677
SMUC02074_TC01	GO:0006342
SMUC02074_TC01	GO:0090116
SMUC02074_TC01	GO:0003886
SMUC02074_TC01	GO:0005634
SMUC02074_TC01	GO:0010425
SMUC02074_TC01	EC:2.1.1.37
SMUC02075_TC01	GO:0016760	cellulose synthase-like protein g3-like
SMUC02075_TC01	GO:0030244
SMUC02075_TC01	GO:0016021
SMUC02075_TC01	EC:2.4.1.12
SMUC02080_TC01	GO:0048367	mitochondrial transcription termination factor family protein
SMUC02080_TC01	GO:0005739
SMUC02080_TC01	GO:0048364
SMUC02080_TC01	GO:0009507
SMUC02080_TC02	GO:0048367	mitochondrial transcription termination factor family protein
SMUC02080_TC02	GO:0005739
SMUC02080_TC02	GO:0048364
SMUC02080_TC02	GO:0009507
SMUC02082_TC01	GO:0016491	b-cell receptor-associated 31-like
SMUC02082_TC01	GO:0006886
SMUC02082_TC01	GO:0016021
SMUC02082_TC01	GO:0005783
SMUC02082_TC01	GO:0055114
SMUC02083_TC01	GO:0009507	arm repeat superfamily protein
SMUC02083_TC02	GO:0009507	arm repeat superfamily protein
SMUC02083_TC03	GO:0009507	arm repeat superfamily protein
SMUC02086_TC01	GO:0019408	probable acyl-
SMUC02086_TC01	GO:2001289
SMUC02086_TC01	GO:0008780
SMUC02086_TC01	GO:0005739
SMUC02086_TC01	EC:2.3.1.129
SMUC02086_TC02	GO:0019408	probable acyl-
SMUC02086_TC02	GO:2001289
SMUC02086_TC02	GO:0008780
SMUC02086_TC02	GO:0005739
SMUC02086_TC02	EC:2.3.1.129
SMUC02086_TC03	GO:0019408	probable acyl-
SMUC02086_TC03	GO:2001289
SMUC02086_TC03	GO:0008780
SMUC02086_TC03	GO:0005739
SMUC02086_TC03	EC:2.3.1.129
SMUC02086_TC04	GO:0006266	dna ligase
SMUC02086_TC04	GO:0006310
SMUC02086_TC04	GO:0006281
SMUC02086_TC04	GO:0009845
SMUC02086_TC04	GO:0003910
SMUC02086_TC04	GO:0006260
SMUC02086_TC04	GO:0005524
SMUC02086_TC04	GO:0005634
SMUC02086_TC04	EC:6.5.1.1
SMUC02088_TC01	GO:0006952	tmv resistance protein n-like
SMUC02088_TC01	GO:0043531
SMUC02088_TC01	GO:0005524
SMUC02088_TC01	GO:0007165
SMUC02088_TC01	GO:0017111
SMUC02088_TC01	GO:0008152
SMUC02088_TC01	EC:3.6.1.15
SMUC02090_TC01	GO:0042538	suppressor of lin-12-like family protein
SMUC02090_TC01	GO:0030433
SMUC02090_TC01	GO:0016020
SMUC02090_TC01	GO:0005783
SMUC02091_TC01	GO:0004022	secoisolariciresinol dehydrogenase-like
SMUC02091_TC01	GO:0055114
SMUC02091_TC01	EC:1.1.1.1
SMUC02093_TC01	GO:0005768	cation-chloride cotransporter 1-like
SMUC02093_TC01	GO:0005794
SMUC02093_TC01	GO:0005886
SMUC02093_TC01	GO:1902476
SMUC02093_TC01	GO:0006812
SMUC02093_TC01	GO:0016021
SMUC02093_TC01	GO:0008511
SMUC02093_TC01	GO:0005802
SMUC02094_TC01	GO:0006468	calcium-dependent protein kinase 29-like
SMUC02094_TC01	GO:0005509
SMUC02094_TC01	GO:0009627
SMUC02094_TC01	GO:0005524
SMUC02094_TC01	GO:0005737
SMUC02094_TC01	GO:0004683
SMUC02094_TC01	GO:0005634
SMUC02094_TC01	GO:0005886
SMUC02094_TC01	GO:0009697
SMUC02094_TC01	EC:2.7.11.17
SMUC02096_TC01	GO:0003682	alcohol dehydrogenase transcription factor myb sant-like protein
SMUC02096_TC02	GO:0003682	alcohol dehydrogenase transcription factor myb sant-like protein
SMUC02099_TC01	GO:0006289	dna polymerase lambda
SMUC02099_TC01	GO:0010224
SMUC02099_TC01	GO:0045132
SMUC02099_TC01	GO:0008270
SMUC02099_TC01	GO:0033044
SMUC02099_TC01	GO:0003887
SMUC02099_TC01	GO:0006261
SMUC02099_TC01	GO:0006303
SMUC02099_TC01	GO:0003677
SMUC02099_TC01	GO:0042138
SMUC02099_TC01	GO:0007062
SMUC02099_TC01	GO:0007131
SMUC02099_TC01	GO:0005634
SMUC02099_TC01	EC:2.7.7.7
SMUC02099_TC02	GO:0006289	dna polymerase lambda-like
SMUC02099_TC02	GO:0010224
SMUC02099_TC02	GO:0045132
SMUC02099_TC02	GO:0033044
SMUC02099_TC02	GO:0003887
SMUC02099_TC02	GO:0006261
SMUC02099_TC02	GO:0006303
SMUC02099_TC02	GO:0003677
SMUC02099_TC02	GO:0042138
SMUC02099_TC02	GO:0007062
SMUC02099_TC02	GO:0007131
SMUC02099_TC02	GO:0005634
SMUC02099_TC02	EC:2.7.7.7
SMUC02100_TC01	GO:0042802	zinc finger protein constans-like 2-like
SMUC02100_TC01	GO:0005622
SMUC02100_TC01	GO:0009658
SMUC02100_TC01	GO:0009909
SMUC02100_TC01	GO:0010018
SMUC02100_TC01	GO:0008270
SMUC02102_TC01	GO:0003723	rna-binding family protein isoform 1
SMUC02102_TC01	GO:1900871
SMUC02102_TC01	GO:0009507
SMUC02102_TC01	GO:0000166
SMUC02102_TC02	GO:0003723	rna-binding family protein isoform 1
SMUC02102_TC02	GO:1900871
SMUC02102_TC02	GO:0009507
SMUC02102_TC02	GO:0000166
SMUC02103_TC01	GO:0006629	gdsl esterase lipase exl3-like
SMUC02103_TC01	GO:0016788
SMUC02103_TC02	GO:0006629	gdsl esterase lipase exl3-like
SMUC02103_TC02	GO:0016788
SMUC02105_TC01	GO:0030170	cysteine synthase-like
SMUC02105_TC01	GO:0004124
SMUC02105_TC01	GO:0006535
SMUC02105_TC01	GO:0047458
SMUC02105_TC01	GO:0080145
SMUC02105_TC01	EC:2.5.1.47
SMUC02105_TC01	EC:2.5.1.51
SMUC02107_TC01	GO:0030488	phosphoglycerate kinase-like
SMUC02107_TC01	GO:0004618
SMUC02107_TC01	GO:0016310
SMUC02107_TC01	GO:0036265
SMUC02107_TC01	GO:0008176
SMUC02107_TC01	GO:0006096
SMUC02107_TC01	EC:2.1.1.33
SMUC02107_TC01	EC:2.7.2.3
SMUC02107_TC02	GO:0030488	phosphoglycerate kinase-like
SMUC02107_TC02	GO:0004618
SMUC02107_TC02	GO:0016310
SMUC02107_TC02	GO:0036265
SMUC02107_TC02	GO:0008176
SMUC02107_TC02	GO:0006096
SMUC02107_TC02	EC:2.1.1.33
SMUC02107_TC02	EC:2.7.2.3
SMUC02109_TC01	GO:0046872	ubiquitin carboxyl-terminal hydrolase 23-like
SMUC02109_TC01	GO:0006511
SMUC02109_TC01	GO:0004221
SMUC02109_TC01	GO:0008234
SMUC02109_TC01	EC:3.1.2.15
SMUC02109_TC01	EC:3.4
SMUC02110_TC01	GO:0005774	major facilitator superfamily protein isoform 1
SMUC02110_TC01	GO:0005739
SMUC02114_TC01	GO:0051287	nadp-dependent malic chloroplastic-like
SMUC02114_TC01	GO:0055114
SMUC02114_TC01	GO:0008270
SMUC02114_TC01	GO:0004473
SMUC02114_TC01	GO:0050897
SMUC02114_TC01	GO:0006108
SMUC02114_TC01	GO:0004471
SMUC02114_TC01	GO:0051289
SMUC02114_TC01	GO:0042803
SMUC02114_TC01	GO:0008948
SMUC02114_TC01	GO:0009507
SMUC02114_TC01	EC:4.1.1.3
SMUC02114_TC01	EC:1.1.1.38
SMUC02114_TC01	EC:1.1.1.39
SMUC02114_TC01	EC:1.1.1.40
SMUC02115_TC01	GO:0008270	gtp-binding protein alpha
SMUC02115_TC01	GO:0004871
SMUC02115_TC01	GO:0006184
SMUC02115_TC01	GO:0031683
SMUC02115_TC01	GO:0003924
SMUC02115_TC01	GO:0007186
SMUC02115_TC01	GO:0005525
SMUC02116_TC01	GO:0016740	transcription factor gte8-like
SMUC02117_TC01	GO:0033617	protein sco1 homolog mitochondrial-like
SMUC02117_TC01	GO:0005507
SMUC02117_TC01	GO:0006825
SMUC02117_TC01	GO:0005743
SMUC02117_TC01	GO:0019243
SMUC02117_TC01	GO:0006626
SMUC02117_TC01	GO:0016787
SMUC02117_TC01	GO:0006878
SMUC02117_TC01	GO:0009790
SMUC02120_TC01	GO:0008152	probable glutathione s-transferase-like
SMUC02120_TC01	GO:0004364
SMUC02120_TC01	GO:0009734
SMUC02120_TC01	EC:2.5.1.18
SMUC02122_TC01	GO:0005576	leucine-rich repeat extensin-like protein 4-like
SMUC02122_TC01	GO:0005199
SMUC02122_TC01	GO:0009506
SMUC02122_TC01	GO:0009505
SMUC02122_TC02	GO:0005576	leucine-rich repeat extensin-like protein 4-like
SMUC02122_TC02	GO:0005199
SMUC02122_TC02	GO:0009506
SMUC02122_TC02	GO:0009505
SMUC02126_TC01	GO:0004683	cbl-interacting protein kinase 5-like
SMUC02126_TC01	GO:0006468
SMUC02126_TC01	GO:0005524
SMUC02126_TC01	GO:0007165
SMUC02126_TC01	GO:0009737
SMUC02126_TC01	EC:2.7.11.17
SMUC02127_TC01	GO:0005768	PREDICTED: uncharacterized protein LOC102599885
SMUC02127_TC01	GO:0045489
SMUC02127_TC01	GO:0005794
SMUC02127_TC01	GO:0009827
SMUC02127_TC01	GO:0009834
SMUC02127_TC01	GO:0030244
SMUC02127_TC01	GO:0005634
SMUC02127_TC01	GO:0005802
SMUC02128_TC01	GO:0046961	atp synthase cf1 beta subunit
SMUC02128_TC01	GO:0046933
SMUC02128_TC01	GO:0015991
SMUC02128_TC01	GO:0042777
SMUC02128_TC01	GO:0045261
SMUC02128_TC01	GO:0009535
SMUC02128_TC01	GO:0006200
SMUC02128_TC01	GO:0005524
SMUC02129_TC01	GO:0071369	receptor-like cytosolic serine threonine-protein kinase rbk1-like
SMUC02129_TC01	GO:0051020
SMUC02129_TC01	GO:0023014
SMUC02129_TC01	GO:0004713
SMUC02129_TC01	GO:0005829
SMUC02129_TC01	GO:0046777
SMUC02129_TC01	GO:0009623
SMUC02129_TC01	GO:0004674
SMUC02129_TC01	GO:0009814
SMUC02129_TC01	GO:0018108
SMUC02129_TC01	GO:0005524
SMUC02129_TC01	GO:0035556
SMUC02129_TC01	EC:2.7.11
SMUC02129_TC01	EC:2.7.10
SMUC02132_TC01	GO:0010584	probable apyrase 7-like
SMUC02132_TC01	GO:0016787
SMUC02132_TC01	GO:0008152
SMUC02132_TC01	GO:0005634
SMUC02132_TC01	GO:0009901
SMUC02133_TC01	GO:0010225	metacaspase 1
SMUC02133_TC01	GO:0009506
SMUC02133_TC01	GO:0043068
SMUC02133_TC01	GO:0042802
SMUC02133_TC01	GO:0016540
SMUC02133_TC01	GO:0010421
SMUC02133_TC01	GO:0006508
SMUC02133_TC01	GO:0004197
SMUC02133_TC01	GO:0009507
SMUC02133_TC01	GO:0005886
SMUC02133_TC01	EC:3.4.22
SMUC02134_TC01	GO:0016021	inositol transporter 1-like
SMUC02134_TC01	GO:0055114
SMUC02134_TC01	GO:0005366
SMUC02134_TC01	GO:0009705
SMUC02134_TC01	GO:0032440
SMUC02134_TC01	GO:0008643
SMUC02134_TC01	GO:0034220
SMUC02134_TC01	GO:0015798
SMUC02134_TC01	GO:0005351
SMUC02134_TC01	GO:0015992
SMUC02134_TC01	GO:0005886
SMUC02134_TC01	EC:1.3.1.74
SMUC02134_TC02	GO:0016021	inositol transporter 1-like
SMUC02134_TC02	GO:0055114
SMUC02134_TC02	GO:0005366
SMUC02134_TC02	GO:0009705
SMUC02134_TC02	GO:0032440
SMUC02134_TC02	GO:0008643
SMUC02134_TC02	GO:0034220
SMUC02134_TC02	GO:0015798
SMUC02134_TC02	GO:0005351
SMUC02134_TC02	GO:0015992
SMUC02134_TC02	GO:0005886
SMUC02134_TC02	EC:1.3.1.74
SMUC02135_TC02	GO:1901872	methylecgonone reductase-like
SMUC02135_TC02	GO:1901871
SMUC02135_TC02	GO:0016491
SMUC02135_TC02	GO:1901869
SMUC02135_TC02	GO:1901868
SMUC02135_TC02	GO:0055114
SMUC02136_TC01	GO:0005488	transposon mutator sub-class
SMUC02137_TC01	GO:0009846	apyrase 2-like
SMUC02137_TC01	GO:0005768
SMUC02137_TC01	GO:0005794
SMUC02137_TC01	GO:0004382
SMUC02137_TC01	GO:0090450
SMUC02137_TC01	GO:0008152
SMUC02137_TC01	GO:0045134
SMUC02137_TC01	GO:0005802
SMUC02137_TC01	EC:3.6.1.42
SMUC02137_TC01	EC:3.6.1.6
SMUC02142_TC01	GO:0042273	protein sda1 homolog
SMUC02142_TC01	GO:0000055
SMUC02142_TC01	GO:0030036
SMUC02143_TC01	GO:0003899	dna-directed rna polymerase ii subunit rpb2-like
SMUC02143_TC01	GO:0005829
SMUC02143_TC01	GO:0046872
SMUC02143_TC01	GO:0009506
SMUC02143_TC01	GO:0005665
SMUC02143_TC01	GO:0003677
SMUC02143_TC01	GO:0032549
SMUC02143_TC01	GO:0006351
SMUC02143_TC01	EC:2.7.7.6
SMUC02143_TC02	GO:0004707	mitogen-activated protein kinase homolog ntf3-like
SMUC02143_TC02	GO:0000165
SMUC02143_TC02	GO:0006468
SMUC02143_TC02	GO:0005524
SMUC02143_TC02	EC:2.7.11.24
SMUC02143_TC03	GO:0004707	mitogen-activated protein kinase homolog ntf3-like
SMUC02143_TC03	GO:0000165
SMUC02143_TC03	GO:0006468
SMUC02143_TC03	GO:0005524
SMUC02143_TC03	EC:2.7.11.24
SMUC02143_TC04	GO:0004707	mitogen-activated protein kinase homolog ntf3-like
SMUC02143_TC04	GO:0000165
SMUC02143_TC04	GO:0006468
SMUC02143_TC04	GO:0005524
SMUC02143_TC04	EC:2.7.11.24
SMUC02143_TC05	GO:0003899	dna-directed rna polymerase ii subunit rpb2-like
SMUC02143_TC05	GO:0005829
SMUC02143_TC05	GO:0046872
SMUC02143_TC05	GO:0009506
SMUC02143_TC05	GO:0005665
SMUC02143_TC05	GO:0003677
SMUC02143_TC05	GO:0032549
SMUC02143_TC05	GO:0006351
SMUC02143_TC05	EC:2.7.7.6
SMUC02144_TC01	GO:0016020	probable peptide transporter at1g52190-like
SMUC02144_TC01	GO:0006810
SMUC02145_TC01	GO:0019684	af385707_1 at5g48790 k24g6_12
SMUC02145_TC01	GO:0035304
SMUC02145_TC01	GO:0009507
SMUC02145_TC02	GO:0009507	af385707_1 at5g48790 k24g6_12
SMUC02145_TC02	GO:0015979
SMUC02145_TC03	GO:0019684	af385707_1 at5g48790 k24g6_12
SMUC02145_TC03	GO:0035304
SMUC02145_TC03	GO:0009507
SMUC02146_TC01	GO:0003676	nucleolin-like isoform x1
SMUC02146_TC01	GO:0000166
SMUC02148_TC01	GO:0003676	nucleolin-like isoform x1
SMUC02148_TC01	GO:0000166
SMUC02146_TC02	GO:0003676	nucleolin-like isoform x1
SMUC02146_TC02	GO:0000166
SMUC02149_TC01	GO:0055114	rna demethylase alkbh5-like
SMUC02149_TC01	GO:0016706
SMUC02149_TC01	EC:1.14.11
SMUC02149_TC02	GO:0055114	rna demethylase alkbh5-like
SMUC02149_TC02	GO:0016706
SMUC02149_TC02	EC:1.14.11
SMUC02150_TC01	GO:0052547	multicystatin-like isoform x1
SMUC02151_TC01	GO:0008718	d-amino acid dehydrogenase small subunit-like
SMUC02151_TC01	GO:0055114
SMUC02151_TC01	GO:0009507
SMUC02151_TC01	EC:1.4.99.1
SMUC02151_TC02	GO:0008718	d-amino acid dehydrogenase small subunit-like
SMUC02151_TC02	GO:0055114
SMUC02151_TC02	GO:0009507
SMUC02151_TC02	EC:1.4.99.1
SMUC02151_TC03	GO:0008718	d-amino acid dehydrogenase small subunit-like
SMUC02151_TC03	GO:0055114
SMUC02151_TC03	GO:0009507
SMUC02151_TC03	EC:1.4.99.1
SMUC02151_TC04	GO:0008718	d-amino acid dehydrogenase small subunit-like
SMUC02151_TC04	GO:0055114
SMUC02151_TC04	GO:0009507
SMUC02151_TC04	EC:1.4.99.1
SMUC02154_TC01	GO:0006310	dna ligase 4-like
SMUC02154_TC01	GO:0032807
SMUC02154_TC01	GO:0010165
SMUC02154_TC01	GO:0009506
SMUC02154_TC01	GO:0006302
SMUC02154_TC01	GO:0000723
SMUC02154_TC01	GO:0003910
SMUC02154_TC01	GO:0006260
SMUC02154_TC01	GO:0003677
SMUC02154_TC01	GO:0005524
SMUC02154_TC01	GO:0005515
SMUC02154_TC01	GO:0051103
SMUC02154_TC01	GO:0015074
SMUC02154_TC01	GO:0048046
SMUC02154_TC01	EC:6.5.1.1
SMUC02155_TC01	GO:0030170	serine racemase-like
SMUC02155_TC01	GO:0006563
SMUC02155_TC01	GO:0070178
SMUC02155_TC01	GO:0030378
SMUC02155_TC01	GO:0004794
SMUC02155_TC01	EC:4.3.1.19
SMUC02155_TC02	GO:0030170	serine racemase-like
SMUC02155_TC02	GO:0006563
SMUC02155_TC02	GO:0070178
SMUC02155_TC02	GO:0030378
SMUC02155_TC02	GO:0004794
SMUC02155_TC02	EC:4.3.1.19
SMUC02157_TC01	GO:0006952	nbs-coding resistance gene protein
SMUC02157_TC01	GO:0043531
SMUC02158_TC01	GO:0005524	dna mismatch repair protein
SMUC02158_TC01	GO:0006298
SMUC02158_TC01	GO:0030983
SMUC02163_TC01	GO:0043231	tropomyosin- isoform 1
SMUC02163_TC01	GO:0044444
SMUC02163_TC02	GO:0043231	tropomyosin- isoform 1
SMUC02163_TC02	GO:0044444
SMUC02164_TC01	GO:0046777	protein kinase chloroplastic-like
SMUC02164_TC01	GO:0018108
SMUC02164_TC01	GO:0004674
SMUC02164_TC01	GO:0005730
SMUC02164_TC01	GO:0005524
SMUC02164_TC01	GO:0002213
SMUC02164_TC01	GO:0004715
SMUC02164_TC01	GO:0005737
SMUC02164_TC01	GO:0050832
SMUC02164_TC01	GO:0052033
SMUC02164_TC01	GO:0005886
SMUC02164_TC01	EC:2.7.10.2
SMUC02164_TC01	EC:2.7.11
SMUC02164_TC02	GO:0046777	protein kinase chloroplast
SMUC02164_TC02	GO:0018108
SMUC02164_TC02	GO:0004674
SMUC02164_TC02	GO:0005730
SMUC02164_TC02	GO:0005524
SMUC02164_TC02	GO:0002213
SMUC02164_TC02	GO:0004715
SMUC02164_TC02	GO:0005737
SMUC02164_TC02	GO:0050832
SMUC02164_TC02	GO:0052033
SMUC02164_TC02	GO:0005886
SMUC02164_TC02	EC:2.7.10.2
SMUC02164_TC02	EC:2.7.11
SMUC02164_TC03	GO:0046777	protein kinase chloroplastic-like
SMUC02164_TC03	GO:0018108
SMUC02164_TC03	GO:0004674
SMUC02164_TC03	GO:0005730
SMUC02164_TC03	GO:0005524
SMUC02164_TC03	GO:0002213
SMUC02164_TC03	GO:0004715
SMUC02164_TC03	GO:0005737
SMUC02164_TC03	GO:0050832
SMUC02164_TC03	GO:0052033
SMUC02164_TC03	GO:0005886
SMUC02164_TC03	EC:2.7.10.2
SMUC02164_TC03	EC:2.7.11
SMUC02165_TC01	GO:0005739	pentatricopeptide repeat-containing protein at1g10270-like
SMUC02165_TC01	GO:0051301
SMUC02165_TC01	GO:0009790
SMUC02167_TC01	GO:0000781	cst complex subunit ctc1-like
SMUC02167_TC01	GO:0000723
SMUC02167_TC02	GO:0000781	cst complex subunit ctc1-like
SMUC02167_TC02	GO:0000723
SMUC02167_TC03	GO:0000781	cst complex subunit ctc1-like
SMUC02167_TC03	GO:0000723
SMUC02167_TC04	GO:0005515	cst complex subunit ctc1-like
SMUC02167_TC04	GO:0000781
SMUC02167_TC04	GO:0000723
SMUC02167_TC05	GO:0000781	cst complex subunit ctc1-like
SMUC02167_TC05	GO:0000723
SMUC02167_TC06	GO:0000781	cst complex subunit ctc1-like
SMUC02167_TC06	GO:0000723
SMUC02167_TC07	GO:0000781	cst complex subunit ctc1-like
SMUC02167_TC07	GO:0000723
SMUC02167_TC08	GO:0000781	cst complex subunit ctc1-like
SMUC02167_TC08	GO:0000723
SMUC02168_TC01	GO:0016021	solute carrier family 35 member f2-like isoform x3
SMUC02168_TC01	GO:0006810
SMUC02171_TC01	GO:0043565	probable wrky transcription factor 30-like
SMUC02171_TC01	GO:0003700
SMUC02171_TC01	GO:0006355
SMUC02171_TC02	GO:0043565	probable wrky transcription factor 30-like
SMUC02171_TC02	GO:0003700
SMUC02171_TC02	GO:0006355
SMUC02172_TC01	GO:0006633	protein eceriferum 1-like
SMUC02172_TC01	GO:0016491
SMUC02172_TC01	GO:0005506
SMUC02172_TC01	GO:0016021
SMUC02172_TC01	GO:0055114
SMUC02172_TC02	GO:0006633	protein wax2
SMUC02172_TC02	GO:0016491
SMUC02172_TC02	GO:0005506
SMUC02172_TC02	GO:0016021
SMUC02172_TC02	GO:0055114
SMUC02172_TC03	GO:0006633	protein eceriferum 1-like
SMUC02172_TC03	GO:0016491
SMUC02172_TC03	GO:0005506
SMUC02172_TC03	GO:0016021
SMUC02172_TC03	GO:0055114
SMUC02172_TC04	GO:0006633	protein eceriferum 1-like
SMUC02172_TC04	GO:0016491
SMUC02172_TC04	GO:0005506
SMUC02172_TC04	GO:0016021
SMUC02172_TC04	GO:0055114
SMUC02173_TC01	GO:0016021	casp-like protein os03g0767900-like
SMUC02173_TC01	GO:0005886
SMUC02173_TC06	GO:0016021	casp-like protein os03g0767900-like
SMUC02173_TC06	GO:0005886
SMUC02173_TC08	GO:0016021	casp-like protein os03g0767900-like
SMUC02173_TC08	GO:0005886
SMUC02175_TC01	GO:0006457	protein disulfide-isomerase 5-4-like
SMUC02175_TC01	GO:0045454
SMUC02175_TC01	GO:0003756
SMUC02175_TC01	GO:0005783
SMUC02175_TC01	EC:5.3.4.1
SMUC02176_TC01	GO:0016491	photosystem i p700 apoprotein a2
SMUC02176_TC01	GO:0009055
SMUC02176_TC01	GO:0000287
SMUC02176_TC01	GO:0018298
SMUC02176_TC01	GO:0016168
SMUC02176_TC01	GO:0051539
SMUC02176_TC01	GO:0016021
SMUC02176_TC01	GO:0009522
SMUC02176_TC01	GO:0015979
SMUC02176_TC01	GO:0009535
SMUC02176_TC01	GO:0055114
SMUC02176_TC02	GO:0016491	photosystem i p700 chlorophyll a apoprotein a2
SMUC02176_TC02	GO:0009055
SMUC02176_TC02	GO:0000287
SMUC02176_TC02	GO:0018298
SMUC02176_TC02	GO:0016168
SMUC02176_TC02	GO:0051539
SMUC02176_TC02	GO:0016021
SMUC02176_TC02	GO:0009522
SMUC02176_TC02	GO:0015979
SMUC02176_TC02	GO:0009535
SMUC02176_TC02	GO:0055114
SMUC02176_TC03	GO:0016491	photosystem i p700 chlorophyll a apoprotein a2
SMUC02176_TC03	GO:0009055
SMUC02176_TC03	GO:0000287
SMUC02176_TC03	GO:0018298
SMUC02176_TC03	GO:0016168
SMUC02176_TC03	GO:0051539
SMUC02176_TC03	GO:0016021
SMUC02176_TC03	GO:0009522
SMUC02176_TC03	GO:0015979
SMUC02176_TC03	GO:0009535
SMUC02176_TC03	GO:0055114
SMUC02177_TC01	GO:0005773	octicosapeptide phox bem1p and tetratricopeptide repeat domain-containing protein
SMUC02177_TC01	GO:0006950
SMUC02178_TC01	GO:0009414	glycogen phosphorylase 1-like
SMUC02178_TC01	GO:0005975
SMUC02178_TC01	GO:0008184
SMUC02178_TC01	GO:0030170
SMUC02178_TC01	GO:0046686
SMUC02178_TC01	GO:0016597
SMUC02178_TC01	GO:0009507
SMUC02178_TC02	GO:0009414	glycogen phosphorylase 1-like
SMUC02178_TC02	GO:0005975
SMUC02178_TC02	GO:0008184
SMUC02178_TC02	GO:0030170
SMUC02178_TC02	GO:0046686
SMUC02178_TC02	GO:0016597
SMUC02178_TC02	GO:0009507
SMUC02179_TC01	GO:0008168	uncharacterized methyltransferase chloroplastic-like
SMUC02179_TC01	GO:0080167
SMUC02179_TC01	GO:0032259
SMUC02180_TC01	GO:0047262	polygalacturonate 4-alpha-galacturonosyltransferase-like
SMUC02180_TC01	GO:0010075
SMUC02180_TC01	GO:0005768
SMUC02180_TC01	GO:0010289
SMUC02180_TC01	GO:0005802
SMUC02180_TC01	GO:0005794
SMUC02180_TC01	EC:2.4.1.43
SMUC02181_TC01	GO:0016874	e3 ubiquitin-protein ligase ubr2-like
SMUC02181_TC01	GO:0044267
SMUC02181_TC02	GO:0016874	e3 ubiquitin-protein ligase ubr2-like
SMUC02181_TC02	GO:0044267
SMUC02181_TC03	GO:0016874	e3 ubiquitin-protein ligase ubr2-like
SMUC02181_TC03	GO:0044267
SMUC02184_TC01	GO:0010150	phospholipid--sterol o-acyltransferase-like
SMUC02184_TC01	GO:0004607
SMUC02184_TC01	GO:0034434
SMUC02184_TC01	GO:0046027
SMUC02184_TC01	GO:0080095
SMUC02184_TC01	GO:0016127
SMUC02184_TC01	GO:0080096
SMUC02184_TC01	EC:2.3.1.158
SMUC02184_TC01	EC:2.3.1.43
SMUC02184_TC02	GO:0010150	phospholipid--sterol o-acyltransferase-like
SMUC02184_TC02	GO:0004607
SMUC02184_TC02	GO:0034434
SMUC02184_TC02	GO:0046027
SMUC02184_TC02	GO:0080095
SMUC02184_TC02	GO:0016127
SMUC02184_TC02	GO:0080096
SMUC02184_TC02	EC:2.3.1.158
SMUC02184_TC02	EC:2.3.1.43
SMUC02186_TC01	GO:0072531	ureide permease 2-like
SMUC02186_TC01	GO:0042907
SMUC02186_TC01	GO:0015720
SMUC02186_TC01	GO:0005274
SMUC02186_TC01	GO:0015857
SMUC02186_TC01	GO:0015505
SMUC02186_TC01	GO:0034220
SMUC02186_TC01	GO:0005886
SMUC02186_TC01	GO:0015931
SMUC02186_TC01	GO:0042906
SMUC02186_TC01	GO:0006812
SMUC02186_TC01	GO:0009507
SMUC02186_TC02	GO:0072531	ureide permease 2-like
SMUC02186_TC02	GO:0042907
SMUC02186_TC02	GO:0015720
SMUC02186_TC02	GO:0005274
SMUC02186_TC02	GO:0015857
SMUC02186_TC02	GO:0015505
SMUC02186_TC02	GO:0034220
SMUC02186_TC02	GO:0005886
SMUC02186_TC02	GO:0015931
SMUC02186_TC02	GO:0042906
SMUC02186_TC02	GO:0006812
SMUC02186_TC02	GO:0009507
SMUC02188_TC01	GO:0004386	atp-dependent helicase rhp16-like
SMUC02188_TC01	GO:0003677
SMUC02188_TC01	GO:0005524
SMUC02188_TC01	GO:0008152
SMUC02188_TC01	GO:0005634
SMUC02188_TC01	GO:0008270
SMUC02189_TC01	GO:0005576	subfamily c member 22
SMUC02190_TC01	GO:0003723	kh domain-containing protein at5g56140-like
SMUC02191_TC01	GO:0016021	transducin wd40 domain-containing protein
SMUC02191_TC01	GO:0030244
SMUC02191_TC01	GO:0005834
SMUC02191_TC01	GO:0016760
SMUC02191_TC01	GO:0000166
SMUC02191_TC01	GO:0005737
SMUC02191_TC01	GO:0005634
SMUC02191_TC01	EC:2.4.1.12
SMUC02192_TC01	GO:0006468	cyclin-dependent kinase f-4-like isoform x1
SMUC02192_TC01	GO:0005524
SMUC02192_TC01	GO:0004674
SMUC02192_TC01	EC:2.7.11
SMUC02192_TC02	GO:0006468	cyclin-dependent kinase f-4-like isoform x1
SMUC02192_TC02	GO:0005524
SMUC02192_TC02	GO:0004674
SMUC02192_TC02	EC:2.7.11
SMUC02192_TC03	GO:0006468	cyclin-dependent kinase f-4-like
SMUC02192_TC03	GO:0005524
SMUC02192_TC03	GO:0004674
SMUC02192_TC03	EC:2.7.11
SMUC02193_TC01	GO:0005829	map3k delta-1 protein
SMUC02193_TC01	GO:0006468
SMUC02193_TC01	GO:0004674
SMUC02193_TC01	GO:0004871
SMUC02193_TC01	GO:0006355
SMUC02193_TC01	GO:0005524
SMUC02193_TC01	GO:0007165
SMUC02193_TC01	EC:2.7.11
SMUC02194_TC01	GO:0010167	protein nlp6-like
SMUC02194_TC01	GO:0009414
SMUC02194_TC01	GO:0010118
SMUC02194_TC01	GO:0042128
SMUC02195_TC01	GO:0006355	scarecrow-like protein 3-like
SMUC02195_TC01	GO:0006351
SMUC02195_TC01	GO:0009739
SMUC02196_TC01	GO:0005777	endonuclease or glycosyl hydrolase
SMUC02196_TC01	GO:0010468
SMUC02196_TC01	GO:0048477
SMUC02196_TC01	GO:0006979
SMUC02196_TC02	GO:0005777	endonuclease or glycosyl hydrolase
SMUC02196_TC02	GO:0010468
SMUC02196_TC02	GO:0048477
SMUC02196_TC02	GO:0006979
SMUC02196_TC05	GO:0005777	endonuclease or glycosyl hydrolase
SMUC02196_TC05	GO:0010468
SMUC02196_TC05	GO:0048477
SMUC02196_TC05	GO:0006979
SMUC02196_TC07	GO:0005777	endonuclease or glycosyl hydrolase
SMUC02196_TC07	GO:0010468
SMUC02196_TC07	GO:0048477
SMUC02196_TC07	GO:0006979
SMUC02199_TC01	GO:0008152	benzyl alcohol o-benzoyltransferase-like
SMUC02199_TC01	GO:0010327
SMUC02200_TC01	GO:0016491	oxidoreductase -like
SMUC02200_TC01	GO:0016559
SMUC02200_TC01	GO:0005779
SMUC02200_TC01	GO:0055114
SMUC02201_TC01	GO:0009733	probable e3 ubiquitin-protein ligase xbos32-like
SMUC02201_TC01	GO:0006511
SMUC02201_TC01	GO:0008270
SMUC02201_TC01	GO:0010311
SMUC02201_TC01	GO:0004842
SMUC02201_TC01	GO:0010366
SMUC02201_TC01	GO:0051865
SMUC02201_TC01	EC:6.3.2.19
SMUC02202_TC01	GO:0016905	wd repeat-containing protein 5-like
SMUC02202_TC01	GO:0006468
SMUC02202_TC01	EC:2.7.11.7
SMUC02202_TC02	GO:0016905	wd repeat-containing protein 5-like
SMUC02202_TC02	GO:0006468
SMUC02202_TC02	EC:2.7.11.7
SMUC02202_TC03	GO:0016905	wd repeat-containing protein 5-like
SMUC02202_TC03	GO:0006468
SMUC02202_TC03	EC:2.7.11.7
SMUC02205_TC01	GO:0016905	coatomer subunit beta -2-like
SMUC02205_TC01	GO:0030117
SMUC02205_TC01	GO:0006468
SMUC02205_TC01	GO:0016192
SMUC02205_TC01	GO:0006886
SMUC02205_TC01	GO:0005829
SMUC02205_TC01	GO:0005198
SMUC02205_TC01	EC:2.7.11.7
SMUC02207_TC01	GO:0006004	alpha-l-fucosidase 1-like
SMUC02207_TC01	GO:0004560
SMUC02207_TC01	GO:0007155
SMUC02207_TC01	EC:3.2.1.51
SMUC02208_TC01	GO:0016021	receptor-like protein kinase haiku2-like
SMUC02208_TC01	GO:0006468
SMUC02208_TC01	GO:0004674
SMUC02208_TC01	GO:0010103
SMUC02208_TC01	GO:0007169
SMUC02208_TC01	GO:0005524
SMUC02208_TC01	GO:0048443
SMUC02208_TC01	GO:0002237
SMUC02208_TC01	GO:0005886
SMUC02208_TC01	EC:2.7.11
SMUC02209_TC01	GO:0008270	e3 ubiquitin-protein ligase at4g11680-like
SMUC02210_TC01	GO:0004385	guanylate kinase
SMUC02210_TC01	GO:0006163
SMUC02210_TC01	GO:0046939
SMUC02210_TC01	EC:2.7.4.8
SMUC02210_TC03	GO:0006468	probable serine threonine-protein kinase at5g41260-like
SMUC02210_TC03	GO:0004672
SMUC02210_TC03	GO:0009506
SMUC02210_TC03	GO:0005524
SMUC02210_TC03	GO:0009742
SMUC02210_TC03	GO:0005886
SMUC02209_TC04	GO:0008270	e3 ubiquitin-protein ligase at4g11680-like
SMUC02211_TC01	GO:0010103	tubulin gamma-1 chain
SMUC02211_TC01	GO:0005198
SMUC02211_TC01	GO:0000914
SMUC02211_TC01	GO:0051641
SMUC02211_TC01	GO:0005525
SMUC02211_TC01	GO:0031122
SMUC02211_TC01	GO:0005618
SMUC02211_TC01	GO:0006184
SMUC02211_TC01	GO:0005829
SMUC02211_TC01	GO:0005874
SMUC02211_TC01	GO:0007020
SMUC02211_TC01	GO:0051258
SMUC02211_TC01	GO:0005635
SMUC02211_TC01	GO:0009553
SMUC02211_TC01	GO:0048768
SMUC02211_TC01	GO:0048366
SMUC02211_TC01	GO:0000930
SMUC02211_TC01	GO:0003924
SMUC02211_TC01	GO:0005886
SMUC02211_TC01	GO:0005739
SMUC02212_TC01	GO:0005886	PREDICTED: uncharacterized protein LOC102597111
SMUC02212_TC02	GO:0005886	PREDICTED: uncharacterized protein LOC102597111
SMUC02213_TC01	GO:0010119	protein phosphatase 2c
SMUC02213_TC01	GO:0044699
SMUC02213_TC01	GO:0009414
SMUC02213_TC01	GO:0010360
SMUC02213_TC01	GO:0019901
SMUC02213_TC01	GO:0005829
SMUC02213_TC01	GO:0046872
SMUC02213_TC01	GO:0009409
SMUC02213_TC01	GO:0009788
SMUC02213_TC01	GO:0009737
SMUC02213_TC01	GO:0006470
SMUC02213_TC01	GO:0005634
SMUC02213_TC01	GO:0004722
SMUC02213_TC02	GO:0005829	protein phosphatase 2c
SMUC02213_TC02	GO:0006470
SMUC02213_TC02	GO:0010360
SMUC02213_TC02	GO:0009414
SMUC02213_TC02	GO:0046872
SMUC02213_TC02	GO:0009409
SMUC02213_TC02	GO:0010119
SMUC02213_TC02	GO:0004722
SMUC02213_TC02	GO:0019901
SMUC02213_TC02	GO:0009788
SMUC02213_TC02	GO:0009737
SMUC02213_TC02	GO:0005634
SMUC02214_TC01	GO:0006357	mediator of rna polymerase ii transcription subunit 31
SMUC02214_TC01	GO:0001104
SMUC02214_TC01	GO:0016592
SMUC02214_TC01	GO:0006366
SMUC02215_TC01	GO:0042409	caffeoyl- o-methyltransferase
SMUC02215_TC01	GO:0046872
SMUC02215_TC01	GO:0046686
SMUC02215_TC01	GO:0032259
SMUC02215_TC01	GO:0009809
SMUC02215_TC01	GO:0009805
SMUC02215_TC01	EC:2.1.1.104
SMUC02216_TC01	GO:0042409	caffeoyl- o-methyltransferase
SMUC02216_TC01	GO:0046872
SMUC02216_TC01	GO:0046686
SMUC02216_TC01	GO:0032259
SMUC02216_TC01	GO:0009809
SMUC02216_TC01	GO:0009805
SMUC02216_TC01	EC:2.1.1.104
SMUC02218_TC01	GO:0016021	somatic embryogenesis receptor kinase 3b
SMUC02218_TC01	GO:0006468
SMUC02218_TC01	GO:0004674
SMUC02218_TC01	GO:0008219
SMUC02218_TC01	GO:0033612
SMUC02218_TC01	GO:0005524
SMUC02218_TC01	GO:0010200
SMUC02218_TC01	GO:0010150
SMUC02218_TC01	GO:0009742
SMUC02218_TC01	GO:0060548
SMUC02218_TC01	GO:1900140
SMUC02218_TC01	EC:2.7.11
SMUC02218_TC02	GO:0016021	somatic embryogenesis receptor kinase 3b
SMUC02218_TC02	GO:0006468
SMUC02218_TC02	GO:0004674
SMUC02218_TC02	GO:0008219
SMUC02218_TC02	GO:0033612
SMUC02218_TC02	GO:0005524
SMUC02218_TC02	GO:0010200
SMUC02218_TC02	GO:0010150
SMUC02218_TC02	GO:0009742
SMUC02218_TC02	GO:0060548
SMUC02218_TC02	GO:1900140
SMUC02218_TC02	EC:2.7.11
SMUC02219_TC01	GO:0005768	arm repeat superfamily isoform 1
SMUC02219_TC01	GO:0010496
SMUC02219_TC01	GO:0090057
SMUC02219_TC01	GO:0005634
SMUC02221_TC01	GO:0005737	bsd domain-containing protein
SMUC02224_TC01	GO:0005829	phd finger protein alfin1-like
SMUC02224_TC01	GO:0048767
SMUC02224_TC01	GO:0008270
SMUC02224_TC01	GO:0035064
SMUC02224_TC01	GO:0055065
SMUC02224_TC01	GO:0006355
SMUC02224_TC01	GO:0005524
SMUC02224_TC01	GO:0008152
SMUC02224_TC01	GO:0016787
SMUC02224_TC01	GO:0016036
SMUC02225_TC01	GO:0006468	probable lrr receptor-like serine threonine-protein kinase at1g07650-like
SMUC02225_TC01	GO:0005524
SMUC02225_TC01	GO:0004674
SMUC02225_TC01	EC:2.7.11
SMUC02226_TC01	GO:0015416	abc transporter g family member 14-like
SMUC02226_TC01	GO:0015748
SMUC02226_TC01	GO:0015711
SMUC02226_TC01	GO:0006200
SMUC02226_TC01	GO:0005524
SMUC02226_TC01	GO:0015716
SMUC02226_TC01	GO:0034220
SMUC02226_TC01	GO:0016020
SMUC02226_TC01	EC:3.6.3.28
SMUC02226_TC02	GO:0042626	abc transporter g family member 14-like
SMUC02226_TC02	GO:0006200
SMUC02226_TC02	GO:0005524
SMUC02226_TC02	GO:0016020
SMUC02226_TC03	GO:0042626	abc transporter g family member 14-like
SMUC02226_TC03	GO:0006200
SMUC02226_TC03	GO:0005524
SMUC02226_TC03	GO:0016020
SMUC02226_TC04	GO:0015416	abc transporter g family member 14-like
SMUC02226_TC04	GO:0015748
SMUC02226_TC04	GO:0015711
SMUC02226_TC04	GO:0006200
SMUC02226_TC04	GO:0005524
SMUC02226_TC04	GO:0015716
SMUC02226_TC04	GO:0034220
SMUC02226_TC04	GO:0016020
SMUC02226_TC04	EC:3.6.3.28
SMUC02226_TC05	GO:0015416	abc transporter g family member 14-like
SMUC02226_TC05	GO:0015748
SMUC02226_TC05	GO:0015711
SMUC02226_TC05	GO:0006200
SMUC02226_TC05	GO:0005524
SMUC02226_TC05	GO:0015716
SMUC02226_TC05	GO:0034220
SMUC02226_TC05	GO:0016020
SMUC02226_TC05	EC:3.6.3.28
SMUC02226_TC06	GO:0042626	abc transporter g family member 14-like
SMUC02226_TC06	GO:0006200
SMUC02226_TC06	GO:0005524
SMUC02226_TC06	GO:0016020
SMUC02227_TC01	GO:0006470	probable protein phosphatase 2c 49-like
SMUC02227_TC01	GO:0046872
SMUC02227_TC01	GO:0004722
SMUC02228_TC01	GO:0005829	ubiquitin carboxyl-terminal hydrolase 14-like
SMUC02228_TC01	GO:0006511
SMUC02228_TC01	GO:0004221
SMUC02228_TC01	GO:0048767
SMUC02228_TC01	GO:0008242
SMUC02228_TC01	GO:0008270
SMUC02228_TC01	GO:0004843
SMUC02228_TC01	GO:0016579
SMUC02228_TC01	GO:0009793
SMUC02228_TC01	EC:3.1.2.15
SMUC02228_TC01	EC:3.4.19
SMUC02229_TC01	GO:0016874	protein spa1-related 3-like
SMUC02229_TC01	GO:0004672
SMUC02229_TC01	GO:0006468
SMUC02229_TC01	GO:0005524
SMUC02229_TC01	GO:0032440
SMUC02229_TC01	GO:0055114
SMUC02229_TC01	EC:1.3.1.74
SMUC02230_TC01	GO:0004871	protein spa1-related 3-like
SMUC02230_TC01	GO:0080008
SMUC02230_TC01	GO:0042802
SMUC02230_TC01	GO:0005834
SMUC02230_TC01	GO:0003824
SMUC02230_TC01	GO:0005634
SMUC02230_TC02	GO:0005488	protein spa1-related 3-like
SMUC02230_TC02	GO:0016491
SMUC02230_TC02	GO:0008152
SMUC02230_TC02	GO:0016772
SMUC02231_TC01	GO:0042802	indole-3-acetate o-methyltransferase 1-like
SMUC02231_TC01	GO:0051749
SMUC02231_TC01	GO:0030795
SMUC02231_TC01	GO:0009944
SMUC02231_TC01	GO:0000287
SMUC02231_TC01	GO:0032259
SMUC02231_TC01	GO:0010252
SMUC02231_TC01	EC:2.1.1.141
SMUC02231_TC02	GO:0042802	indole-3-acetate o-methyltransferase 1-like
SMUC02231_TC02	GO:0051749
SMUC02231_TC02	GO:0030795
SMUC02231_TC02	GO:0009944
SMUC02231_TC02	GO:0000287
SMUC02231_TC02	GO:0032259
SMUC02231_TC02	GO:0010252
SMUC02231_TC02	EC:2.1.1.141
SMUC02231_TC03	GO:0042802	indole-3-acetate o-methyltransferase 1-like
SMUC02231_TC03	GO:0051749
SMUC02231_TC03	GO:0030795
SMUC02231_TC03	GO:0009944
SMUC02231_TC03	GO:0000287
SMUC02231_TC03	GO:0032259
SMUC02231_TC03	GO:0010252
SMUC02231_TC03	EC:2.1.1.141
SMUC02232_TC01	GO:0046872	selenocysteine methyltransferase
SMUC02232_TC01	GO:0008898
SMUC02232_TC01	GO:0032259
SMUC02232_TC01	GO:0033528
SMUC02232_TC01	EC:2.1.1.10
SMUC02232_TC02	GO:0046872	selenocysteine methyltransferase
SMUC02232_TC02	GO:0008898
SMUC02232_TC02	GO:0032259
SMUC02232_TC02	GO:0033528
SMUC02232_TC02	EC:2.1.1.10
SMUC02233_TC02	GO:0005634	protein fam63b-like
SMUC02233_TC02	GO:0005829
SMUC02233_TC02	GO:0005886
SMUC02233_TC03	GO:0002020	PREDICTED: patellin-2-like
SMUC02233_TC03	GO:0005773
SMUC02233_TC03	GO:0005794
SMUC02233_TC03	GO:0009506
SMUC02233_TC03	GO:0005886
SMUC02233_TC03	GO:0006810
SMUC02233_TC03	GO:0016021
SMUC02233_TC03	GO:0009507
SMUC02233_TC03	GO:0048046
SMUC02233_TC03	GO:0009860
SMUC02233_TC04	GO:0005634	protein fam63b-like
SMUC02233_TC04	GO:0005829
SMUC02233_TC04	GO:0005886
SMUC02233_TC05	GO:0002020	PREDICTED: patellin-2-like
SMUC02233_TC05	GO:0005773
SMUC02233_TC05	GO:0005794
SMUC02233_TC05	GO:0009506
SMUC02233_TC05	GO:0005886
SMUC02233_TC05	GO:0006810
SMUC02233_TC05	GO:0016021
SMUC02233_TC05	GO:0009507
SMUC02233_TC05	GO:0048046
SMUC02233_TC05	GO:0009860
SMUC02233_TC06	GO:0005634	protein fam63b-like
SMUC02233_TC06	GO:0005829
SMUC02233_TC06	GO:0005886
SMUC02234_TC01	GO:0003676	lysine--trna ligase-like
SMUC02234_TC01	GO:0005739
SMUC02234_TC01	GO:0016226
SMUC02234_TC01	GO:0004824
SMUC02234_TC01	GO:0006364
SMUC02234_TC01	GO:0010027
SMUC02234_TC01	GO:0010228
SMUC02234_TC01	GO:0009658
SMUC02234_TC01	GO:0048481
SMUC02234_TC01	GO:0005524
SMUC02234_TC01	GO:0006430
SMUC02234_TC01	GO:0009507
SMUC02234_TC01	GO:0009793
SMUC02234_TC01	EC:6.1.1.6
SMUC02234_TC02	GO:0003676	lysine--trna ligase-like
SMUC02234_TC02	GO:0005739
SMUC02234_TC02	GO:0016226
SMUC02234_TC02	GO:0004824
SMUC02234_TC02	GO:0006364
SMUC02234_TC02	GO:0010027
SMUC02234_TC02	GO:0010228
SMUC02234_TC02	GO:0009658
SMUC02234_TC02	GO:0048481
SMUC02234_TC02	GO:0005524
SMUC02234_TC02	GO:0006430
SMUC02234_TC02	GO:0009507
SMUC02234_TC02	GO:0009793
SMUC02234_TC02	EC:6.1.1.6
SMUC02235_TC01	GO:0048449	upf0187 protein chloroplastic-like
SMUC02235_TC01	GO:0009909
SMUC02235_TC01	GO:0016570
SMUC02235_TC01	GO:0009507
SMUC02236_TC01	GO:0045454	upf0187 protein chloroplastic-like
SMUC02236_TC01	GO:0009055
SMUC02236_TC01	GO:0015035
SMUC02236_TC01	GO:0055114
SMUC02237_TC01	GO:0003676	zinc finger isoform 2
SMUC02239_TC01	GO:0008234	oryzain alpha chain-like
SMUC02239_TC01	GO:0006508
SMUC02239_TC01	EC:3.4
SMUC02239_TC02	GO:0008234	oryzain alpha chain-like
SMUC02239_TC02	GO:0006508
SMUC02239_TC02	EC:3.4
SMUC02241_TC01	GO:0006379	ribonuclease p family protein
SMUC02241_TC01	GO:0005655
SMUC02241_TC01	GO:0003723
SMUC02241_TC01	GO:0090501
SMUC02241_TC01	GO:0006364
SMUC02241_TC01	GO:0008033
SMUC02241_TC01	GO:0000172
SMUC02241_TC01	GO:0004540
SMUC02242_TC01	GO:0005737	rna exonuclease 4-like
SMUC02242_TC01	GO:0003676
SMUC02242_TC01	GO:0009165
SMUC02242_TC01	GO:0090503
SMUC02242_TC01	GO:0008859
SMUC02242_TC01	EC:3.1.13.1
SMUC02243_TC01	GO:0051536	4fe-4s iron-sulfur binding isoform 1
SMUC02247_TC01	GO:0005524	trna dimethylallyltransferase 9-like
SMUC02247_TC01	GO:0016740
SMUC02247_TC01	GO:0008033
SMUC02248_TC01	GO:0035428	d-xylose-proton symporter-like 2-like
SMUC02248_TC01	GO:0016021
SMUC02248_TC01	GO:0055114
SMUC02248_TC01	GO:0009845
SMUC02248_TC01	GO:0005353
SMUC02248_TC01	GO:0005355
SMUC02248_TC01	GO:0009911
SMUC02248_TC01	GO:0015758
SMUC02248_TC01	GO:0009705
SMUC02248_TC01	GO:0015755
SMUC02248_TC01	GO:0032440
SMUC02248_TC01	GO:0009624
SMUC02248_TC01	EC:1.3.1.74
SMUC02249_TC01	GO:0006468	atp binding
SMUC02249_TC01	GO:0010103
SMUC02249_TC01	GO:0004672
SMUC02249_TC01	GO:0010229
SMUC02249_TC01	GO:0005524
SMUC02249_TC01	GO:0010098
SMUC02249_TC01	GO:0007165
SMUC02249_TC02	GO:0006468	atp binding
SMUC02249_TC02	GO:0010103
SMUC02249_TC02	GO:0004672
SMUC02249_TC02	GO:0010229
SMUC02249_TC02	GO:0005524
SMUC02249_TC02	GO:0010098
SMUC02249_TC02	GO:0007165
SMUC02250_TC01	GO:0005886	hippocampus abundant transcript-like protein 1-like
SMUC02250_TC01	GO:0055085
SMUC02250_TC01	GO:0016021
SMUC02250_TC01	GO:0005215
SMUC02251_TC01	GO:0016021	hippocampus abundant transcript-like protein 1-like
SMUC02251_TC01	GO:0005886
SMUC02251_TC01	GO:0055085
SMUC02251_TC01	GO:0005215
SMUC02253_TC01	GO:0000278	u3 small nucleolar rna-associated protein 6 homolog
SMUC02253_TC01	GO:0045893
SMUC02253_TC01	GO:0000741
SMUC02253_TC01	GO:0006406
SMUC02253_TC01	GO:0016579
SMUC02253_TC01	GO:0001510
SMUC02253_TC01	GO:0051604
SMUC02253_TC01	GO:0016571
SMUC02253_TC01	GO:0030422
SMUC02253_TC01	GO:0010388
SMUC02253_TC01	GO:0009640
SMUC02253_TC01	GO:0009560
SMUC02253_TC01	GO:0016567
SMUC02253_TC01	GO:0010074
SMUC02253_TC01	GO:0035196
SMUC02253_TC01	GO:0009909
SMUC02253_TC01	GO:0000398
SMUC02253_TC01	GO:0006606
SMUC02253_TC01	GO:0005634
SMUC02253_TC01	GO:0006626
SMUC02253_TC02	GO:0000278	u3 small nucleolar rna-associated protein 6 homolog
SMUC02253_TC02	GO:0045893
SMUC02253_TC02	GO:0000741
SMUC02253_TC02	GO:0006406
SMUC02253_TC02	GO:0016579
SMUC02253_TC02	GO:0001510
SMUC02253_TC02	GO:0051604
SMUC02253_TC02	GO:0016571
SMUC02253_TC02	GO:0030422
SMUC02253_TC02	GO:0010388
SMUC02253_TC02	GO:0009640
SMUC02253_TC02	GO:0009560
SMUC02253_TC02	GO:0016567
SMUC02253_TC02	GO:0010074
SMUC02253_TC02	GO:0035196
SMUC02253_TC02	GO:0009909
SMUC02253_TC02	GO:0000398
SMUC02253_TC02	GO:0006606
SMUC02253_TC02	GO:0005634
SMUC02253_TC02	GO:0006626
SMUC02257_TC01	GO:0005886	lrr repeats and ubiquitin-like domain-containing protein at2g30105-like
SMUC02257_TC02	GO:0005886	lrr repeats and ubiquitin-like domain-containing protein at2g30105-like
SMUC02257_TC03	GO:0005886	lrr repeats and ubiquitin-like domain-containing protein at2g30105-like
SMUC02258_TC01	GO:0080179	trna (guanine -n1)-methyltransferase-like
SMUC02258_TC01	GO:0006400
SMUC02258_TC01	GO:0032259
SMUC02258_TC01	GO:0005634
SMUC02258_TC01	GO:0008168
SMUC02260_TC01	GO:0004568	chitinase domain-containing protein 1-like
SMUC02260_TC01	GO:0006355
SMUC02260_TC01	GO:0005975
SMUC02260_TC01	GO:0006032
SMUC02260_TC01	GO:0003700
SMUC02260_TC01	GO:0043565
SMUC02260_TC01	GO:0005783
SMUC02260_TC01	EC:3.2.1.14
SMUC02261_TC01	GO:0005739	sec14p-like phosphatidylinositol transfer family protein
SMUC02261_TC01	GO:0006810
SMUC02261_TC01	GO:0005215
SMUC02262_TC01	GO:0006468	atp binding
SMUC02262_TC01	GO:0005524
SMUC02262_TC01	GO:0000186
SMUC02262_TC01	GO:0045727
SMUC02262_TC01	GO:0004709
SMUC02262_TC01	GO:0005819
SMUC02262_TC01	GO:0005737
SMUC02262_TC01	GO:0000165
SMUC02262_TC01	EC:2.7.11.25
SMUC02262_TC01	EC:2.7.11
SMUC02263_TC01	GO:0009507	PREDICTED: uncharacterized protein LOC102604379
SMUC02264_TC01	GO:0005829	s-adenosyl-l-homocysteine hydrolase
SMUC02264_TC01	GO:0005507
SMUC02264_TC01	GO:0009506
SMUC02264_TC01	GO:0004013
SMUC02264_TC01	GO:0006730
SMUC02264_TC01	GO:0005774
SMUC02264_TC01	GO:0016441
SMUC02264_TC01	GO:0006346
SMUC02264_TC01	GO:0006950
SMUC02264_TC01	GO:0005886
SMUC02264_TC01	GO:0009793
SMUC02264_TC01	GO:0048046
SMUC02264_TC01	EC:3.3.1.1
SMUC02265_TC01	GO:0005829	s-adenosyl-l-homocysteine hydrolase
SMUC02265_TC01	GO:0005507
SMUC02265_TC01	GO:0009506
SMUC02265_TC01	GO:0004013
SMUC02265_TC01	GO:0006730
SMUC02265_TC01	GO:0005774
SMUC02265_TC01	GO:0016441
SMUC02265_TC01	GO:0006346
SMUC02265_TC01	GO:0006950
SMUC02265_TC01	GO:0005886
SMUC02265_TC01	GO:0009793
SMUC02265_TC01	GO:0048046
SMUC02265_TC01	EC:3.3.1.1
SMUC02266_TC01	GO:0051287	anthocyanidin synthase
SMUC02266_TC01	GO:0010023
SMUC02266_TC01	GO:0055114
SMUC02266_TC01	GO:0009753
SMUC02266_TC01	GO:0009718
SMUC02266_TC01	GO:0046872
SMUC02266_TC01	GO:0009611
SMUC02266_TC01	GO:0016616
SMUC02266_TC01	GO:0031418
SMUC02266_TC01	GO:0007033
SMUC02266_TC01	GO:0050589
SMUC02266_TC01	EC:1.14.11.19
SMUC02269_TC01	GO:0009695	cytosolic sulfotransferase 15-like
SMUC02269_TC01	GO:0009611
SMUC02269_TC01	GO:0009867
SMUC02269_TC01	GO:0009507
SMUC02269_TC01	GO:0080131
SMUC02269_TC01	EC:2.8.2
SMUC02269_TC02	GO:0009695	sulfotransferase 2a
SMUC02269_TC02	GO:0009611
SMUC02269_TC02	GO:0009867
SMUC02269_TC02	GO:0009507
SMUC02269_TC02	GO:0080131
SMUC02269_TC02	EC:2.8.2
SMUC02270_TC01	GO:0004672	probable serine threonine-protein kinase at1g18390-like
SMUC02270_TC01	GO:0006468
SMUC02270_TC01	GO:0000166
SMUC02271_TC01	GO:0005886	probable serine threonine-protein kinase at1g18390-like
SMUC02271_TC01	GO:0006468
SMUC02271_TC01	GO:0005524
SMUC02271_TC01	GO:0004674
SMUC02271_TC01	EC:2.7.11
SMUC02272_TC01	GO:0008047	sulfur e2
SMUC02272_TC01	GO:0044763
SMUC02272_TC01	GO:0044710
SMUC02272_TC01	GO:0051176
SMUC02272_TC01	GO:0016226
SMUC02272_TC01	GO:0009507
SMUC02272_TC01	GO:0044237
SMUC02272_TC01	GO:0043085
SMUC02274_TC01	GO:0001510	probable rrna-processing protein ebp2 homolog
SMUC02274_TC01	GO:0006606
SMUC02274_TC01	GO:0006626
SMUC02274_TC01	GO:0016491
SMUC02274_TC01	GO:0005634
SMUC02275_TC01	GO:0005829	wd repeat-containing
SMUC02275_TC01	GO:0009733
SMUC02275_TC01	GO:0009867
SMUC02275_TC01	GO:0051879
SMUC02275_TC01	GO:0010072
SMUC02275_TC01	GO:0010051
SMUC02275_TC01	GO:0042803
SMUC02275_TC01	GO:0045892
SMUC02275_TC01	GO:0005634
SMUC02275_TC02	GO:0005829	protein topless
SMUC02275_TC02	GO:0009733
SMUC02275_TC02	GO:0009867
SMUC02275_TC02	GO:0010072
SMUC02275_TC02	GO:0010051
SMUC02275_TC02	GO:0042803
SMUC02275_TC02	GO:0045892
SMUC02275_TC02	GO:0005634
SMUC02275_TC03	GO:0005829	wd repeat-containing
SMUC02275_TC03	GO:0009733
SMUC02275_TC03	GO:0009867
SMUC02275_TC03	GO:0010072
SMUC02275_TC03	GO:0010051
SMUC02275_TC03	GO:0042803
SMUC02275_TC03	GO:0045892
SMUC02275_TC04	GO:0005829	wd repeat-containing
SMUC02275_TC04	GO:0009733
SMUC02275_TC04	GO:0009867
SMUC02275_TC04	GO:0010072
SMUC02275_TC04	GO:0010051
SMUC02275_TC04	GO:0042803
SMUC02275_TC04	GO:0045892
SMUC02275_TC05	GO:0005829	wd repeat-containing
SMUC02275_TC05	GO:0009733
SMUC02275_TC05	GO:0009867
SMUC02275_TC05	GO:0010072
SMUC02275_TC05	GO:0010051
SMUC02275_TC05	GO:0042803
SMUC02275_TC05	GO:0045892
SMUC02276_TC01	GO:0045927	protein mei2-like 2-like
SMUC02276_TC01	GO:0045836
SMUC02276_TC01	GO:0003676
SMUC02276_TC01	GO:0000166
SMUC02277_TC01	GO:0046777	outer arm dynein light chain 1 isoform 1
SMUC02277_TC01	GO:0004674
SMUC02277_TC01	EC:2.7.11
SMUC02278_TC01	GO:0012505	dsc e3 ubiquitin ligase complex subunit 1-like
SMUC02278_TC01	GO:0048363
SMUC02278_TC01	GO:0009827
SMUC02278_TC01	GO:0016567
SMUC02278_TC01	GO:0080001
SMUC02278_TC01	GO:0004842
SMUC02278_TC01	GO:0008270
SMUC02278_TC01	EC:6.3.2.19
SMUC02279_TC01	GO:0006629	phospholipase a1-iigamma-like
SMUC02279_TC01	GO:0004806
SMUC02279_TC01	EC:3.1.1.3
SMUC02280_TC01	GO:0022626	probable sugar phosphate phosphate translocator at3g14410-like
SMUC02280_TC01	GO:0005886
SMUC02280_TC01	GO:0006863
SMUC02280_TC01	GO:0008514
SMUC02280_TC01	GO:0016021
SMUC02281_TC01	GO:0016757	probable glycosyltransferase at5g03795-like
SMUC02282_TC01	GO:0016757	probable glycosyltransferase at5g03795-like
SMUC02285_TC01	GO:0048544	g-type lectin s-receptor-like serine threonine-protein kinase at4g27290-like
SMUC02285_TC01	GO:0006468
SMUC02285_TC01	GO:0005524
SMUC02285_TC01	GO:0004674
SMUC02285_TC01	EC:2.7.11
SMUC02286_TC01	GO:0033926	neutral invertase
SMUC02286_TC01	GO:0044699
SMUC02286_TC01	GO:0044262
SMUC02286_TC01	EC:3.2.1.97
SMUC02286_TC02	GO:0033926	neutral invertase
SMUC02286_TC02	GO:0044699
SMUC02286_TC02	GO:0044262
SMUC02286_TC02	EC:3.2.1.97
SMUC02288_TC01	GO:0033746	jmjc domain-containing protein 4-like
SMUC02288_TC01	GO:0000987
SMUC02288_TC01	GO:0033749
SMUC02288_TC01	GO:0006355
SMUC02288_TC01	GO:0043985
SMUC02288_TC01	GO:0006499
SMUC02288_TC01	GO:0070079
SMUC02288_TC01	GO:0003700
SMUC02288_TC01	GO:0010030
SMUC02288_TC01	GO:0005634
SMUC02288_TC01	GO:0070078
SMUC02289_TC01	GO:0016301	g-type lectin s-receptor-like serine threonine-protein kinase at4g03230-like
SMUC02289_TC01	GO:0009987
SMUC02290_TC01	GO:0009507	uncharacterized transporter sll0355-like
SMUC02290_TC01	GO:0016020
SMUC02291_TC01	GO:0005975	probable rhamnogalacturonate lyase b-like
SMUC02291_TC01	GO:0005774
SMUC02291_TC01	GO:0030246
SMUC02291_TC01	GO:0016829
SMUC02291_TC02	GO:0005975	probable rhamnogalacturonate lyase b-like
SMUC02291_TC02	GO:0005774
SMUC02291_TC02	GO:0030246
SMUC02291_TC02	GO:0016829
SMUC02292_TC01	GO:0003777	kinesin-like protein kif22-like
SMUC02292_TC01	GO:0008017
SMUC02292_TC01	GO:0006281
SMUC02292_TC01	GO:0005874
SMUC02292_TC01	GO:0003677
SMUC02292_TC01	GO:0005524
SMUC02292_TC01	GO:0007018
SMUC02292_TC01	GO:0005871
SMUC02292_TC02	GO:0003777	kinesin-like protein kif22-like
SMUC02292_TC02	GO:0008017
SMUC02292_TC02	GO:0006281
SMUC02292_TC02	GO:0005874
SMUC02292_TC02	GO:0003677
SMUC02292_TC02	GO:0005524
SMUC02292_TC02	GO:0007018
SMUC02292_TC02	GO:0005871
SMUC02293_TC01	GO:0046608	prolycopene chloroplastic-like
SMUC02293_TC01	GO:0051786
SMUC02293_TC01	GO:0016117
SMUC02293_TC01	GO:0042572
SMUC02293_TC01	GO:0009507
SMUC02293_TC01	GO:0005739
SMUC02293_TC01	GO:0055114
SMUC02293_TC01	EC:1.3.99.23
SMUC02294_TC01	GO:0046777	serine threonine-protein kinase afc2-like
SMUC02294_TC01	GO:0006397
SMUC02294_TC01	GO:0004712
SMUC02294_TC01	GO:0005524
SMUC02294_TC01	GO:0004674
SMUC02294_TC01	EC:2.7.12.1
SMUC02294_TC01	EC:2.7.11
SMUC02294_TC02	GO:0046777	serine threonine-protein kinase afc2-like
SMUC02294_TC02	GO:0006397
SMUC02294_TC02	GO:0004712
SMUC02294_TC02	GO:0005524
SMUC02294_TC02	GO:0004674
SMUC02294_TC02	EC:2.7.12.1
SMUC02294_TC02	EC:2.7.11
SMUC02296_TC01	GO:0006952	tmv resistance protein n-like
SMUC02296_TC01	GO:0043531
SMUC02296_TC01	GO:0005515
SMUC02296_TC01	GO:0007165
SMUC02297_TC01	GO:0050896	tmv resistance protein n-like
SMUC02297_TC01	GO:0005515
SMUC02297_TC01	GO:0000166
SMUC02298_TC01	GO:0005524	btb poz domain-containing protein at3g22104-like
SMUC02298_TC01	GO:0006298
SMUC02298_TC01	GO:0030983
SMUC02301_TC01	GO:0005886	protein furry homolog-like
SMUC02301_TC01	GO:0005739
SMUC02301_TC01	GO:0006487
SMUC02301_TC02	GO:0005886	protein furry homolog-like
SMUC02301_TC02	GO:0005739
SMUC02301_TC02	GO:0006487
SMUC02302_TC01	GO:0008233	u4 tri-snrnp-associated protein 2-like
SMUC02302_TC01	GO:0006511
SMUC02302_TC01	GO:0004221
SMUC02302_TC01	GO:0005634
SMUC02302_TC01	GO:0005829
SMUC02302_TC01	GO:0008270
SMUC02302_TC01	EC:3.1.2.15
SMUC02302_TC02	GO:0008233	u4 tri-snrnp-associated protein 2-like
SMUC02302_TC02	GO:0006511
SMUC02302_TC02	GO:0004221
SMUC02302_TC02	GO:0008270
SMUC02302_TC02	GO:0005829
SMUC02302_TC02	EC:3.1.2.15
SMUC02304_TC01	GO:0008152	manganese-dependent adp-ribose cdp-alcohol diphosphatase-like
SMUC02304_TC01	GO:0016787
SMUC02305_TC01	GO:0005737	diacylglycerol kinase 1-like
SMUC02305_TC01	GO:0035556
SMUC02305_TC01	GO:0007205
SMUC02305_TC01	GO:0016310
SMUC02305_TC01	GO:0003951
SMUC02305_TC01	GO:0005509
SMUC02305_TC01	GO:0004143
SMUC02305_TC01	EC:2.7.1.107
SMUC02305_TC01	EC:2.7.1.23
SMUC02306_TC01	GO:0005097	transactivator viroplasmin
SMUC02306_TC01	GO:0032851
SMUC02310_TC01	GO:0005829	probable exocyst complex component 6-like
SMUC02310_TC01	GO:0000145
SMUC02310_TC01	GO:0009860
SMUC02310_TC01	GO:0009846
SMUC02310_TC01	GO:0009827
SMUC02310_TC01	GO:0006904
SMUC02310_TC01	GO:0005634
SMUC02313_TC02	GO:0016620	aldehyde dehydrogenase (nad+)
SMUC02313_TC02	GO:0008152
SMUC02315_TC01	GO:0006471	poly
SMUC02315_TC01	GO:0003677
SMUC02315_TC01	GO:0003950
SMUC02315_TC01	GO:0005634
SMUC02315_TC01	GO:0005739
SMUC02315_TC01	EC:2.4.2.30
SMUC02315_TC02	GO:0010332	poly(adp-ribose) polymerase
SMUC02315_TC02	GO:0003676
SMUC02315_TC02	GO:0005739
SMUC02315_TC02	GO:0006302
SMUC02315_TC02	GO:0006471
SMUC02315_TC02	GO:0005634
SMUC02315_TC02	GO:0003950
SMUC02315_TC02	EC:2.4.2.30
SMUC02316_TC01	GO:0046686	pentatricopeptide repeat-containing protein mitochondrial-like
SMUC02316_TC01	GO:0005739
SMUC02318_TC01	GO:0055114	gibberellin 2-oxidase
SMUC02318_TC01	GO:0005506
SMUC02318_TC01	GO:0016706
SMUC02318_TC01	EC:1.14.11
SMUC02318_TC02	GO:0055114	gibberellin 2-oxidase
SMUC02318_TC02	GO:0005506
SMUC02318_TC02	GO:0016706
SMUC02318_TC02	EC:1.14.11
SMUC02320_TC01	GO:0008152	2-hydroxyisoflavanone dehydratase-like
SMUC02320_TC01	GO:0016787
SMUC02321_TC01	GO:0008017	katanin p80 wd40-containing subunit b1
SMUC02321_TC01	GO:0051013
SMUC02321_TC01	GO:0008352
SMUC02321_TC01	GO:0005874
SMUC02324_TC01	GO:0052543	callose synthase 3-like
SMUC02324_TC01	GO:0009504
SMUC02324_TC01	GO:0009506
SMUC02324_TC01	GO:0006075
SMUC02324_TC01	GO:0000148
SMUC02324_TC01	GO:0009556
SMUC02324_TC01	GO:0003843
SMUC02324_TC01	EC:2.4.1.34
SMUC02325_TC01	GO:0009965	phosphoglycerate mutase family protein isoform 1
SMUC02325_TC01	GO:0030154
SMUC02325_TC01	GO:0009507
SMUC02325_TC01	GO:0016556
SMUC02325_TC01	GO:0008270
SMUC02325_TC01	GO:0003824
SMUC02325_TC02	GO:0009965	phosphoglycerate mutase family protein isoform 1
SMUC02325_TC02	GO:0030154
SMUC02325_TC02	GO:0009507
SMUC02325_TC02	GO:0016556
SMUC02325_TC02	GO:0008270
SMUC02325_TC02	GO:0003824
SMUC02326_TC01	GO:0005886	dna binding
SMUC02326_TC02	GO:0005886	dna binding
SMUC02327_TC01	GO:0006164	PREDICTED: uncharacterized protein LOC102604157 isoform X3
SMUC02327_TC01	GO:0005739
SMUC02328_TC01	GO:0016311	probable protein phosphatase 2c 15-like
SMUC02328_TC01	GO:0004722
SMUC02329_TC01	GO:0005739	pentatricopeptide repeat-containing protein
SMUC02330_TC01	GO:0006468	probable lrr receptor-like serine threonine-protein kinase at3g47570-like
SMUC02330_TC01	GO:0005524
SMUC02330_TC01	GO:0016021
SMUC02330_TC01	GO:0004674
SMUC02330_TC01	EC:2.7.11
SMUC02332_TC01	GO:0050896	tmv resistance protein n-like
SMUC02332_TC01	GO:0043168
SMUC02332_TC01	GO:0032559
SMUC02332_TC01	GO:0032550
SMUC02333_TC01	GO:0008152	ribosome biogenesis gtpase a-like
SMUC02333_TC01	GO:0005737
SMUC02333_TC01	GO:0005525
SMUC02336_TC01	GO:0009506	PREDICTED: uncharacterized protein LOC101244034
SMUC02342_TC01	GO:0046872	zinc finger ccch domain-containing protein 5-like
SMUC02342_TC01	GO:0003723
SMUC02342_TC01	GO:0005634
SMUC02342_TC01	GO:0000166
SMUC02343_TC01	GO:0006457	molecular chaperone hsp40 family protein
SMUC02343_TC01	GO:0003676
SMUC02343_TC01	GO:0031072
SMUC02343_TC01	GO:0005524
SMUC02343_TC01	GO:0051082
SMUC02343_TC01	GO:0008270
SMUC02343_TC01	GO:0009408
SMUC02343_TC02	GO:0006457	molecular chaperone hsp40 family protein
SMUC02343_TC02	GO:0003676
SMUC02343_TC02	GO:0031072
SMUC02343_TC02	GO:0005524
SMUC02343_TC02	GO:0051082
SMUC02343_TC02	GO:0008270
SMUC02343_TC02	GO:0009408
SMUC02344_TC01	GO:1901363	dna mismatch repair protein mlh3-like isoform x11
SMUC02344_TC01	GO:0097159
SMUC02344_TC02	GO:1901363	dna mismatch repair protein mlh3-like isoform x11
SMUC02344_TC02	GO:0097159
SMUC02344_TC03	GO:0005524	dna mismatch repair protein
SMUC02344_TC03	GO:0006298
SMUC02344_TC03	GO:0030983
SMUC02345_TC01	GO:0009620	chitin elicitor receptor kinase 1-like
SMUC02345_TC01	GO:0098542
SMUC02345_TC01	GO:0010200
SMUC02345_TC01	GO:0006468
SMUC02345_TC01	GO:0004674
SMUC02345_TC01	GO:0007165
SMUC02345_TC01	GO:0098581
SMUC02345_TC01	GO:0002237
SMUC02345_TC01	GO:0045087
SMUC02345_TC01	GO:0005524
SMUC02345_TC01	GO:0009593
SMUC02345_TC01	EC:2.7.11
SMUC02346_TC01	GO:0008568	vacuolar protein sorting-associated protein 4-like
SMUC02346_TC01	GO:0007032
SMUC02346_TC01	GO:0007033
SMUC02346_TC01	GO:0016192
SMUC02346_TC01	GO:0005771
SMUC02346_TC01	GO:0009506
SMUC02346_TC01	GO:0006200
SMUC02346_TC01	GO:0005524
SMUC02346_TC01	GO:0005634
SMUC02346_TC01	GO:0010091
SMUC02346_TC01	EC:3.6.4.3
SMUC02347_TC01	GO:0009535	probable plastid-lipid-associated protein chloroplastic-like
SMUC02347_TC01	GO:0005198
SMUC02347_TC01	GO:0009570
SMUC02347_TC01	GO:0031977
SMUC02348_TC01	GO:0016021	transmembrane protein 87b-like
SMUC02348_TC01	GO:0005773
SMUC02348_TC01	GO:0009506
SMUC02348_TC01	GO:0005794
SMUC02349_TC01	GO:0006355	pentatricopeptide repeat-containing protein at2g41720-like
SMUC02349_TC01	GO:0003677
SMUC02349_TC01	GO:0009793
SMUC02349_TC01	GO:0009507
SMUC02349_TC01	GO:0005739
SMUC02350_TC01	GO:0006468	probable serine threonine-protein kinase at1g18390-like
SMUC02350_TC01	GO:0005524
SMUC02350_TC01	GO:0004674
SMUC02350_TC01	EC:2.7.11
SMUC02350_TC02	GO:0006468	probable serine threonine-protein kinase at1g18390-like
SMUC02350_TC02	GO:0005524
SMUC02350_TC02	GO:0004674
SMUC02350_TC02	EC:2.7.11
SMUC02351_TC01	GO:0004707	mitogen-activated protein kinase 19-like
SMUC02351_TC01	GO:0006468
SMUC02351_TC01	GO:0005524
SMUC02351_TC01	GO:0043622
SMUC02351_TC01	GO:0000165
SMUC02351_TC01	EC:2.7.11.24
SMUC02351_TC02	GO:0004707	mitogen-activated protein kinase 19-like
SMUC02351_TC02	GO:0006468
SMUC02351_TC02	GO:0005524
SMUC02351_TC02	GO:0043622
SMUC02351_TC02	GO:0000165
SMUC02351_TC02	EC:2.7.11.24
SMUC02353_TC01	GO:0003677	mar-binding filament-like protein 1-1-like
SMUC02353_TC01	GO:0005515
SMUC02353_TC01	GO:0042646
SMUC02353_TC01	GO:0016363
SMUC02353_TC01	GO:0009535
SMUC02354_TC01	GO:0000159	serine threonine protein phosphatase 2a 55 kda regulatory subunit b beta isoform-like
SMUC02354_TC01	GO:0007165
SMUC02354_TC01	GO:0050790
SMUC02354_TC01	GO:0008601
SMUC02355_TC01	GO:0007275	ring u-box and traf-like domains
SMUC02355_TC01	GO:0016567
SMUC02355_TC01	GO:0006511
SMUC02355_TC01	GO:0004842
SMUC02355_TC01	GO:0005634
SMUC02355_TC01	GO:0008270
SMUC02355_TC01	EC:6.3.2.19
SMUC02355_TC02	GO:0007275	ring u-box and traf-like domains
SMUC02355_TC02	GO:0016567
SMUC02355_TC02	GO:0006511
SMUC02355_TC02	GO:0004842
SMUC02355_TC02	GO:0005634
SMUC02355_TC02	GO:0008270
SMUC02355_TC02	EC:6.3.2.19
SMUC02355_TC03	GO:0007275	ring u-box and traf-like domains
SMUC02355_TC03	GO:0016567
SMUC02355_TC03	GO:0006511
SMUC02355_TC03	GO:0004842
SMUC02355_TC03	GO:0005634
SMUC02355_TC03	GO:0008270
SMUC02355_TC03	EC:6.3.2.19
SMUC02355_TC04	GO:0016874	ring u-box and traf-like domains
SMUC02355_TC04	GO:0046872
SMUC02355_TC04	GO:0044267
SMUC02355_TC04	GO:0006508
SMUC02355_TC05	GO:0007275	ring u-box and traf-like domains
SMUC02355_TC05	GO:0016567
SMUC02355_TC05	GO:0006511
SMUC02355_TC05	GO:0004842
SMUC02355_TC05	GO:0005634
SMUC02355_TC05	GO:0008270
SMUC02355_TC05	EC:6.3.2.19
SMUC02357_TC01	GO:0055085	abc transporter c family member 10-like
SMUC02357_TC01	GO:0016021
SMUC02357_TC01	GO:0055114
SMUC02357_TC01	GO:0042626
SMUC02357_TC01	GO:0006200
SMUC02357_TC01	GO:0005774
SMUC02357_TC01	GO:0005524
SMUC02357_TC01	GO:0032440
SMUC02357_TC01	EC:1.3.1.74
SMUC02359_TC01	GO:0030246	probable l-type lectin-domain containing receptor kinase -like
SMUC02359_TC01	GO:0004672
SMUC02359_TC01	GO:0006468
SMUC02359_TC01	GO:0005524
SMUC02362_TC01	GO:0016772	cysteine-rich receptor-like protein kinase 25-like isoform 1
SMUC02362_TC01	GO:0007165
SMUC02363_TC01	GO:0006468	cysteine-rich receptor-like protein kinase 10-like
SMUC02363_TC01	GO:0005524
SMUC02363_TC01	GO:0004674
SMUC02363_TC01	EC:2.7.11
SMUC02362_TC02	GO:0004674	cysteine-rich receptor-like protein kinase 25-like isoform 1
SMUC02362_TC02	GO:0000166
SMUC02362_TC02	GO:0016310
SMUC02362_TC02	GO:0007165
SMUC02362_TC02	EC:2.7.11
SMUC02363_TC02	GO:0006468	cysteine-rich receptor-like protein kinase 10-like
SMUC02363_TC02	GO:0005524
SMUC02363_TC02	GO:0004674
SMUC02363_TC02	EC:2.7.11
SMUC02362_TC03	GO:0051716	cysteine-rich receptor-like protein kinase 25-like
SMUC02362_TC03	GO:0016301
SMUC02362_TC03	GO:0044237
SMUC02362_TC03	GO:0007154
SMUC02362_TC03	GO:0050794
SMUC02363_TC03	GO:0006468	cysteine-rich receptor-like protein kinase 10-like
SMUC02363_TC03	GO:0005524
SMUC02363_TC03	GO:0004674
SMUC02363_TC03	EC:2.7.11
SMUC02363_TC04	GO:0004674	receptor-like serine-threonine protein kinase
SMUC02363_TC04	GO:0016310
SMUC02363_TC04	GO:0007165
SMUC02363_TC04	EC:2.7.11
SMUC02363_TC05	GO:0006468	receptor-like serine-threonine protein kinase
SMUC02363_TC05	GO:0005524
SMUC02363_TC05	GO:0004674
SMUC02363_TC05	EC:2.7.11
SMUC02362_TC04	GO:0016772	cysteine-rich receptor-like protein kinase 25-like
SMUC02362_TC04	GO:0007165
SMUC02364_TC01	GO:0016772	hypothetical protein VITISV_013228
SMUC02364_TC01	GO:0044238
SMUC02364_TC01	GO:0043170
SMUC02364_TC01	GO:0044237
SMUC02369_TC01	GO:0045893	u1 small nuclear ribonucleoprotein-70k
SMUC02369_TC01	GO:0019013
SMUC02369_TC01	GO:0003723
SMUC02369_TC01	GO:0035196
SMUC02369_TC01	GO:0000398
SMUC02369_TC01	GO:0043687
SMUC02369_TC01	GO:0005515
SMUC02369_TC01	GO:0000166
SMUC02369_TC01	GO:0030422
SMUC02369_TC01	GO:0030529
SMUC02369_TC01	GO:0005634
SMUC02370_TC01	GO:0005886	adenine nucleotide alpha hydrolases-like protein
SMUC02370_TC01	GO:0016925
SMUC02370_TC01	GO:0006950
SMUC02370_TC01	GO:0002238
SMUC02370_TC01	GO:0005634
SMUC02370_TC01	GO:0005829
SMUC02368_TC02	GO:0007010	ruvb-like 2-like
SMUC02368_TC02	GO:0006094
SMUC02368_TC02	GO:0032508
SMUC02368_TC02	GO:0010498
SMUC02368_TC02	GO:0043141
SMUC02368_TC02	GO:0009507
SMUC02368_TC02	GO:0005730
SMUC02368_TC02	GO:0006200
SMUC02368_TC02	GO:0005524
SMUC02368_TC02	EC:3.6.1
SMUC02373_TC01	GO:0016021	phosphate transporter pho1 homolog 9-like
SMUC02373_TC02	GO:0016021	phosphate transporter pho1 homolog 9-like
SMUC02375_TC01	GO:0020037	premnaspirodiene oxygenase-like
SMUC02375_TC01	GO:0016021
SMUC02375_TC01	GO:0016705
SMUC02375_TC01	GO:0004497
SMUC02375_TC01	GO:0005506
SMUC02375_TC01	GO:0055114
SMUC02375_TC03	GO:0020037	premnaspirodiene oxygenase-like
SMUC02375_TC03	GO:0016021
SMUC02375_TC03	GO:0016705
SMUC02375_TC03	GO:0004497
SMUC02375_TC03	GO:0005506
SMUC02375_TC03	GO:0055114
SMUC02379_TC01	GO:0005886	ankyrin repeat domain-containing protein 13c-like
SMUC02380_TC01	GO:0030554	cbs domain-containing protein cbscbspb5-like
SMUC02380_TC01	GO:0005739
SMUC02380_TC02	GO:0030554	cbs domain-containing protein cbscbspb5-like
SMUC02380_TC02	GO:0005739
SMUC02380_TC03	GO:0030554	cbs domain-containing protein cbscbspb5-like
SMUC02380_TC03	GO:0005739
SMUC02381_TC01	GO:0048544	g-type lectin s-receptor-like serine threonine-protein kinase sd2-5-like
SMUC02381_TC01	GO:0006468
SMUC02381_TC01	GO:0005524
SMUC02381_TC01	GO:0004674
SMUC02381_TC01	EC:2.7.11
SMUC02382_TC01	GO:0048544	g-type lectin s-receptor-like serine threonine-protein kinase sd2-5-like
SMUC02382_TC01	GO:0006468
SMUC02382_TC01	GO:0005524
SMUC02382_TC01	GO:0004674
SMUC02382_TC01	EC:2.7.11
SMUC02383_TC01	GO:0005739	methionine--trna ligase-like
SMUC02383_TC01	GO:0004825
SMUC02383_TC01	GO:0048481
SMUC02383_TC01	GO:0005524
SMUC02383_TC01	GO:0009570
SMUC02383_TC01	GO:0006431
SMUC02383_TC01	EC:6.1.1.10
SMUC02383_TC02	GO:0005739	methionine--trna ligase-like
SMUC02383_TC02	GO:0004825
SMUC02383_TC02	GO:0048481
SMUC02383_TC02	GO:0005524
SMUC02383_TC02	GO:0009570
SMUC02383_TC02	GO:0006431
SMUC02383_TC02	EC:6.1.1.10
SMUC02384_TC01	GO:0008152	probable galactinol--sucrose galactosyltransferase 1-like
SMUC02384_TC01	GO:0047268
SMUC02384_TC01	EC:2.4.1.67
SMUC02385_TC01	GO:0019079	s-adenosylmethionine decarboxylase proenzyme
SMUC02385_TC01	GO:0006557
SMUC02385_TC01	GO:0008295
SMUC02385_TC01	GO:0016458
SMUC02385_TC01	GO:0006597
SMUC02385_TC01	GO:0004014
SMUC02385_TC01	EC:4.1.1.50
SMUC02386_TC01	GO:0006355	hypoxia-inducible factor 1 alpha
SMUC02386_TC01	GO:0005634
SMUC02387_TC01	GO:0055085	abc transporter c family member 8-like
SMUC02387_TC01	GO:0016021
SMUC02387_TC01	GO:0042626
SMUC02387_TC01	GO:0006200
SMUC02387_TC01	GO:0016491
SMUC02387_TC01	GO:0005524
SMUC02387_TC02	GO:0055085	abc transporter c family member 8-like
SMUC02387_TC02	GO:0016021
SMUC02387_TC02	GO:0055114
SMUC02387_TC02	GO:0042626
SMUC02387_TC02	GO:0006200
SMUC02387_TC02	GO:0005524
SMUC02387_TC02	GO:0032440
SMUC02387_TC02	EC:1.3.1.74
SMUC02388_TC01	GO:0004672	dentin sialophospho
SMUC02388_TC01	GO:0016020
SMUC02388_TC01	GO:0005739
SMUC02388_TC01	GO:0000166
SMUC02389_TC01	GO:0005488	zinc finger ccch domain-containing protein 19-like
SMUC02391_TC01	GO:0016567	ring u-box superfamily protein
SMUC02391_TC01	GO:0000122
SMUC02391_TC01	GO:0008270
SMUC02392_TC01	GO:0035556	serine threonine-protein kinase ht1-like
SMUC02392_TC01	GO:0010053
SMUC02392_TC01	GO:0018108
SMUC02392_TC01	GO:0004674
SMUC02392_TC01	GO:0023014
SMUC02392_TC01	GO:0004713
SMUC02392_TC01	GO:0005524
SMUC02392_TC01	GO:0005886
SMUC02392_TC01	EC:2.7.11
SMUC02392_TC01	EC:2.7.10
SMUC02393_TC01	GO:0015700	phytochelatin synthase
SMUC02393_TC01	GO:0042344
SMUC02393_TC01	GO:0071992
SMUC02393_TC01	GO:0046938
SMUC02393_TC01	GO:0052544
SMUC02393_TC01	GO:0046685
SMUC02393_TC01	GO:0042742
SMUC02393_TC01	GO:0071994
SMUC02393_TC01	GO:0005829
SMUC02393_TC01	GO:0015446
SMUC02393_TC01	GO:0006812
SMUC02393_TC01	GO:0046870
SMUC02393_TC01	GO:0046686
SMUC02393_TC01	GO:0034220
SMUC02393_TC01	GO:0006200
SMUC02393_TC01	GO:0005507
SMUC02393_TC01	GO:0016756
SMUC02393_TC01	EC:2.3.2.15
SMUC02393_TC01	EC:3.6.3.16
SMUC02393_TC02	GO:0015700	phytochelatin synthase
SMUC02393_TC02	GO:0042344
SMUC02393_TC02	GO:0071992
SMUC02393_TC02	GO:0046938
SMUC02393_TC02	GO:0052544
SMUC02393_TC02	GO:0046685
SMUC02393_TC02	GO:0042742
SMUC02393_TC02	GO:0071994
SMUC02393_TC02	GO:0005829
SMUC02393_TC02	GO:0015446
SMUC02393_TC02	GO:0006812
SMUC02393_TC02	GO:0046870
SMUC02393_TC02	GO:0046686
SMUC02393_TC02	GO:0034220
SMUC02393_TC02	GO:0006200
SMUC02393_TC02	GO:0005507
SMUC02393_TC02	GO:0016756
SMUC02393_TC02	EC:2.3.2.15
SMUC02393_TC02	EC:3.6.3.16
SMUC02393_TC03	GO:0015700	phytochelatin synthase
SMUC02393_TC03	GO:0042344
SMUC02393_TC03	GO:0071992
SMUC02393_TC03	GO:0046938
SMUC02393_TC03	GO:0052544
SMUC02393_TC03	GO:0046685
SMUC02393_TC03	GO:0042742
SMUC02393_TC03	GO:0071994
SMUC02393_TC03	GO:0005829
SMUC02393_TC03	GO:0015446
SMUC02393_TC03	GO:0006812
SMUC02393_TC03	GO:0046870
SMUC02393_TC03	GO:0046686
SMUC02393_TC03	GO:0034220
SMUC02393_TC03	GO:0006200
SMUC02393_TC03	GO:0005507
SMUC02393_TC03	GO:0016756
SMUC02393_TC03	EC:2.3.2.15
SMUC02393_TC03	EC:3.6.3.16
SMUC02394_TC01	GO:0008270	uncharacterized loc101209468
SMUC02398_TC01	GO:0046777	3-phosphoinositide-dependent protein kinase 1-like
SMUC02398_TC01	GO:0035091
SMUC02398_TC01	GO:0005524
SMUC02398_TC01	GO:0004697
SMUC02398_TC01	GO:0005515
SMUC02398_TC01	GO:0004676
SMUC02398_TC01	GO:0070300
SMUC02398_TC01	GO:0045860
SMUC02398_TC01	GO:0005886
SMUC02398_TC01	EC:2.7.11
SMUC02398_TC01	EC:2.7.11.13
SMUC02398_TC02	GO:0046777	3-phosphoinositide-dependent protein kinase-
SMUC02398_TC02	GO:0035091
SMUC02398_TC02	GO:0005524
SMUC02398_TC02	GO:0004697
SMUC02398_TC02	GO:0009860
SMUC02398_TC02	GO:0005515
SMUC02398_TC02	GO:0004676
SMUC02398_TC02	GO:0070300
SMUC02398_TC02	GO:0045860
SMUC02398_TC02	GO:0009827
SMUC02398_TC02	GO:0005634
SMUC02398_TC02	GO:0005886
SMUC02398_TC02	EC:2.7.11
SMUC02398_TC02	EC:2.7.11.13
SMUC02399_TC01	GO:0006760	dihydroneopterin aldolase
SMUC02399_TC01	GO:0004150
SMUC02399_TC01	GO:0005829
SMUC02399_TC01	GO:0009536
SMUC02399_TC01	EC:4.1.2.25
SMUC02401_TC01	GO:0045735	13s globulin seed storage protein 2-like
SMUC02402_TC01	GO:0010218	ubiquitin ligase protein
SMUC02402_TC01	GO:0010114
SMUC02402_TC01	GO:0048575
SMUC02402_TC01	GO:0009585
SMUC02402_TC01	GO:0004672
SMUC02402_TC01	GO:0009640
SMUC02402_TC01	GO:0006468
SMUC02402_TC01	GO:0042802
SMUC02402_TC01	GO:0044710
SMUC02402_TC01	GO:0043234
SMUC02402_TC01	GO:2000028
SMUC02402_TC01	GO:0010100
SMUC02402_TC01	GO:0009658
SMUC02402_TC01	GO:0005634
SMUC02402_TC01	GO:0005524
SMUC02405_TC01	GO:0003824	gtp pyrophosphokinase
SMUC02405_TC01	GO:0015969
SMUC02408_TC01	GO:0009734	auxin response factor 8
SMUC02408_TC01	GO:0009908
SMUC02408_TC01	GO:0006355
SMUC02408_TC01	GO:0003677
SMUC02408_TC01	GO:0046983
SMUC02408_TC01	GO:0005634
SMUC02408_TC01	GO:0006351
SMUC02408_TC02	GO:0009734	auxin response factor 8
SMUC02408_TC02	GO:0009908
SMUC02408_TC02	GO:0006355
SMUC02408_TC02	GO:0003677
SMUC02408_TC02	GO:0046983
SMUC02408_TC02	GO:0005634
SMUC02408_TC02	GO:0006351
SMUC02409_TC01	GO:0090305	5 -3 exonuclease-like
SMUC02409_TC01	GO:0003677
SMUC02409_TC01	GO:0009536
SMUC02409_TC01	GO:0008409
SMUC02409_TC02	GO:0016021	glycosylphosphatidylinositol anchor attachment 1
SMUC02409_TC02	GO:0005783
SMUC02410_TC01	GO:0009733	leucine-rich repeat receptor-like tyrosine-protein kinase at2g41820-like
SMUC02410_TC01	GO:0016021
SMUC02410_TC01	GO:0055114
SMUC02410_TC01	GO:0018108
SMUC02410_TC01	GO:0004674
SMUC02410_TC01	GO:0009741
SMUC02410_TC01	GO:0007169
SMUC02410_TC01	GO:0004713
SMUC02410_TC01	GO:0004842
SMUC02410_TC01	GO:0005524
SMUC02410_TC01	GO:0016567
SMUC02410_TC01	GO:0032440
SMUC02410_TC01	GO:0000151
SMUC02410_TC01	GO:0005886
SMUC02410_TC01	EC:1.3.1.74
SMUC02410_TC01	EC:2.7.11
SMUC02410_TC01	EC:2.7.10
SMUC02410_TC01	EC:6.3.2.19
SMUC02410_TC02	GO:0009733	leucine-rich repeat receptor-like tyrosine-protein kinase at2g41820-like
SMUC02410_TC02	GO:0016021
SMUC02410_TC02	GO:0055114
SMUC02410_TC02	GO:0018108
SMUC02410_TC02	GO:0004674
SMUC02410_TC02	GO:0009741
SMUC02410_TC02	GO:0007169
SMUC02410_TC02	GO:0004713
SMUC02410_TC02	GO:0004842
SMUC02410_TC02	GO:0005524
SMUC02410_TC02	GO:0016567
SMUC02410_TC02	GO:0032440
SMUC02410_TC02	GO:0000151
SMUC02410_TC02	GO:0005886
SMUC02410_TC02	EC:1.3.1.74
SMUC02410_TC02	EC:2.7.11
SMUC02410_TC02	EC:2.7.10
SMUC02410_TC02	EC:6.3.2.19
SMUC02410_TC03	GO:0005634	ubx domain-containing family protein
SMUC02410_TC03	GO:0005829
SMUC02410_TC04	GO:0016567	u-box domain-containing protein
SMUC02410_TC04	GO:0004713
SMUC02410_TC04	GO:0018108
SMUC02410_TC04	GO:0005524
SMUC02410_TC04	GO:0004842
SMUC02410_TC04	GO:0000151
SMUC02410_TC04	EC:2.7.10
SMUC02410_TC04	EC:6.3.2.19
SMUC02410_TC05	GO:0009733	leucine-rich repeat receptor-like tyrosine-protein kinase at2g41820-like
SMUC02410_TC05	GO:0016021
SMUC02410_TC05	GO:0055114
SMUC02410_TC05	GO:0018108
SMUC02410_TC05	GO:0004674
SMUC02410_TC05	GO:0009741
SMUC02410_TC05	GO:0007169
SMUC02410_TC05	GO:0004713
SMUC02410_TC05	GO:0004842
SMUC02410_TC05	GO:0005524
SMUC02410_TC05	GO:0016567
SMUC02410_TC05	GO:0032440
SMUC02410_TC05	GO:0000151
SMUC02410_TC05	GO:0005886
SMUC02410_TC05	EC:1.3.1.74
SMUC02410_TC05	EC:2.7.11
SMUC02410_TC05	EC:2.7.10
SMUC02410_TC05	EC:6.3.2.19
SMUC02410_TC06	GO:0004842	u-box domain-containing protein
SMUC02410_TC06	GO:0000151
SMUC02410_TC06	GO:0016567
SMUC02410_TC06	EC:6.3.2.19
SMUC02410_TC07	GO:0001510	protein rrp5 homolog
SMUC02410_TC07	GO:0005829
SMUC02410_TC07	GO:0003723
SMUC02410_TC07	GO:0005730
SMUC02410_TC07	GO:0006364
SMUC02410_TC07	GO:0006606
SMUC02410_TC07	GO:0009553
SMUC02410_TC07	GO:0006397
SMUC02410_TC07	GO:0005886
SMUC02410_TC08	GO:0004842	u-box domain-containing protein
SMUC02410_TC08	GO:0000151
SMUC02410_TC08	GO:0016567
SMUC02410_TC08	EC:6.3.2.19
SMUC02410_TC09	GO:0005634	ubiquitin-like superfamily isoform 3
SMUC02410_TC09	GO:0005829
SMUC02410_TC10	GO:0009733	leucine-rich repeat receptor-like tyrosine-protein kinase at2g41820-like
SMUC02410_TC10	GO:0016021
SMUC02410_TC10	GO:0055114
SMUC02410_TC10	GO:0018108
SMUC02410_TC10	GO:0004674
SMUC02410_TC10	GO:0009741
SMUC02410_TC10	GO:0007169
SMUC02410_TC10	GO:0004713
SMUC02410_TC10	GO:0004842
SMUC02410_TC10	GO:0005524
SMUC02410_TC10	GO:0016567
SMUC02410_TC10	GO:0032440
SMUC02410_TC10	GO:0000151
SMUC02410_TC10	GO:0005886
SMUC02410_TC10	EC:1.3.1.74
SMUC02410_TC10	EC:2.7.11
SMUC02410_TC10	EC:2.7.10
SMUC02410_TC10	EC:6.3.2.19
SMUC02411_TC01	GO:0055085	spx domain-containing membrane protein at4g22990-like
SMUC02411_TC01	GO:0016021
SMUC02411_TC02	GO:0055085	spx domain-containing membrane protein at4g22990-like
SMUC02411_TC02	GO:0016021
SMUC02412_TC01	GO:0016706	protein srg1-like
SMUC02412_TC01	GO:0055114
SMUC02412_TC01	EC:1.14.11
SMUC02413_TC01	GO:0016706	protein srg1-like
SMUC02413_TC01	GO:0055114
SMUC02413_TC01	EC:1.14.11
SMUC02413_TC02	GO:0016706	protein srg1-like
SMUC02413_TC02	GO:0055114
SMUC02413_TC02	EC:1.14.11
SMUC02416_TC01	GO:0051607	protein nsp-interacting kinase 1-like
SMUC02416_TC01	GO:0006468
SMUC02416_TC01	GO:0005524
SMUC02416_TC01	GO:0032440
SMUC02416_TC01	GO:0016021
SMUC02416_TC01	GO:0004674
SMUC02416_TC01	GO:0055114
SMUC02416_TC01	EC:1.3.1.74
SMUC02416_TC01	EC:2.7.11
SMUC02417_TC01	GO:0018788	5-methylthioadenosine s-adenosylhomocysteine deaminase-like
SMUC02417_TC01	GO:0016810
SMUC02417_TC01	GO:0008152
SMUC02417_TC01	EC:3.8.1.8
SMUC02418_TC01	GO:0003777	p-loop containing nucleoside triphosphate hydrolases superfamily protein isoform 1
SMUC02418_TC01	GO:0008017
SMUC02418_TC01	GO:0005874
SMUC02418_TC01	GO:0010090
SMUC02418_TC01	GO:0005795
SMUC02418_TC01	GO:0005524
SMUC02418_TC01	GO:0007018
SMUC02418_TC01	GO:0005871
SMUC02418_TC01	GO:0008152
SMUC02418_TC01	GO:0005886
SMUC02419_TC01	GO:0034440	lipoxygenase
SMUC02419_TC01	GO:0009753
SMUC02419_TC01	GO:0009536
SMUC02419_TC01	GO:0010311
SMUC02419_TC01	GO:1990136
SMUC02419_TC01	GO:0016165
SMUC02419_TC01	GO:0005506
SMUC02419_TC01	GO:0009737
SMUC02419_TC01	GO:0031408
SMUC02419_TC01	EC:1.13.11.12
SMUC02419_TC02	GO:0005737	lipoxygenase
SMUC02419_TC02	GO:0031408
SMUC02419_TC02	GO:0016165
SMUC02419_TC02	GO:0005506
SMUC02419_TC02	GO:0055114
SMUC02419_TC02	EC:1.13.11.12
SMUC02419_TC03	GO:0005737	lipoxygenase
SMUC02419_TC03	GO:0031408
SMUC02419_TC03	GO:0016165
SMUC02419_TC03	GO:0005506
SMUC02419_TC03	GO:0055114
SMUC02419_TC03	EC:1.13.11.12
SMUC02419_TC04	GO:0034440	lipoxygenase
SMUC02419_TC04	GO:0009753
SMUC02419_TC04	GO:0009536
SMUC02419_TC04	GO:0010311
SMUC02419_TC04	GO:1990136
SMUC02419_TC04	GO:0016165
SMUC02419_TC04	GO:0005506
SMUC02419_TC04	GO:0009737
SMUC02419_TC04	GO:0031408
SMUC02419_TC04	EC:1.13.11.12
SMUC02419_TC05	GO:0034440	lipoxygenase
SMUC02419_TC05	GO:0009753
SMUC02419_TC05	GO:0009536
SMUC02419_TC05	GO:0010311
SMUC02419_TC05	GO:1990136
SMUC02419_TC05	GO:0016165
SMUC02419_TC05	GO:0005506
SMUC02419_TC05	GO:0009737
SMUC02419_TC05	GO:0031408
SMUC02419_TC05	EC:1.13.11.12
SMUC02419_TC06	GO:0034440	lipoxygenase
SMUC02419_TC06	GO:0009753
SMUC02419_TC06	GO:0009536
SMUC02419_TC06	GO:0010311
SMUC02419_TC06	GO:1990136
SMUC02419_TC06	GO:0016165
SMUC02419_TC06	GO:0005506
SMUC02419_TC06	GO:0009737
SMUC02419_TC06	GO:0031408
SMUC02419_TC06	EC:1.13.11.12
SMUC02419_TC07	GO:0034440	lipoxygenase
SMUC02419_TC07	GO:0009753
SMUC02419_TC07	GO:0009536
SMUC02419_TC07	GO:0010311
SMUC02419_TC07	GO:1990136
SMUC02419_TC07	GO:0016165
SMUC02419_TC07	GO:0005506
SMUC02419_TC07	GO:0009737
SMUC02419_TC07	GO:0031408
SMUC02419_TC07	EC:1.13.11.12
SMUC02419_TC08	GO:0034440	lipoxygenase
SMUC02419_TC08	GO:0009753
SMUC02419_TC08	GO:0009536
SMUC02419_TC08	GO:0010311
SMUC02419_TC08	GO:1990136
SMUC02419_TC08	GO:0016165
SMUC02419_TC08	GO:0005506
SMUC02419_TC08	GO:0009737
SMUC02419_TC08	GO:0031408
SMUC02419_TC08	EC:1.13.11.12
SMUC02419_TC09	GO:0034440	lipoxygenase
SMUC02419_TC09	GO:0009753
SMUC02419_TC09	GO:0009536
SMUC02419_TC09	GO:0010311
SMUC02419_TC09	GO:1990136
SMUC02419_TC09	GO:0016165
SMUC02419_TC09	GO:0005506
SMUC02419_TC09	GO:0009737
SMUC02419_TC09	GO:0031408
SMUC02419_TC09	EC:1.13.11.12
SMUC02421_TC01	GO:0010150	heterogeneous nuclear ribonucleoprotein
SMUC02421_TC01	GO:0009693
SMUC02421_TC01	GO:0006952
SMUC02421_TC01	GO:0019013
SMUC02421_TC01	GO:0008219
SMUC02421_TC01	GO:0030529
SMUC02421_TC01	GO:0005634
SMUC02421_TC01	GO:0005829
SMUC02421_TC01	GO:0000166
SMUC02421_TC01	GO:0017091
SMUC02421_TC02	GO:0010150	heterogeneous nuclear ribonucleoprotein
SMUC02421_TC02	GO:0009693
SMUC02421_TC02	GO:0006952
SMUC02421_TC02	GO:0019013
SMUC02421_TC02	GO:0008219
SMUC02421_TC02	GO:0030529
SMUC02421_TC02	GO:0005634
SMUC02421_TC02	GO:0005829
SMUC02421_TC02	GO:0000166
SMUC02421_TC02	GO:0017091
SMUC02421_TC03	GO:0010150	heterogeneous nuclear ribonucleoprotein
SMUC02421_TC03	GO:0009693
SMUC02421_TC03	GO:0006952
SMUC02421_TC03	GO:0019013
SMUC02421_TC03	GO:0008219
SMUC02421_TC03	GO:0030529
SMUC02421_TC03	GO:0005634
SMUC02421_TC03	GO:0005829
SMUC02421_TC03	GO:0000166
SMUC02421_TC03	GO:0017091
SMUC02421_TC04	GO:0010150	heterogeneous nuclear ribonucleoprotein
SMUC02421_TC04	GO:0009693
SMUC02421_TC04	GO:0006952
SMUC02421_TC04	GO:0019013
SMUC02421_TC04	GO:0008219
SMUC02421_TC04	GO:0030529
SMUC02421_TC04	GO:0005634
SMUC02421_TC04	GO:0005829
SMUC02421_TC04	GO:0000166
SMUC02421_TC04	GO:0017091
SMUC02421_TC05	GO:0010150	heterogeneous nuclear ribonucleoprotein
SMUC02421_TC05	GO:0009693
SMUC02421_TC05	GO:0006952
SMUC02421_TC05	GO:0019013
SMUC02421_TC05	GO:0008219
SMUC02421_TC05	GO:0030529
SMUC02421_TC05	GO:0005634
SMUC02421_TC05	GO:0005829
SMUC02421_TC05	GO:0000166
SMUC02421_TC05	GO:0017091
SMUC02421_TC06	GO:0010150	heterogeneous nuclear ribonucleoprotein
SMUC02421_TC06	GO:0009693
SMUC02421_TC06	GO:0006952
SMUC02421_TC06	GO:0019013
SMUC02421_TC06	GO:0008219
SMUC02421_TC06	GO:0030529
SMUC02421_TC06	GO:0005634
SMUC02421_TC06	GO:0005829
SMUC02421_TC06	GO:0000166
SMUC02421_TC06	GO:0017091
SMUC02423_TC01	GO:0071704	PREDICTED: uncharacterized protein LOC102601701 isoform X2
SMUC02423_TC01	GO:0044238
SMUC02423_TC01	GO:0044763
SMUC02423_TC01	GO:0044710
SMUC02423_TC01	GO:0009506
SMUC02423_TC01	GO:0044237
SMUC02423_TC01	GO:0005886
SMUC02423_TC02	GO:0071704	PREDICTED: uncharacterized protein LOC102601701 isoform X2
SMUC02423_TC02	GO:0044238
SMUC02423_TC02	GO:0044763
SMUC02423_TC02	GO:0044710
SMUC02423_TC02	GO:0009506
SMUC02423_TC02	GO:0044237
SMUC02423_TC02	GO:0005886
SMUC02424_TC01	GO:0005730	multiple rna-binding domain-containing protein 1-like
SMUC02424_TC01	GO:0006633
SMUC02424_TC01	GO:0003676
SMUC02424_TC01	GO:0004315
SMUC02424_TC01	GO:0000166
SMUC02424_TC01	EC:2.3.1.41
SMUC02425_TC01	GO:0050660	trna-dihydrouridine synthase
SMUC02425_TC01	GO:0002943
SMUC02425_TC01	GO:0017150
SMUC02425_TC01	GO:0055114
SMUC02430_TC01	GO:0046777	casein kinase i isoform delta-like
SMUC02430_TC01	GO:0055028
SMUC02430_TC01	GO:0004674
SMUC02430_TC01	GO:0004712
SMUC02430_TC01	GO:0005524
SMUC02430_TC01	GO:0005634
SMUC02430_TC01	EC:2.7.12.1
SMUC02430_TC01	EC:2.7.11
SMUC02430_TC02	GO:0046777	casein kinase i isoform delta-like
SMUC02430_TC02	GO:0055028
SMUC02430_TC02	GO:0004674
SMUC02430_TC02	GO:0004712
SMUC02430_TC02	GO:0005524
SMUC02430_TC02	GO:0005634
SMUC02430_TC02	EC:2.7.12.1
SMUC02430_TC02	EC:2.7.11
SMUC02430_TC03	GO:0046777	casein kinase i isoform delta-like
SMUC02430_TC03	GO:0055028
SMUC02430_TC03	GO:0004674
SMUC02430_TC03	GO:0004712
SMUC02430_TC03	GO:0005524
SMUC02430_TC03	GO:0005634
SMUC02430_TC03	EC:2.7.12.1
SMUC02430_TC03	EC:2.7.11
SMUC02430_TC04	GO:0046777	casein kinase i isoform delta-like
SMUC02430_TC04	GO:0055028
SMUC02430_TC04	GO:0004674
SMUC02430_TC04	GO:0004712
SMUC02430_TC04	GO:0005524
SMUC02430_TC04	GO:0005634
SMUC02430_TC04	EC:2.7.12.1
SMUC02430_TC04	EC:2.7.11
SMUC02431_TC01	GO:0005634	zinc finger mynd domain-containing protein 15-like
SMUC02431_TC02	GO:0005634	zinc finger mynd domain-containing protein 15-like
SMUC02431_TC03	GO:0005634	zinc finger mynd domain-containing protein 15-like
SMUC02431_TC04	GO:0005634	zinc finger mynd domain-containing protein 15-like
SMUC02431_TC05	GO:0005634	zinc finger mynd domain-containing protein 15-like
SMUC02432_TC01	GO:0080008	tho complex subunit 3-like
SMUC02432_TC01	GO:0010267
SMUC02432_TC01	GO:0000166
SMUC02432_TC01	GO:0005737
SMUC02432_TC02	GO:0080008	tho complex subunit 3-like
SMUC02432_TC02	GO:0010267
SMUC02432_TC02	GO:0000166
SMUC02432_TC02	GO:0005737
SMUC02433_TC01	GO:0016779	elongation factor 1 alpha
SMUC02433_TC01	GO:0003746
SMUC02433_TC01	GO:0006414
SMUC02433_TC01	GO:0006184
SMUC02433_TC01	GO:0003924
SMUC02433_TC01	GO:0005737
SMUC02433_TC01	GO:0005525
SMUC02434_TC01	GO:0008380	pentatricopeptide repeat-containing protein chloroplastic-like
SMUC02434_TC01	GO:0009560
SMUC02434_TC01	GO:0005739
SMUC02434_TC02	GO:0008380	pentatricopeptide repeat-containing protein chloroplastic-like
SMUC02434_TC02	GO:0009560
SMUC02434_TC02	GO:0005739
SMUC02435_TC01	GO:0010162	e3 ubiquitin-protein ligase bre1-like 2-like
SMUC02435_TC01	GO:0045893
SMUC02435_TC01	GO:0008270
SMUC02435_TC01	GO:0033523
SMUC02435_TC01	GO:0010390
SMUC02435_TC01	GO:0009965
SMUC02435_TC01	GO:0016874
SMUC02435_TC01	GO:0010228
SMUC02435_TC01	GO:0043687
SMUC02435_TC01	GO:0042803
SMUC02435_TC01	GO:0005634
SMUC02435_TC01	GO:0007346
SMUC02436_TC01	GO:0009506	phosphate carrier mitochondrial-like
SMUC02436_TC01	GO:0003723
SMUC02436_TC01	GO:0005515
SMUC02436_TC01	GO:0005618
SMUC02436_TC01	GO:0006810
SMUC02436_TC01	GO:0005774
SMUC02436_TC01	GO:0016779
SMUC02436_TC01	GO:0016021
SMUC02436_TC01	GO:0009507
SMUC02436_TC01	GO:0009651
SMUC02436_TC01	GO:0006396
SMUC02437_TC01	GO:0001510	probable rna methyltransferase at5g51130-like
SMUC02437_TC01	GO:0006396
SMUC02437_TC01	GO:0044699
SMUC02437_TC01	GO:0006479
SMUC02437_TC01	GO:0070646
SMUC02437_TC01	GO:0005737
SMUC02437_TC01	GO:0008276
SMUC02437_TC01	EC:2.1.1
SMUC02438_TC01	GO:0009644	act domain-containing protein
SMUC02438_TC01	GO:0000956
SMUC02438_TC01	GO:0016597
SMUC02438_TC01	GO:0042542
SMUC02438_TC01	GO:0005634
SMUC02438_TC02	GO:0008152	amino acid binding
SMUC02438_TC02	GO:0016597
SMUC02439_TC01	GO:0006468	serine threonine-protein kinase edr1-like
SMUC02439_TC01	GO:0005524
SMUC02439_TC01	GO:0004674
SMUC02439_TC01	EC:2.7.11
SMUC02439_TC02	GO:0004672	serine threonine-protein kinase edr1-like
SMUC02439_TC02	GO:0006468
SMUC02439_TC03	GO:0006468	serine threonine-protein kinase edr1-like
SMUC02439_TC03	GO:0005524
SMUC02439_TC03	GO:0004674
SMUC02439_TC03	EC:2.7.11
SMUC02439_TC04	GO:0004672	serine threonine-protein kinase edr1-like
SMUC02439_TC04	GO:0006468
SMUC02439_TC05	GO:0004672	serine threonine-protein kinase edr1-like
SMUC02439_TC05	GO:0006468
SMUC02439_TC06	GO:0004715	serine threonine-protein kinase edr1-like
SMUC02439_TC06	GO:0018108
SMUC02439_TC06	GO:0005524
SMUC02439_TC06	GO:0004674
SMUC02439_TC06	EC:2.7.10.2
SMUC02439_TC06	EC:2.7.11
SMUC02440_TC01	GO:0005739	pentatricopeptide repeat-containing protein at2g17140-like
SMUC02440_TC02	GO:0005739	pentatricopeptide repeat-containing protein at2g17140-like
SMUC02441_TC01	GO:0020037	premnaspirodiene oxygenase-like
SMUC02441_TC01	GO:0016020
SMUC02441_TC01	GO:0016705
SMUC02441_TC01	GO:0004497
SMUC02441_TC01	GO:0005506
SMUC02441_TC01	GO:0055114
SMUC02441_TC02	GO:0020037	premnaspirodiene oxygenase-like
[truncated: 6,648,191 more chars]
