# Supplementary material for: The first de novo transcriptome of pepino (Solanum muricatum): assembly, comprehensive analysis and comparison with the closely related species S. caripense, potato and tomato
Source: BMC Genomics. 2016 May 4;17:321. doi: 10.1186/s12864-016-2656-8 (PMC4855764; doi:10.1186/s12864-016-2656-8)
Supplement: Additional file 7: — KEGG pathway annotation. A zip compressed file with a list of KEGGs pathways, graphics in png format, and a file with a comparison with KEGGs pathways of potato and tomato. (ZIP 4361 kb) [file 12864_2016_2656_MOESM7_ESM.zip]

Archive with 147 entries (146 files):
- KEGG pathway enrichment in Pepino.docx
- kegg_comparison_potato_tomato_pepino.ods
- Pathway representations/
- Pathway representations/map00010_20150305161352.png
- Pathway representations/map00020_20150305161317.png
- Pathway representations/map00030_20150305161152.png
- Pathway representations/map00040_20150305161044.png
- Pathway representations/map00051_20150305161009.png
- Pathway representations/map00052_20150305161002.png
- Pathway representations/map00053_20150305160955.png
- Pathway representations/map00061_20150305160925.png
- Pathway representations/map00062_20150305160919.png
- Pathway representations/map00071_20150305160823.png
- Pathway representations/map00072_20150305160817.png
- Pathway representations/map00073_20150305160813.png
- Pathway representations/map00100_20150305160905.png
- Pathway representations/map00120_20150305160614.png
- Pathway representations/map00130_20150305160500.png
- Pathway representations/map00140_20150305160416.png
- Pathway representations/map00190_20150305161200.png
- Pathway representations/map00195_20150305161145.png
- Pathway representations/map00230_20150305161143.png
- Pathway representations/map00232_20150305161127.png
- Pathway representations/map00240_20150305161033.png
- Pathway representations/map00250_20150305160949.png
- Pathway representations/map00253_20150305160941.png
- Pathway representations/map00254_20150305160939.png
- Pathway representations/map00260_20150305160915.png
- Pathway representations/map00270_20150305160759.png
- Pathway representations/map00280_20150305160625.png
- Pathway representations/map00281_20150305160618.png
- Pathway representations/map00290_20150305160505.png
- Pathway representations/map00300_20150305160854.png
- Pathway representations/map00310_20150305160714.png
- Pathway representations/map00311_20150305160704.png
- Pathway representations/map00330_20150305160453.png
- Pathway representations/map00332_20150305160441.png
- Pathway representations/map00340_20150305161632.png
- Pathway representations/map00350_20150305161551.png
- Pathway representations/map00360_20150305161527.png
- Pathway representations/map00361_20150305161518.png
- Pathway representations/map00362_20150305161513.png
- Pathway representations/map00364_20150305161507.png
- Pathway representations/map00380_20150305161311.png
- Pathway representations/map00400_20150305161451.png
- Pathway representations/map00401_20150305161441.png
- Pathway representations/map00402_20150305161429.png
- Pathway representations/map00410_20150305161336.png
- Pathway representations/map00430_20150305161108.png
- Pathway representations/map00440_20150305161024.png
- Pathway representations/map00450_20150305160937.png
- Pathway representations/map00460_20150305160900.png
- Pathway representations/map00471_20150305160720.png
- Pathway representations/map00472_20150305160716.png
- Pathway representations/map00473_20150305160708.png
- Pathway representations/map00480_20150305160608.png
- Pathway representations/map00500_20150305160845.png
- Pathway representations/map00510_20150305160656.png
- Pathway representations/map00511_20150305160651.png
- Pathway representations/map00512_20150305160646.png
- Pathway representations/map00513_20150305160644.png
- Pathway representations/map00514_20150305160639.png
- Pathway representations/map00520_20150305160547.png
- Pathway representations/map00521_20150305160530.png
- Pathway representations/map00523_20150305160526.png
- Pathway representations/map00524_20150305160521.png
- Pathway representations/map00531_20150305160436.png
- Pathway representations/map00532_20150305160433.png
- Pathway representations/map00534_20150305160430.png
- Pathway representations/map00540_20150305161626.png
- Pathway representations/map00550_20150305161543.png
- Pathway representations/map00561_20150305161504.png
- Pathway representations/map00562_20150305161458.png
- Pathway representations/map00563_20150305161444.png
- Pathway representations/map00564_20150305161437.png
- Pathway representations/map00565_20150305161426.png
- Pathway representations/map00590_20150305161125.png
- Pathway representations/map00591_20150305161115.png
- Pathway representations/map00592_20150305161112.png
- Pathway representations/map00600_20150305161414.png
- Pathway representations/map00601_20150305161409.png
- Pathway representations/map00603_20150305161405.png
- Pathway representations/map00604_20150305161402.png
- Pathway representations/map00620_20150305161250.png
- Pathway representations/map00622_20150305161243.png
- Pathway representations/map00623_20150305161237.png
- Pathway representations/map00625_20150305161227.png
- Pathway representations/map00626_20150305161220.png
- Pathway representations/map00627_20150305161211.png
- Pathway representations/map00630_20150305161056.png
- Pathway representations/map00640_20150305161021.png
- Pathway representations/map00642_20150305161015.png
- Pathway representations/map00643_20150305161013.png
- Pathway representations/map00650_20150305160931.png
- Pathway representations/map00660_20150305160848.png
- Pathway representations/map00670_20150305160702.png
- Pathway representations/map00680_20150305160555.png
- Pathway representations/map00710_20150305160636.png
- Pathway representations/map00720_20150305160518.png
- Pathway representations/map00730_20150305160426.png
- Pathway representations/map00740_20150305161622.png
- Pathway representations/map00750_20150305161538.png
- Pathway representations/map00760_20150305161420.png
- Pathway representations/map00770_20150305161330.png
- Pathway representations/map00780_20150305161255.png
- Pathway representations/map00785_20150305161241.png
- Pathway representations/map00790_20150305161104.png
- Pathway representations/map00791_20150305161058.png
- Pathway representations/map00830_20150305161047.png
- Pathway representations/map00860_20150305160835.png
- Pathway representations/map00900_20150305160810.png
- Pathway representations/map00901_20150305160802.png
- Pathway representations/map00902_20150305160748.png
- Pathway representations/map00903_20150305160744.png
- Pathway representations/map00904_20150305160740.png
- Pathway representations/map00905_20150305160736.png
- Pathway representations/map00906_20150305160733.png
- Pathway representations/map00908_20150305160728.png
- Pathway representations/map00909_20150305160724.png
- Pathway representations/map00910_20150305160631.png
- Pathway representations/map00920_20150305160512.png
- Pathway representations/map00930_20150305160421.png
- Pathway representations/map00940_20150305161617.png
- Pathway representations/map00941_20150305161611.png
- Pathway representations/map00942_20150305161605.png
- Pathway representations/map00943_20150305161602.png
- Pathway representations/map00944_20150305161558.png
- Pathway representations/map00945_20150305161554.png
- Pathway representations/map00950_20150305161533.png
- Pathway representations/map00960_20150305161359.png
- Pathway representations/map00965_20150305161354.png
- Pathway representations/map00966_20150305161344.png
- Pathway representations/map00970_20150305161325.png
- Pathway representations/map00980_20150305161233.png
- Pathway representations/map00981_20150305161223.png
- Pathway representations/map00982_20150305161216.png
- Pathway representations/map00983_20150305161205.png
- Pathway representations/map00984_20150305161154.png
- Pathway representations/map01040_20150305161342.png
- Pathway representations/map01051_20150305161304.png
- Pathway representations/map01053_20150305161301.png
- Pathway representations/map01055_20150305161257.png
- Pathway representations/map01062_20150305161119.png
- Pathway representations/map01501_20150305161037.png
- Pathway representations/map04070_20150305160601.png
- Pathway representations/map04150_20150305161422.png
- Pathway representations/map04660_20150305160610.png
