# Supplementary material for: The first de novo transcriptome of pepino (Solanum muricatum): assembly, comprehensive analysis and comparison with the closely related species S. caripense, potato and tomato
Source: BMC Genomics. 2016 May 4;17:321. doi: 10.1186/s12864-016-2656-8 (PMC4855764; doi:10.1186/s12864-016-2656-8)
Supplement: Additional file 7: — KEGG pathway annotation. A zip compressed file with a list of KEGGs pathways, graphics in png format, and a file with a comparison with KEGGs pathways of potato and tomato. (ZIP 4361 kb) [file 12864_2016_2656_MOESM7_ESM.zip › kegg_comparison_potato_tomato_pepino.ods]

## Sheet: Hoja1
Pathway category	Map #	Pathway name	Number of genes encoding enzymes
			Pepino	Tomato	Potato
1.1 Carbohydrate metabolism	map00010	Glycolysis / Gluconeogenesis	27	29	30
	map00020	Citrate cycle (TCA cycle)	17	20	19
	map00030	Pentose phosphate pathway	17	18	18
	map00040	Pentose and glucuronate interconversions	18	14	16
	map00051	Fructose and mannose metabolism	23	23	18
	map00052	Galactose metabolism	21	14	16
	map00053	Ascorbate and aldarate metabolism	14	13	14
	map00500	Starch and sucrose metabolism	43	33	34
	map00520	Amino sugar and nucleotide sugar metabolism	48	38	40
	map00620	Pyruvate metabolism	28	28	29
	map00630	Glyoxylate and dicarboxylate metabolism	30	25	28
	map00640	Propanoate metabolism	14	18	17
	map00650	Butanoate metabolism	17	13	13
	map00660	C5-Branched dibasic acid metabolism	3	4	4
	map00562	Inositol phosphate metabolism	24	21	19
1.2 Energy metabolism	map00190	Oxidative phosphorylation	8	86	72
	map00195	Photosynthesis	2	47	31
	map00196	Photosynthesis - antenna proteins	0	12	12
	map00710	Carbon fixation in photosynthetic organisms	21	24	25
	map00720	Carbon fixation pathways in prokaryotes	19	15	13
	map00680	Methane metabolism	20	27	24
	map00910	Nitrogen metabolism	15	18	17
	map00920	Sulfur metabolism	18	11	11
1.3 Lipid metabolism	map00061	Fatty acid biosynthesis	12	15	14
	map00062	Fatty acid elongation	8	7	9
	map00071	Fatty acid metabolism	16	11	11
	map00072	Synthesis and degradation of ketone bodies	4	3	3
	map00073	Cutin, suberine and wax biosynthesis	2	1	10
	map00100	Steroid biosynthesis	16	16	15
	map00120	Primary bile acid biosynthesis	3	1	0
	map00121	Secondary bile acid biosynthesis	0	0	0
	map00140	Steroid hormone biosynthesis	13	5	4
	map00561	Glycerolipid metabolism	20	24	26
	map00564	Glycerophospholipid metabolism	31	37	36
	map00565	Ether lipid metabolism	6	9	10
	map00600	Sphingolipid metabolism	13	14	12
	map00590	Arachidonic acid metabolism	9	9	10
	map00591	Linoleic acid metabolism	4	4	5
	map00592	alpha-Linolenic acid metabolism	11	14	14
	map01040	Biosynthesis of unsaturated fatty acids	9	1	1
1.4 Nucleotide metabolism	map00230	Purine metabolism	56	85	77
	map00240	Pyrimidine metabolism	31	66	63
1.5 Amino acid metabolism	map00250	Alanine, aspartate and glutamate metabolism	28	25	26
	map00260	Glycine, serine and threonine metabolism	33	29	37
	map00270	Cysteine and methionine metabolism	39	34	34
	map00280	Valine, leucine and isoleucine degradation	22	20	18
	map00290	Valine, leucine and isoleucine biosynthesis	9	10	10
	map00300	Lysine biosynthesis	12	13	12
	map00310	Lysine degradation	12	14	13
	map00330	Arginine and proline metabolism	40	40	36
	map00340	Histidine metabolism	13	12	12
	map00350	Tyrosine metabolism	24	19	21
	map00360	Phenylalanine metabolism	27	17	20
	map00380	Tryptophan metabolism	19	12	15
	map00400	Phenylalanine, tyrosine and tryptophan biosynthesis	28	23	24
1.6 Metabolism of other amino acids	map00410	beta-Alanine metabolism	16	14	14
	map00430	Taurine and hypotaurine metabolism	5	3	3
	map00440	Phosphonate and phosphinate metabolism	3	2	3
	map00450	Selenocompound metabolism	12	10	9
	map00460	Cyanoamino acid metabolism	12	11	10
	map00471	D-Glutamine and D-glutamate metabolism	2	3	3
	map00472	D-Arginine and D-ornithine metabolism	1	1	1
	map00473	D-Alanine metabolism	2	0	1
	map00480	Glutathione metabolism	19	17	17
1.7 Glycan biosynthesis and metabolism	map00510	N-Glycan biosynthesis	17	31	26
	map00513	Various types of N-glycan biosynthesis	12	8	6
	map00512	Mucin type O-Glycan biosynthesis	1	0	0
	map00514	Other types of O-glycan biosynthesis	2	0	0
	map00532	Glycosaminoglycan biosynthesis - CS/DS	3	0	2
	map00534	Glycosaminoglycan biosynthesis - HS/Hep	5	1	2
	map00533	Glycosaminoglycan biosynthesis - KS	0	0	0
	map00531	Glycosaminoglycan degradation	4	5	4
	map00563	Glycosylphosphatidylinositol(GPI)-anchor biosynthesis	1	19	19
	map00601	Glycosphingolipid biosynthesis - lacto and neolacto series	2	0	0
	map00603	Glycosphingolipid biosynthesis - globo series	5	3	3
	map00604	Glycosphingolipid biosynthesis - ganglio series	2	2	2
	map00540	Lipopolysaccharide biosynthesis	5	8	6
	map00550	Peptidoglycan biosynthesis	5	9	8
	map00511	Other glycan degradation	9	0	0
1.8 Metabolism of cofactors and vitamins	map00730	Thiamine metabolism	8	9	6
	map00740	Riboflavin metabolism	13	8	8
	map00750	Vitamin B6 metabolism	7	7	6
	map00760	Nicotinate and nicotinamide metabolism	14	11	12
	map00770	Pantothenate and CoA biosynthesis	17	18	15
	map00780	Biotin metabolism	10	9	8
	map00785	Lipoic acid metabolism	2	3	3
	map00790	Folate biosynthesis	12	11	11
	map00670	One carbon pool by folate	15	14	14
	map00830	Retinol metabolism	8	7	7
	map00860	Porphyrin and chlorophyll metabolism	33	31	30
	map00130	Ubiquinone and other terpenoid-quinone biosynthesis	13	19	16
1.9 Metabolism of terpenoids and polyketides	map00900	Terpenoid backbone biosynthesis	28	28	28
	map00902	Monoterpenoid biosynthesis	8	2	3
	map00909	Sesquiterpenoid and triterpenoid biosynthesis	4	3	7
	map00904	Diterpenoid biosynthesis	6	9	10
	map00906	Carotenoid biosynthesis	8	17	18
	map00905	Brassinosteroid biosynthesis	1	7	7
	map00981	Insect hormone biosynthesis	2	0	0
	map00908	Zeatin biosynthesis	5	6	6
	map00903	Limonene and pinene degradation	3	4	4
	map00281	Geraniol degradation	5	2	2
	map01052	Type I polyketide structures	0	0	0
	map00522	Biosynthesis of 12-, 14- and 16-membered macrolides	0	0	0
	map01051	Biosynthesis of ansamycins	1	1	1
	map01056	Biosynthesis of type II polyketide backbone	0	0	0
	map01057	Biosynthesis of type II polyketide products	0	0	0
	map00253	Tetracycline biosynthesis	1	4	3
	map00523	Polyketide sugar unit biosynthesis	3	3	3
	map01054	Nonribosomal peptide structures	0	0	0
	map01053	Biosynthesis of siderophore group nonribosomal peptides	3	1	2
	map01055	Biosynthesis of vancomycin group antibiotics	1	1	1
1.10 Biosynthesis of other secondary metabolites	map00940	Phenylpropanoid biosynthesis	18	19	18
	map00945	Stilbenoid, diarylheptanoid and gingerol biosynthesis	5	5	6
	map00941	Flavonoid biosynthesis	13	13	15
	map00944	Flavone and flavonol biosynthesis	6	4	3
	map00942	Anthocyanin biosynthesis	2	2	2
	map00943	Isoflavonoid biosynthesis	3	0	4
	map00901	Indole alkaloid biosynthesis	4	2	3
	map00950	Isoquinoline alkaloid biosynthesis	12	7	10
	map00960	Tropane, piperidine and pyridine alkaloid biosynthesis	10	9	11
	map01058	Acridone alkaloid biosynthesis	0	0	0
	map00232	Caffeine metabolism	3	2	1
	map00965	Betalain biosynthesis	3	0	2
	map00966	Glucosinolate biosynthesis	2	0	0
	map00402	Benzoxazinoid biosynthesis	1	2	1
	map00311	Penicillin and cephalosporin biosynthesis	2	2	3
	map00312	beta-Lactam resistance	0	0	0
	map00521	Streptomycin biosynthesis	10	7	7
	map00524	Butirosin and neomycin biosynthesis	2	1	1
	map00331	Clavulanic acid biosynthesis	0	0	0
	map00231	Puromycin biosynthesis	0	0	0
	map00401	Novobiocin biosynthesis	5	5	3
1.11 Xenobiotics biodegradation and metabolism	map00362	Benzoate degradation	5	5	6
	map00627	Aminobenzoate degradation	12	7	7
	map00364	Fluorobenzoate degradation	3	1	1
	map00625	Chloroalkane and chloroalkene degradation	6	6	6
	map00361	Chlorocyclohexane and chlorobenzene degradation	4	4	4
	map00623	Toluene degradation	4	1	1
	map00622	Xylene degradation	1	0	2
	map00633	Nitrotoluene degradation	0	0	0
	map00642	Ethylbenzene degradation	1	1	2
	map00643	Styrene degradation	5	4	5
	map00791	Atrazine degradation	2	1	1
	map00930	Caprolactam degradation	3	2	2
	map00351	DDT degradation	0	1	1
	map00363	Bisphenol degradation	0	4	3
	map00621	Dioxin degradation	0	1	1
	map00626	Naphthalene degradation	1	4	3
	map00624	Polycyclic aromatic hydrocarbon degradation	0	4	4
	map00984	Steroid degradation	3	0	0
	map00980	Metabolism of xenobiotics by cytochrome P450	8	5	6
	map00982	Drug metabolism - cytochrome P450	7	4	4
	map00983	Drug metabolism - other enzymes	16	13	11
1.12 Reaction module maps	map01210	2-Oxocarboxylic acid metabolism	0	24	24
	map01220	Degradation of aromatic compounds	0	0	2
1.13 Chemical structure transformation maps	map01010	Overview of biosynthetic pathways	0	0	0
	map01060	Biosynthesis of plant secondary metabolites	0	0	0
	map01061	Biosynthesis of phenylpropanoids	0	0	0
	map01062	Biosynthesis of terpenoids and steroids	1	0	0
	map01063	Biosynthesis of alkaloids derived from shikimate pathway	0	0	0
	map01064	Biosynthesis of alkaloids derived from ornithine, lysine and nicotinic acid	0	0	0
	map01065	Biosynthesis of alkaloids derived from histidine and purine	0	0	0
	map01066	Biosynthesis of alkaloids derived from terpenoid and polyketide	0	0	0
	map01070	Biosynthesis of plant hormones	0	0	0
		Total	1576	1695	1674
