# Supplementary material for: The first de novo transcriptome of pepino (Solanum muricatum): assembly, comprehensive analysis and comparison with the closely related species S. caripense, potato and tomato
Source: BMC Genomics. 2016 May 4;17:321. doi: 10.1186/s12864-016-2656-8 (PMC4855764; doi:10.1186/s12864-016-2656-8)
Supplement: Additional file 10: — List and features of SSRs. An Excel file that provides a list of the SSRs identified in the pepino transcripts, including information about the type and numbers of repetitions, and in which transcript they are present. (ZIP 73 kb) [file 12864_2016_2656_MOESM10_ESM.zip]

Archive with 1 entries (1 files):
- micros muricatum transcriptoma.xlsx
