# Supplementary material for: The first de novo transcriptome of pepino (Solanum muricatum): assembly, comprehensive analysis and comparison with the closely related species S. caripense, potato and tomato
Source: BMC Genomics. 2016 May 4;17:321. doi: 10.1186/s12864-016-2656-8 (PMC4855764; doi:10.1186/s12864-016-2656-8)
Supplement: Additional file 10: — List and features of SSRs. An Excel file that provides a list of the SSRs identified in the pepino transcripts, including information about the type and numbers of repetitions, and in which transcript they are present. (ZIP 73 kb) [file 12864_2016_2656_MOESM10_ESM.zip › micros muricatum transcriptoma.xlsx]

## Sheet: Hoja1
Seqname	start	end	length	score	kind	unit	num repeats
SMUC00009_TC01	231	250	20	16	tetranucleotide	AAAT	5
SMUC00067_TC01	441	460	20	16	tetranucleotide	AAAG	5
SMUC00108_TC01	1052	1071	20	16	tetranucleotide	AAAC	5
SMUC00110_TC01	2937	2957	21	18	trinucleotide	AGC	7
SMUC00191_TC01	1026	1046	21	18	trinucleotide	AGG	7
SMUC00232_TC01	1	18	18	15	trinucleotide	AAC	6
SMUC00249_TC01	2	23	22	20	dinucleotide	AT	11
SMUC00297_TC01	1540	1563	24	21	trinucleotide	CCG	8
SMUC00323_TC01	60	77	18	8	trinucleotide	AAT	6
SMUC00340_TC01	56	76	21	18	trinucleotide	AAG	7
SMUC00404_TC01	554	575	22	20	dinucleotide	AT	11
SMUC00405_TC01	106	125	20	18	dinucleotide	AG	10
SMUC00455_TC01	1	18	18	15	trinucleotide	AAG	6
SMUC00457_TC01	622	639	18	15	trinucleotide	ACG	6
SMUC00490_TC01	618	635	18	15	trinucleotide	AGC	6
SMUC00501_TC01	186	208	23	13	tetranucleotide	AAAT	5
SMUC00615_TC01	3187	3208	22	20	dinucleotide	AT	11
SMUC00616_TC01	1	22	22	20	dinucleotide	AT	11
SMUC00619_TC01	1	18	18	15	trinucleotide	AAG	6
SMUC00671_TC01	299	318	20	16	tetranucleotide	AGAT	5
SMUC00690_TC01	1621	1644	24	20	tetranucleotide	AGCG	6
SMUC00732_TC01	1	21	21	18	trinucleotide	AAC	7
SMUC00739_TC01	1	20	20	18	dinucleotide	AT	10
SMUC00821_TC01	1	20	20	18	dinucleotide	AT	10
SMUC00829_TC01	142	163	22	12	trinucleotide	AAG	7
SMUC00873_TC01	150	170	21	18	trinucleotide	AGC	7
SMUC00903_TC01	1151	1170	20	18	dinucleotide	AG	10
SMUC00969_TC01	1	21	21	18	trinucleotide	AAG	7
SMUC00969_TC01	562	583	22	20	dinucleotide	AG	11
SMUC01150_TC02	1	21	21	18	trinucleotide	AGG	7
SMUC01150_TC04	1	21	21	18	trinucleotide	AGG	7
SMUC01156_TC01	1	24	24	21	trinucleotide	AAC	8
SMUC01191_TC01	4	23	20	18	dinucleotide	AT	10
SMUC01191_TC02	4	23	20	18	dinucleotide	AT	10
SMUC01203_TC01	1	20	20	18	dinucleotide	AG	10
SMUC01217_TC01	1530	1551	22	13	dinucleotide	AT	11
SMUC01263_TC01	18	37	20	18	dinucleotide	AT	10
SMUC01354_TC01	1	22	22	20	dinucleotide	AG	11
SMUC01386_TC02	656	673	18	8	trinucleotide	AAC	6
SMUC01390_TC01	1	21	21	18	trinucleotide	AGG	7
SMUC01473_TC01	294	314	21	18	trinucleotide	AGG	7
SMUC01473_TC02	1136	1156	21	18	trinucleotide	AGG	7
SMUC01633_TC01	1490	1510	21	18	trinucleotide	AGG	7
SMUC01633_TC02	652	672	21	18	trinucleotide	AGG	7
SMUC01633_TC03	1	33	33	9	trinucleotide	AAG	11
SMUC01633_TC03	1512	1532	21	18	trinucleotide	AGG	7
SMUC01677_TC01	1273	1293	21	18	trinucleotide	AAG	7
SMUC01712_TC01	1	21	21	18	trinucleotide	AAT	7
SMUC01720_TC01	108	129	22	20	dinucleotide	AC	11
SMUC01794_TC01	115	137	23	15	dinucleotide	AG	11
SMUC01822_TC01	872	892	21	18	trinucleotide	AAC	7
SMUC01846_TC01	32	55	24	7	trinucleotide	CCG	8
SMUC01884_TC02	1	21	21	18	trinucleotide	AGC	7
SMUC01925_TC01	1	18	18	15	trinucleotide	AGG	6
SMUC02011_TC01	140	160	21	11	trinucleotide	AAG	7
SMUC02034_TC01	3	22	20	18	dinucleotide	AG	10
SMUC02132_TC01	3	22	20	11	dinucleotide	AG	10
SMUC02136_TC01	1	20	20	18	dinucleotide	AT	10
SMUC02173_TC02	1175	1194	20	18	dinucleotide	AT	10
SMUC02173_TC04	913	932	20	18	dinucleotide	AT	10
SMUC02173_TC06	1517	1536	20	18	dinucleotide	AT	10
SMUC02188_TC01	1513	1536	24	22	dinucleotide	AC	12
SMUC02248_TC01	5	22	18	15	trinucleotide	AAT	6
SMUC02261_TC01	1	24	24	22	dinucleotide	AG	12
SMUC02315_TC02	1953	1970	18	15	trinucleotide	AGG	6
SMUC02358_TC01	243	264	22	20	dinucleotide	AT	11
SMUC02365_TC01	1	22	22	20	dinucleotide	AT	11
SMUC02365_TC02	1	22	22	20	dinucleotide	AT	11
SMUC02405_TC01	3705	3724	20	16	tetranucleotide	AAAC	5
SMUC02421_TC01	148	168	21	18	trinucleotide	AAT	7
SMUC02421_TC02	148	168	21	18	trinucleotide	AAT	7
SMUC02421_TC03	148	168	21	18	trinucleotide	AAT	7
SMUC02421_TC04	148	168	21	18	trinucleotide	AAT	7
SMUC02421_TC05	148	168	21	18	trinucleotide	AAT	7
SMUC02421_TC06	148	168	21	18	trinucleotide	AAT	7
SMUC02423_TC01	937	956	20	18	dinucleotide	AG	10
SMUC02429_TC06	1	20	20	18	dinucleotide	AG	10
SMUC02437_TC01	1098	1118	21	11	trinucleotide	AAC	7
SMUC02443_TC02	11	29	19	9	trinucleotide	AAC	6
SMUC02494_TC01	4020	4040	21	11	trinucleotide	AAG	7
SMUC02494_TC02	3887	3907	21	11	trinucleotide	AAG	7
SMUC02500_TC01	562	579	18	8	trinucleotide	AAG	6
SMUC02573_TC01	1550	1570	21	18	trinucleotide	ACG	7
SMUC02573_TC03	2492	2512	21	18	trinucleotide	ACG	7
SMUC02580_TC01	1	20	20	18	dinucleotide	AG	10
SMUC02612_TC02	77	97	21	11	trinucleotide	AAG	7
SMUC02709_TC01	3976	3996	21	18	trinucleotide	AGG	7
SMUC02709_TC02	3955	3975	21	18	trinucleotide	AGG	7
SMUC02784_TC01	1974	1994	21	18	trinucleotide	ATC	7
SMUC02810_TC01	454	471	18	15	trinucleotide	ATC	6
SMUC02814_TC02	1	22	22	20	dinucleotide	AT	11
SMUC03287_TC01	341	361	21	11	trinucleotide	AAG	7
SMUC03318_TC01	209	238	30	21	dinucleotide	AC	15
SMUC03448_TC01	590	612	23	13	tetranucleotide	AGAT	5
SMUC03449_TC01	1	22	22	20	dinucleotide	AG	11
SMUC03655_TC01	14	34	21	11	trinucleotide	AGG	7
SMUC03703_TC01	272	292	21	18	trinucleotide	AAC	7
SMUC03709_TC01	143	160	18	15	trinucleotide	AAC	6
SMUC03786_TC01	520	540	21	11	trinucleotide	ATC	7
SMUC04066_TC01	538	558	21	18	trinucleotide	ACC	7
SMUC04132_TC01	1	21	21	18	trinucleotide	ACT	7
SMUC04214_TC01	249	268	20	16	tetranucleotide	AATC	5
SMUC04291_TC01	73	90	18	8	trinucleotide	AGC	6
SMUC04344_TC01	385	416	32	23	dinucleotide	AG	16
SMUC04377_TC01	376	398	23	14	trinucleotide	AAG	7
SMUC04454_TC01	1253	1273	21	18	trinucleotide	ATC	7
SMUC04518_TC01	291	311	21	18	trinucleotide	ACC	7
SMUC04535_TC01	740	760	21	10	tetranucleotide	AAAG	5
SMUC04820_TC01	792	811	20	18	dinucleotide	AC	10
SMUC05211_TC01	287	306	20	11	dinucleotide	AC	10
SMUC05295_TC01	43	62	20	11	dinucleotide	AT	10
SMUC05367_TC01	171	191	21	18	trinucleotide	ACT	7
SMUC06053_TC01	221	242	22	20	dinucleotide	AT	11
SMUC06976_TC01	286	305	20	16	tetranucleotide	AATG	5
SMUC07149_TC01	57	74	18	15	trinucleotide	AAT	6
SMUC07184_TC01	98	137	40	10	trinucleotide	AGG	13
SMUC07185_TC01	1	24	24	20	tetranucleotide	AAAG	6
SMUC07250_TC01	485	504	20	18	dinucleotide	AC	10
SMUC07429_TC01	101	139	39	15	trinucleotide	ATC	13
SMUC07445_TC01	866	892	27	19	dinucleotide	AG	13
SMUC07446_TC01	825	851	27	19	dinucleotide	AG	13
SMUC07569_TC01	51	70	20	18	dinucleotide	AG	10
SMUC07962_TC01	9	29	21	11	trinucleotide	AAG	7
SMUC08328_TC01	162	185	24	22	dinucleotide	AC	12
SMUC08334_TC01	78	98	21	18	trinucleotide	AAG	7
SMUC08662_TC01	1	18	18	15	trinucleotide	AAC	6
SMUC08971_TC01	1	21	21	18	trinucleotide	AAC	7
SMUC09015_TC01	1375	1392	18	15	trinucleotide	AAT	6
SMUC09160_TC01	4	21	18	15	trinucleotide	ATC	6
SMUC09166_TC01	49	69	21	18	trinucleotide	ATC	7
SMUC09167_TC01	1	24	24	21	trinucleotide	AAT	8
SMUC09285_TC01	33	50	18	15	trinucleotide	AAG	6
SMUC09380_TC01	1	20	20	18	dinucleotide	AT	10
SMUC09408_TC01	75	97	23	14	dinucleotide	AG	11
SMUC09442_TC01	3	20	18	15	trinucleotide	AGC	6
SMUC09443_TC01	227	244	18	15	trinucleotide	AGC	6
SMUC09444_TC01	121	141	21	18	trinucleotide	ACC	7
SMUC09444_TC02	121	141	21	18	trinucleotide	ACC	7
SMUC09452_TC01	1099	1116	18	15	trinucleotide	AGC	6
SMUC09473_TC01	1585	1602	18	8	trinucleotide	AAG	6
SMUC09473_TC01	1798	1815	18	8	trinucleotide	AAG	6
SMUC09502_TC01	684	704	21	18	trinucleotide	ATC	7
SMUC09504_TC01	449	469	21	18	trinucleotide	AAT	7
SMUC09504_TC01	1366	1385	20	11	dinucleotide	AG	10
SMUC09515_TC01	234	255	22	12	trinucleotide	ACC	7
SMUC09517_TC01	1586	1606	21	18	trinucleotide	AGG	7
SMUC09528_TC01	24	42	19	11	dinucleotide	AG	9
SMUC09577_TC01	1	21	21	11	trinucleotide	AGC	7
SMUC09593_TC01	1375	1398	24	14	trinucleotide	AAG	8
SMUC09593_TC02	1375	1398	24	14	trinucleotide	AAG	8
SMUC09683_TC01	5785	5806	22	13	dinucleotide	AG	11
SMUC09688_TC01	1820	1843	24	13	tetranucleotide	AGCT	6
SMUC09695_TC01	4	23	20	18	dinucleotide	AG	10
SMUC09695_TC02	4	23	20	18	dinucleotide	AG	10
SMUC09816_TC01	317	336	20	11	trinucleotide	ATC	6
SMUC09853_TC01	1232	1251	20	18	dinucleotide	AT	10
SMUC09925_TC01	447	466	20	18	dinucleotide	AC	10
SMUC09925_TC02	415	434	20	18	dinucleotide	AC	10
SMUC09956_TC01	207	226	20	9	tetranucleotide	AATC	5
SMUC09993_TC01	2	22	21	18	trinucleotide	ACC	7
SMUC10001_TC01	4	25	22	20	dinucleotide	AT	11
SMUC10001_TC01	770	790	21	18	trinucleotide	ACC	7
SMUC10141_TC01	2932	2949	18	8	trinucleotide	ACC	6
SMUC10141_TC02	3034	3051	18	8	trinucleotide	ACC	6
SMUC10144_TC01	636	654	19	9	trinucleotide	AAG	6
SMUC10166_TC01	355	378	24	8	dinucleotide	AG	12
SMUC10193_TC01	3	26	24	14	trinucleotide	AAG	8
SMUC10264_TC01	840	857	18	15	trinucleotide	AAT	6
SMUC10265_TC01	2271	2291	21	11	trinucleotide	AAG	7
SMUC10274_TC01	579	599	21	18	trinucleotide	AGC	7
SMUC10280_TC01	474	494	21	18	trinucleotide	AAC	7
SMUC10295_TC01	1109	1128	20	16	tetranucleotide	AAAG	5
SMUC10303_TC01	1484	1501	18	15	trinucleotide	ACC	6
SMUC10336_TC01	4	24	21	18	trinucleotide	AGC	7
SMUC10336_TC02	4	24	21	18	trinucleotide	AGC	7
SMUC10443_TC01	1	21	21	18	trinucleotide	AAT	7
SMUC10444_TC01	624	644	21	18	trinucleotide	AAT	7
SMUC10455_TC01	407	427	21	18	trinucleotide	AAG	7
SMUC10463_TC01	1370	1390	21	11	trinucleotide	AAC	7
SMUC10496_TC01	197	220	24	14	trinucleotide	AAC	8
SMUC10521_TC01	216	236	21	11	trinucleotide	AAG	7
SMUC10569_TC01	473	493	21	11	trinucleotide	AAT	7
SMUC10573_TC01	160	180	21	11	trinucleotide	CCG	7
SMUC10573_TC02	160	180	21	11	trinucleotide	CCG	7
SMUC10625_TC01	119	138	20	18	dinucleotide	AT	10
SMUC10646_TC01	92	111	20	16	tetranucleotide	AAAT	5
SMUC10646_TC02	92	111	20	16	tetranucleotide	AAAT	5
SMUC10691_TC01	133	150	18	15	trinucleotide	AAG	6
SMUC10738_TC01	1049	1069	21	18	trinucleotide	AAG	7
SMUC10776_TC01	263	286	24	8	trinucleotide	AAG	8
SMUC10776_TC02	116	135	20	9	tetranucleotide	ATCG	5
SMUC10776_TC02	1255	1289	35	13	trinucleotide	AAG	11
SMUC10777_TC01	8	25	18	15	trinucleotide	AAG	6
SMUC10822_TC01	58	78	21	11	trinucleotide	CCG	7
SMUC10825_TC01	41	60	20	9	tetranucleotide	AAAT	5
SMUC10840_TC01	1	21	21	18	trinucleotide	ACC	7
SMUC10842_TC01	390	410	21	18	trinucleotide	AAT	7
SMUC10849_TC01	79	102	24	22	dinucleotide	AG	12
SMUC10870_TC01	2774	2793	20	9	tetranucleotide	AAGC	5
SMUC10914_TC01	98	117	20	16	tetranucleotide	AAGG	5
SMUC10943_TC01	882	902	21	11	trinucleotide	AAG	7
SMUC10943_TC02	456	476	21	11	trinucleotide	AAG	7
SMUC10946_TC01	1	21	21	18	trinucleotide	AAT	7
SMUC10959_TC01	1	20	20	18	dinucleotide	AG	10
SMUC11150_TC01	3467	3487	21	18	trinucleotide	ACT	7
SMUC11177_TC01	1162	1181	20	18	dinucleotide	AG	10
SMUC11236_TC01	1	30	30	13	trinucleotide	AAC	10
SMUC11286_TC01	2	22	21	18	trinucleotide	AAG	7
SMUC11368_TC01	528	549	22	20	dinucleotide	AT	11
SMUC11437_TC01	1	26	26	17	dinucleotide	AG	13
SMUC11437_TC02	1	26	26	17	dinucleotide	AG	13
SMUC11439_TC01	2067	2086	20	18	dinucleotide	AT	10
SMUC11514_TC01	1	20	20	18	dinucleotide	AG	10
SMUC11530_TC02	255	274	20	11	dinucleotide	AG	10
SMUC11536_TC01	1	18	18	15	trinucleotide	ACC	6
SMUC11543_TC01	215	233	19	11	dinucleotide	AT	9
SMUC11543_TC01	1496	1513	18	15	trinucleotide	AAC	6
SMUC11557_TC01	98	118	21	18	trinucleotide	AAC	7
SMUC11596_TC01	1	21	21	18	trinucleotide	ACC	7
SMUC11597_TC01	1	24	24	21	trinucleotide	ACC	8
SMUC11647_TC01	106	126	21	18	trinucleotide	AAC	7
SMUC11770_TC01	456	479	24	7	trinucleotide	AGC	8
SMUC11861_TC01	28	45	18	15	trinucleotide	AAT	6
SMUC11895_TC01	543	569	27	17	trinucleotide	AAT	9
SMUC11896_TC01	1	21	21	18	trinucleotide	ACC	7
SMUC11929_TC01	154	171	18	15	trinucleotide	AAC	6
SMUC11957_TC01	423	446	24	14	trinucleotide	AAT	8
SMUC11974_TC01	547	564	18	15	trinucleotide	AGC	6
SMUC12048_TC01	983	1002	20	18	dinucleotide	AT	10
SMUC12048_TC02	1931	1950	20	18	dinucleotide	AT	10
SMUC12050_TC01	273	293	21	18	trinucleotide	AAG	7
SMUC12103_TC01	631	652	22	12	trinucleotide	AAG	7
SMUC12198_TC01	21	39	19	10	dinucleotide	AT	9
SMUC12244_TC01	357	377	21	18	trinucleotide	AAT	7
SMUC12309_TC01	1	18	18	15	trinucleotide	AAG	6
SMUC12310_TC01	224	244	21	18	trinucleotide	AAG	7
SMUC12400_TC01	200	219	20	16	tetranucleotide	ACAT	5
SMUC12476_TC01	353	370	18	15	trinucleotide	CCG	6
SMUC12512_TC01	257	284	28	17	tetranucleotide	AATC	7
SMUC12520_TC01	1	21	21	18	trinucleotide	AAC	7
SMUC12558_TC01	510	530	21	18	trinucleotide	AGG	7
SMUC12559_TC01	1	24	24	21	trinucleotide	AGG	8
SMUC12623_TC01	1481	1501	21	18	trinucleotide	AGC	7
SMUC12623_TC02	1559	1579	21	18	trinucleotide	AGC	7
SMUC12656_TC01	215	241	27	17	trinucleotide	AAC	9
SMUC12666_TC01	1	27	27	10	trinucleotide	AAG	9
SMUC12693_TC01	85	104	20	9	tetranucleotide	AAAG	5
SMUC12764_TC01	1	21	21	18	trinucleotide	AGC	7
SMUC12776_TC01	5	34	30	20	trinucleotide	ATC	10
SMUC12962_TC01	413	433	21	11	trinucleotide	ACT	7
SMUC12976_TC01	2216	2237	22	20	dinucleotide	AT	11
SMUC12994_TC01	1506	1523	18	15	trinucleotide	CCG	6
SMUC13016_TC01	3804	3824	21	18	trinucleotide	AAC	7
SMUC13016_TC02	4148	4168	21	18	trinucleotide	AAC	7
SMUC13031_TC01	3498	3517	20	11	dinucleotide	AC	10
SMUC13041_TC01	44	65	22	12	trinucleotide	ACT	7
SMUC13043_TC01	1	21	21	18	trinucleotide	ACC	7
SMUC13079_TC01	56	76	21	11	trinucleotide	ACT	7
SMUC13138_TC01	289	308	20	18	dinucleotide	AT	10
SMUC13138_TC01	425	457	33	23	trinucleotide	AGC	11
SMUC13139_TC01	1	18	18	15	trinucleotide	AGC	6
SMUC13140_TC01	1598	1630	33	16	trinucleotide	AGC	11
SMUC13158_TC01	868	885	18	15	trinucleotide	ACC	6
SMUC13265_TC01	1789	1806	18	15	trinucleotide	AAT	6
SMUC13344_TC01	508	528	21	18	trinucleotide	ACT	7
SMUC13368_TC01	723	742	20	11	dinucleotide	AT	10
SMUC13370_TC01	643	666	24	14	trinucleotide	AAC	8
SMUC13400_TC01	182	199	18	15	trinucleotide	AAG	6
SMUC13429_TC01	857	876	20	18	dinucleotide	AT	10
SMUC13438_TC01	1	21	21	11	trinucleotide	ATC	7
SMUC13439_TC01	1	21	21	18	trinucleotide	ATC	7
SMUC13440_TC01	1	21	21	18	trinucleotide	ATC	7
SMUC13455_TC01	99	119	21	10	tetranucleotide	ACAT	5
SMUC13473_TC01	826	857	32	9	dinucleotide	AG	16
SMUC13498_TC01	1	24	24	14	trinucleotide	AGC	8
SMUC13549_TC01	285	306	22	12	trinucleotide	ATC	7
SMUC13549_TC02	285	306	22	12	trinucleotide	ATC	7
SMUC13604_TC01	275	295	21	11	trinucleotide	AAT	7
SMUC13605_TC01	1	22	22	20	dinucleotide	AG	11
SMUC13626_TC01	1	21	21	18	trinucleotide	AGG	7
SMUC13737_TC01	586	606	21	18	trinucleotide	AGG	7
SMUC13742_TC01	1018	1035	18	15	trinucleotide	ATC	6
SMUC13850_TC01	295	315	21	18	trinucleotide	AAT	7
SMUC13850_TC02	295	315	21	18	trinucleotide	AAT	7
SMUC13867_TC01	1	21	21	18	trinucleotide	AGC	7
SMUC13868_TC01	305	325	21	18	trinucleotide	AGC	7
SMUC13881_TC02	1004	1022	19	9	trinucleotide	AAG	6
SMUC13881_TC03	1004	1022	19	9	trinucleotide	AAG	6
SMUC13886_TC01	2	22	21	18	trinucleotide	AAC	7
SMUC13930_TC01	1144	1165	22	20	dinucleotide	AT	11
SMUC13930_TC02	910	931	22	20	dinucleotide	AT	11
SMUC13931_TC01	218	239	22	20	dinucleotide	AT	11
SMUC13981_TC01	265	288	24	14	trinucleotide	AAC	8
SMUC13981_TC01	729	746	18	15	trinucleotide	AAC	6
SMUC14186_TC01	688	711	24	14	trinucleotide	AAC	8
SMUC14186_TC02	688	711	24	14	trinucleotide	AAC	8
SMUC14203_TC01	8	25	18	15	trinucleotide	ATC	6
SMUC14273_TC02	1	20	20	16	tetranucleotide	AAAG	5
SMUC14284_TC01	240	259	20	11	trinucleotide	AAG	6
SMUC14450_TC01	4	24	21	18	trinucleotide	ACC	7
SMUC14454_TC01	1	36	36	19	trinucleotide	AAG	12
SMUC14458_TC01	3513	3534	22	20	dinucleotide	AG	11
SMUC14516_TC01	1	18	18	15	trinucleotide	AAT	6
SMUC14523_TC01	1129	1149	21	11	trinucleotide	AGC	7
SMUC14524_TC01	1	22	22	20	dinucleotide	AG	11
SMUC14574_TC01	553	576	24	21	trinucleotide	ATC	8
SMUC14574_TC02	553	576	24	21	trinucleotide	ATC	8
SMUC14574_TC03	553	576	24	21	trinucleotide	ATC	8
SMUC14580_TC02	1	22	22	13	dinucleotide	AT	11
SMUC14746_TC01	3667	3686	20	16	tetranucleotide	ACAT	5
SMUC00318_TC02	2089	2108	20	16	tetranucleotide	AAAG	5
SMUC14806_TC01	1	21	21	18	trinucleotide	ACC	7
SMUC14813_TC01	1	21	21	18	trinucleotide	ACC	7
SMUC14813_TC02	1	21	21	18	trinucleotide	ACC	7
SMUC14925_TC01	109	130	22	20	dinucleotide	AG	11
SMUC14937_TC01	1519	1538	20	11	dinucleotide	AG	10
SMUC15163_TC01	544	563	20	16	tetranucleotide	AGAT	5
SMUC15169_TC01	63	82	20	16	tetranucleotide	ACAT	5
SMUC15185_TC01	1	21	21	18	trinucleotide	AAT	7
SMUC15185_TC01	286	312	27	17	trinucleotide	AAT	9
SMUC15185_TC02	436	462	27	17	trinucleotide	AAT	9
SMUC15270_TC01	1	21	21	18	trinucleotide	AAT	7
SMUC15271_TC01	1094	1114	21	18	trinucleotide	AAT	7
SMUC15315_TC01	74	93	20	16	tetranucleotide	AATT	5
SMUC15337_TC01	468	488	21	11	trinucleotide	ATC	7
SMUC15368_TC02	826	846	21	11	trinucleotide	ACC	7
SMUC15437_TC01	30	47	18	15	trinucleotide	AAC	6
SMUC15480_TC01	1901	1920	20	16	tetranucleotide	ACTC	5
SMUC15496_TC01	1	24	24	21	trinucleotide	AAC	8
SMUC15497_TC01	1	21	21	18	trinucleotide	AAC	7
SMUC15537_TC01	491	510	20	16	tetranucleotide	AAAT	5
SMUC15555_TC01	213	232	20	11	dinucleotide	AC	10
SMUC15643_TC01	185	202	18	8	trinucleotide	AAG	6
SMUC15651_TC01	1	21	21	18	trinucleotide	AAG	7
SMUC15652_TC01	2	22	21	18	trinucleotide	AAG	7
SMUC15712_TC01	284	304	21	11	trinucleotide	ACT	7
SMUC15749_TC01	296	316	21	11	trinucleotide	AAG	7
SMUC15773_TC01	524	544	21	18	trinucleotide	AAG	7
SMUC15773_TC02	443	463	21	18	trinucleotide	AAG	7
SMUC15783_TC01	59	79	21	18	trinucleotide	AAC	7
SMUC15783_TC04	59	79	21	18	trinucleotide	AAC	7
SMUC15783_TC05	59	79	21	18	trinucleotide	AAC	7
SMUC15784_TC01	436	456	21	11	trinucleotide	AAC	7
SMUC15785_TC01	51	71	21	18	trinucleotide	AAC	7
SMUC15789_TC01	637	657	21	11	trinucleotide	ACC	7
SMUC15810_TC01	312	332	21	11	trinucleotide	AAC	7
SMUC15830_TC01	427	444	18	15	trinucleotide	AAG	6
SMUC15831_TC01	415	432	18	15	trinucleotide	AAG	6
SMUC16031_TC01	1	21	21	18	trinucleotide	CCG	7
SMUC16032_TC01	1	24	24	21	trinucleotide	CCG	8
SMUC16072_TC02	668	688	21	11	trinucleotide	AAT	7
SMUC16121_TC01	746	767	22	20	dinucleotide	AT	11
SMUC16136_TC01	373	396	24	14	trinucleotide	AAC	8
SMUC16180_TC01	1986	2003	18	8	trinucleotide	AAG	6
SMUC16180_TC02	2231	2248	18	8	trinucleotide	AAG	6
SMUC16210_TC01	1	21	21	11	trinucleotide	AGC	7
SMUC16211_TC01	247	270	24	14	trinucleotide	AGC	8
SMUC16218_TC01	1	20	20	16	tetranucleotide	AAAT	5
SMUC00405_TC02	106	125	20	18	dinucleotide	AG	10
SMUC16331_TC01	1	21	21	18	trinucleotide	AAG	7
SMUC16346_TC01	30	47	18	15	trinucleotide	ACC	6
SMUC16384_TC01	4	21	18	15	trinucleotide	ATC	6
SMUC16504_TC01	368	388	21	11	trinucleotide	AGC	7
SMUC16535_TC01	1	30	30	20	trinucleotide	ATC	10
SMUC16682_TC01	347	370	24	20	tetranucleotide	AATT	6
SMUC16682_TC01	696	716	21	18	trinucleotide	AAG	7
SMUC16695_TC01	1966	1986	21	18	trinucleotide	AAG	7
SMUC16736_TC01	1	24	24	14	trinucleotide	AAG	8
SMUC16804_TC01	210	229	20	18	dinucleotide	AG	10
SMUC16808_TC01	543	563	21	18	trinucleotide	AAG	7
SMUC16908_TC01	44	63	20	16	tetranucleotide	AAAT	5
SMUC17002_TC01	1	21	21	18	trinucleotide	ATC	7
SMUC17003_TC01	731	751	21	18	trinucleotide	ATC	7
SMUC17004_TC01	476	496	21	18	trinucleotide	ATC	7
SMUC17021_TC01	101	118	18	8	trinucleotide	AAG	6
SMUC17051_TC01	47	66	20	16	tetranucleotide	AAAC	5
SMUC17051_TC02	47	66	20	16	tetranucleotide	AAAC	5
SMUC17051_TC03	47	66	20	16	tetranucleotide	AAAC	5
SMUC17066_TC01	131	148	18	15	trinucleotide	AAT	6
SMUC17085_TC01	1	24	24	14	trinucleotide	AAG	8
SMUC17182_TC01	470	490	21	18	trinucleotide	ACT	7
SMUC17182_TC02	470	490	21	18	trinucleotide	ACT	7
SMUC17183_TC01	1	21	21	18	trinucleotide	AAC	7
SMUC00455_TC02	1	18	18	15	trinucleotide	AAG	6
SMUC17235_TC01	41	60	20	16	tetranucleotide	AAAT	5
SMUC00457_TC02	622	639	18	15	trinucleotide	ACG	6
SMUC17283_TC01	167	186	20	16	tetranucleotide	AAAG	5
SMUC17317_TC01	1	21	21	18	trinucleotide	AAG	7
SMUC17344_TC01	120	137	18	15	trinucleotide	AAG	6
SMUC17375_TC01	1	39	39	22	trinucleotide	ACG	13
SMUC17375_TC01	267	286	20	9	tetranucleotide	ACAG	5
SMUC17382_TC01	120	137	18	15	trinucleotide	AAG	6
SMUC17450_TC01	397	415	19	9	tetranucleotide	AAAC	4
SMUC17466_TC01	1595	1612	18	8	trinucleotide	AAG	6
SMUC17468_TC01	14	37	24	7	trinucleotide	AAC	8
SMUC17514_TC01	1051	1074	24	14	trinucleotide	ATC	8
SMUC17515_TC01	3	20	18	15	trinucleotide	AAT	6
SMUC17515_TC01	186	206	21	11	trinucleotide	AAG	7
SMUC17602_TC01	360	380	21	18	trinucleotide	AAC	7
SMUC17790_TC01	1408	1437	30	20	trinucleotide	AAG	10
SMUC17820_TC02	1	21	21	18	trinucleotide	AAT	7
SMUC17820_TC03	1	21	21	18	trinucleotide	AAT	7
SMUC17868_TC01	805	824	20	16	tetranucleotide	AATT	5
SMUC17871_TC01	1	22	22	20	dinucleotide	AG	11
SMUC17940_TC01	1446	1479	34	17	trinucleotide	AAG	11
SMUC18023_TC01	2	22	21	18	trinucleotide	AAG	7
SMUC18072_TC01	1	18	18	15	trinucleotide	ATC	6
SMUC18074_TC01	1	18	18	15	trinucleotide	ATC	6
SMUC18085_TC01	177	194	18	15	trinucleotide	AAG	6
SMUC18085_TC02	177	194	18	15	trinucleotide	AAG	6
SMUC18087_TC02	30	47	18	15	trinucleotide	AAC	6
SMUC18088_TC01	30	47	18	15	trinucleotide	AAC	6
SMUC18093_TC01	211	231	21	18	trinucleotide	ACC	7
SMUC18118_TC01	57	76	20	16	tetranucleotide	AAAT	5
SMUC18222_TC01	1075	1095	21	18	trinucleotide	AGG	7
SMUC18263_TC01	4	33	30	20	trinucleotide	AAC	10
SMUC18264_TC01	997	1017	21	18	trinucleotide	AAT	7
SMUC18266_TC01	1	18	18	15	trinucleotide	AAT	6
SMUC18279_TC01	1	24	24	21	trinucleotide	AAT	8
SMUC18279_TC02	1	24	24	21	trinucleotide	AAT	8
SMUC18279_TC03	1	24	24	21	trinucleotide	AAT	8
SMUC18329_TC01	1289	1306	18	8	trinucleotide	ATC	6
SMUC18329_TC02	1516	1533	18	8	trinucleotide	ATC	6
SMUC18329_TC03	1599	1616	18	8	trinucleotide	ATC	6
SMUC18329_TC04	1372	1389	18	8	trinucleotide	ATC	6
SMUC18358_TC01	3	23	21	11	trinucleotide	ATC	7
SMUC18377_TC01	195	230	36	19	trinucleotide	AGG	12
SMUC18437_TC01	30	49	20	18	dinucleotide	AG	10
SMUC18544_TC01	81	98	18	8	trinucleotide	AAT	6
SMUC18589_TC01	1258	1281	24	21	trinucleotide	ATC	8
SMUC18590_TC01	1	21	21	18	trinucleotide	ATC	7
SMUC18618_TC01	286	305	20	11	dinucleotide	AT	10
SMUC18618_TC02	286	305	20	11	dinucleotide	AT	10
SMUC18618_TC03	286	305	20	11	dinucleotide	AT	10
SMUC18656_TC01	3494	3513	20	16	tetranucleotide	ACTC	5
SMUC18696_TC01	1027	1044	18	15	trinucleotide	AGG	6
SMUC18697_TC01	910	927	18	15	trinucleotide	AGG	6
SMUC18699_TC01	197	214	18	15	trinucleotide	AAC	6
SMUC18700_TC01	152	169	18	15	trinucleotide	AAC	6
SMUC18703_TC01	1212	1235	24	14	trinucleotide	ATC	8
SMUC18709_TC01	530	557	28	19	dinucleotide	AT	14
SMUC18709_TC02	530	557	28	19	dinucleotide	AT	14
SMUC18818_TC01	5453	5473	21	11	trinucleotide	AAG	7
SMUC18818_TC02	4060	4080	21	11	trinucleotide	AAG	7
SMUC18818_TC03	5013	5033	21	11	trinucleotide	AAG	7
SMUC18821_TC01	227	259	33	16	trinucleotide	AAT	11
SMUC18876_TC01	5024	5044	21	18	trinucleotide	ATC	7
SMUC18884_TC01	764	784	21	18	trinucleotide	AAC	7
SMUC18887_TC01	409	429	21	18	trinucleotide	AAT	7
SMUC18888_TC01	446	466	21	18	trinucleotide	AAT	7
SMUC19026_TC01	434	457	24	22	dinucleotide	AT	12
SMUC19026_TC02	402	425	24	22	dinucleotide	AT	12
SMUC00617_TC03	64	81	18	8	trinucleotide	AAG	6
SMUC19075_TC01	4	21	18	15	trinucleotide	AAC	6
SMUC19147_TC01	60	79	20	11	dinucleotide	AT	10
SMUC19152_TC01	3136	3155	20	18	dinucleotide	AG	10
SMUC19152_TC02	2778	2797	20	18	dinucleotide	AG	10
SMUC19243_TC01	1	21	21	18	trinucleotide	AAG	7
SMUC19243_TC02	1	21	21	18	trinucleotide	AAG	7
SMUC19243_TC03	1	21	21	18	trinucleotide	AAG	7
SMUC19290_TC01	1	21	21	18	trinucleotide	AGG	7
SMUC19291_TC01	1	24	24	21	trinucleotide	AGG	8
SMUC19295_TC01	170	189	20	11	trinucleotide	AAT	6
SMUC19316_TC01	114	131	18	8	trinucleotide	AAG	6
SMUC19518_TC01	252	271	20	18	dinucleotide	AG	10
SMUC19519_TC01	2346	2365	20	18	dinucleotide	AG	10
SMUC19519_TC02	2240	2259	20	18	dinucleotide	AG	10
SMUC19519_TC03	2211	2230	20	18	dinucleotide	AG	10
SMUC19528_TC03	78	95	18	8	trinucleotide	AGG	6
SMUC19546_TC01	588	608	21	18	trinucleotide	ACC	7
SMUC19553_TC01	404	427	24	7	trinucleotide	ACC	8
SMUC19562_TC01	746	765	20	9	tetranucleotide	AAAT	5
SMUC19681_TC01	505	528	24	14	trinucleotide	AGG	8
SMUC19697_TC01	242	262	21	10	tetranucleotide	AAAG	5
SMUC19700_TC04	458	474	17	6	tetranucleotide	ACAT	4
SMUC19758_TC01	1	30	30	20	trinucleotide	AAT	10
SMUC19775_TC01	71	96	26	10	trinucleotide	ATC	8
SMUC19784_TC01	1	21	21	18	trinucleotide	ACC	7
SMUC19785_TC01	1	18	18	15	trinucleotide	ACC	6
SMUC19830_TC01	205	228	24	15	dinucleotide	AG	12
SMUC19863_TC01	2355	2374	20	16	tetranucleotide	AATC	5
SMUC19863_TC02	2660	2679	20	16	tetranucleotide	AATC	5
SMUC19863_TC03	2399	2418	20	16	tetranucleotide	AATC	5
SMUC20024_TC01	1716	1737	22	13	dinucleotide	AT	11
SMUC20024_TC02	1871	1892	22	13	dinucleotide	AT	11
SMUC20069_TC01	666	686	21	18	trinucleotide	ACG	7
SMUC20070_TC01	1389	1408	20	11	dinucleotide	AG	10
SMUC20089_TC01	1335	1364	30	13	trinucleotide	AAG	10
SMUC20089_TC02	1040	1069	30	13	trinucleotide	AAG	10
SMUC20155_TC01	259	282	24	21	trinucleotide	AAC	8
SMUC20155_TC02	259	282	24	21	trinucleotide	AAC	8
SMUC00739_TC02	1	20	20	18	dinucleotide	AT	10
SMUC20284_TC01	897	917	21	18	trinucleotide	AGG	7
SMUC20285_TC01	353	373	21	18	trinucleotide	AGG	7
SMUC20363_TC01	1	18	18	15	trinucleotide	AGG	6
SMUC20364_TC01	3	20	18	15	trinucleotide	AGG	6
SMUC20364_TC02	3	20	18	15	trinucleotide	AGG	6
SMUC20364_TC03	3	20	18	15	trinucleotide	AGG	6
SMUC20386_TC01	1	21	21	11	trinucleotide	AAC	7
SMUC20501_TC01	487	505	19	9	tetranucleotide	AAAT	4
SMUC20559_TC01	277	297	21	11	trinucleotide	AAG	7
SMUC20576_TC01	565	588	24	15	dinucleotide	AG	12
SMUC20578_TC01	1021	1040	20	11	dinucleotide	AG	10
SMUC20645_TC01	1	21	21	18	trinucleotide	ATC	7
SMUC20674_TC01	616	633	18	8	trinucleotide	AGC	6
SMUC20674_TC02	579	596	18	8	trinucleotide	AGC	6
SMUC20674_TC03	616	633	18	8	trinucleotide	AGC	6
SMUC20674_TC04	616	633	18	8	trinucleotide	AGC	6
SMUC20674_TC05	579	596	18	8	trinucleotide	AGC	6
SMUC20674_TC06	616	633	18	8	trinucleotide	AGC	6
SMUC20674_TC07	616	633	18	8	trinucleotide	AGC	6
SMUC20674_TC08	616	633	18	8	trinucleotide	AGC	6
SMUC20674_TC09	616	633	18	8	trinucleotide	AGC	6
SMUC20674_TC10	579	596	18	8	trinucleotide	AGC	6
SMUC20674_TC11	579	596	18	8	trinucleotide	AGC	6
SMUC20674_TC12	579	596	18	8	trinucleotide	AGC	6
SMUC20674_TC13	616	633	18	8	trinucleotide	AGC	6
SMUC20674_TC14	579	596	18	8	trinucleotide	AGC	6
SMUC20853_TC01	142	163	22	12	trinucleotide	AAG	7
SMUC20867_TC01	1	21	21	18	trinucleotide	AAT	7
SMUC20902_TC01	5376	5396	21	18	trinucleotide	AGC	7
SMUC20905_TC01	310	329	20	9	tetranucleotide	AAAT	5
SMUC20952_TC01	1	22	22	20	dinucleotide	AG	11
SMUC20972_TC01	1	20	20	18	dinucleotide	AT	10
SMUC20991_TC01	1420	1440	21	18	trinucleotide	AAC	7
SMUC20996_TC01	583	600	18	15	trinucleotide	AAT	6
SMUC20997_TC01	385	402	18	15	trinucleotide	AAT	6
SMUC21011_TC01	3023	3042	20	11	trinucleotide	AAG	6
SMUC00864_TC03	35	54	20	16	tetranucleotide	AGAT	5
SMUC00864_TC06	35	54	20	16	tetranucleotide	AGAT	5
SMUC00873_TC02	150	170	21	18	trinucleotide	AGC	7
SMUC21216_TC01	1840	1859	20	18	dinucleotide	AG	10
SMUC21216_TC02	2263	2282	20	18	dinucleotide	AG	10
SMUC21326_TC01	127	147	21	11	trinucleotide	AAG	7
SMUC21351_TC01	1	22	22	20	dinucleotide	AG	11
SMUC21395_TC01	337	360	24	20	tetranucleotide	ACAT	6
SMUC21395_TC02	337	360	24	20	tetranucleotide	ACAT	6
SMUC21395_TC03	337	360	24	20	tetranucleotide	ACAT	6
SMUC21456_TC01	1	21	21	18	trinucleotide	AAC	7
SMUC21456_TC02	1	21	21	18	trinucleotide	AAC	7
SMUC21517_TC01	1228	1247	20	18	dinucleotide	AT	10
SMUC21520_TC01	3267	3287	21	11	trinucleotide	AAT	7
SMUC21520_TC02	540	560	21	11	trinucleotide	AAT	7
SMUC21520_TC03	992	1012	21	11	trinucleotide	AAT	7
SMUC21591_TC01	79	102	24	20	tetranucleotide	ACAG	6
SMUC21591_TC02	46	78	33	11	dinucleotide	AG	16
SMUC21591_TC03	46	78	33	11	dinucleotide	AG	16
SMUC21591_TC04	46	78	33	11	dinucleotide	AG	16
SMUC21595_TC01	320	337	18	15	trinucleotide	ATC	6
SMUC21595_TC02	579	596	18	15	trinucleotide	ATC	6
SMUC21595_TC03	2282	2299	18	15	trinucleotide	ATC	6
SMUC21595_TC04	2318	2335	18	15	trinucleotide	ATC	6
SMUC21595_TC05	2419	2436	18	15	trinucleotide	ATC	6
SMUC21616_TC01	13	33	21	11	trinucleotide	ATC	7
SMUC21654_TC01	703	732	30	13	trinucleotide	AAG	10
SMUC21654_TC02	573	602	30	13	trinucleotide	AAG	10
SMUC21654_TC03	377	406	30	13	trinucleotide	AAG	10
SMUC21695_TC01	1	21	21	18	trinucleotide	AAG	7
SMUC21699_TC01	582	603	22	20	dinucleotide	AC	11
SMUC21704_TC01	1206	1229	24	21	trinucleotide	ACC	8
SMUC21917_TC01	1	22	22	13	dinucleotide	AT	11
SMUC21917_TC02	1	22	22	13	dinucleotide	AT	11
SMUC21917_TC03	1	22	22	13	dinucleotide	AT	11
SMUC21917_TC04	1	22	22	13	dinucleotide	AT	11
SMUC21981_TC01	177	196	20	16	tetranucleotide	AATT	5
SMUC22003_TC04	2717	2737	21	11	trinucleotide	ATC	7
SMUC22013_TC01	109	128	20	9	tetranucleotide	AAAT	5
SMUC22155_TC01	95	123	29	21	dinucleotide	AG	14
SMUC22176_TC01	2	22	21	18	trinucleotide	AAG	7
SMUC22264_TC01	690	709	20	18	dinucleotide	AG	10
SMUC22311_TC01	116	133	18	8	trinucleotide	AAC	6
SMUC22317_TC01	45	72	28	12	dinucleotide	AG	14
SMUC22317_TC02	45	72	28	12	dinucleotide	AG	14
SMUC01014_TC02	1	24	24	20	tetranucleotide	AAAG	6
SMUC01014_TC05	1	24	24	20	tetranucleotide	AAAG	6
SMUC22361_TC01	1059	1080	22	20	dinucleotide	AG	11
SMUC22361_TC03	964	985	22	20	dinucleotide	AG	11
SMUC22362_TC01	1	20	20	18	dinucleotide	AG	10
SMUC22377_TC02	1096	1115	20	18	dinucleotide	AG	10
SMUC22377_TC03	476	495	20	18	dinucleotide	AG	10
SMUC22378_TC01	457	477	21	11	trinucleotide	AAG	7
SMUC22380_TC01	215	235	21	18	trinucleotide	AGG	7
SMUC22457_TC01	2203	2220	18	8	trinucleotide	ATC	6
SMUC22464_TC01	1276	1298	23	15	dinucleotide	AG	11
SMUC22464_TC06	1276	1298	23	15	dinucleotide	AG	11
SMUC22505_TC01	537	554	18	8	trinucleotide	AAG	6
SMUC22505_TC02	876	893	18	8	trinucleotide	AAG	6
SMUC22505_TC03	829	846	18	8	trinucleotide	AAG	6
SMUC22518_TC01	1589	1609	21	18	trinucleotide	ACC	7
SMUC22520_TC01	905	925	21	18	trinucleotide	ATC	7
SMUC22525_TC01	867	886	20	16	tetranucleotide	AAAC	5
SMUC22525_TC02	1135	1154	20	16	tetranucleotide	AAAC	5
SMUC22525_TC03	712	731	20	16	tetranucleotide	AAAC	5
SMUC22567_TC01	1073	1090	18	15	trinucleotide	AAT	6
SMUC22567_TC03	915	932	18	15	trinucleotide	AAT	6
SMUC22567_TC04	915	932	18	15	trinucleotide	AAT	6
SMUC22576_TC01	94	114	21	18	trinucleotide	AAT	7
SMUC22598_TC01	1926	1944	19	9	trinucleotide	AAG	6
SMUC22598_TC02	1978	1996	19	9	trinucleotide	AAG	6
SMUC22637_TC01	1	24	24	21	trinucleotide	AAG	8
SMUC22657_TC02	91	111	21	11	trinucleotide	AAG	7
SMUC22657_TC03	91	111	21	11	trinucleotide	AAG	7
SMUC22717_TC01	247	267	21	18	trinucleotide	AAG	7
SMUC22741_TC01	1	18	18	15	trinucleotide	AAT	6
SMUC22742_TC01	461	478	18	15	trinucleotide	AAT	6
SMUC22763_TC01	282	302	21	18	trinucleotide	AGG	7
SMUC22770_TC01	168	188	21	11	trinucleotide	ATC	7
SMUC22770_TC02	223	243	21	11	trinucleotide	ATC	7
SMUC22770_TC03	223	243	21	11	trinucleotide	ATC	7
SMUC22770_TC04	160	180	21	11	trinucleotide	ATC	7
SMUC22863_TC01	391	411	21	11	trinucleotide	ACC	7
SMUC22866_TC01	3	24	22	20	dinucleotide	AT	11
SMUC22873_TC01	395	412	18	15	trinucleotide	AAG	6
SMUC22874_TC01	1076	1096	21	18	trinucleotide	AAG	7
SMUC22882_TC02	1470	1487	18	15	trinucleotide	ACC	6
SMUC22882_TC04	1536	1553	18	15	trinucleotide	ACC	6
SMUC22923_TC01	222	241	20	16	tetranucleotide	AAAC	5
SMUC22927_TC01	921	938	18	15	trinucleotide	AAG	6
SMUC22968_TC01	3	26	24	14	trinucleotide	ATC	8
SMUC22969_TC01	3	26	24	14	trinucleotide	ATC	8
SMUC22973_TC01	268	286	19	11	dinucleotide	AT	9
SMUC22973_TC02	268	286	19	11	dinucleotide	AT	9
SMUC22973_TC03	268	286	19	11	dinucleotide	AT	9
SMUC22973_TC04	268	286	19	11	dinucleotide	AT	9
SMUC22986_TC01	2191	2214	24	20	tetranucleotide	AAAC	6
SMUC22986_TC02	2089	2112	24	20	tetranucleotide	AAAC	6
SMUC22986_TC03	2057	2080	24	20	tetranucleotide	AAAC	6
SMUC22986_TC04	2027	2050	24	20	tetranucleotide	AAAC	6
SMUC22986_TC05	2267	2290	24	20	tetranucleotide	AAAC	6
SMUC22986_TC06	2205	2228	24	20	tetranucleotide	AAAC	6
SMUC22986_TC07	2235	2258	24	20	tetranucleotide	AAAC	6
SMUC22987_TC01	1	20	20	16	tetranucleotide	AAAC	5
SMUC23007_TC01	436	453	18	15	trinucleotide	AGG	6
SMUC23014_TC01	3313	3342	30	13	trinucleotide	ATC	10
SMUC23017_TC01	1796	1816	21	18	trinucleotide	AAC	7
SMUC23017_TC02	1704	1724	21	18	trinucleotide	AAC	7
SMUC23017_TC03	2403	2423	21	18	trinucleotide	AAC	7
SMUC23017_TC04	1483	1503	21	18	trinucleotide	AAC	7
SMUC23141_TC01	550	567	18	8	trinucleotide	AGG	6
SMUC23151_TC01	2552	2571	20	16	tetranucleotide	ATCC	5
SMUC23151_TC02	1739	1758	20	16	tetranucleotide	ATCC	5
SMUC23151_TC03	1871	1890	20	16	tetranucleotide	ATCC	5
SMUC23203_TC01	1	24	24	22	dinucleotide	AG	12
SMUC23203_TC02	1	24	24	22	dinucleotide	AG	12
SMUC23253_TC01	183	203	21	18	trinucleotide	ACC	7
SMUC23254_TC02	149	166	18	15	trinucleotide	ACG	6
SMUC23254_TC03	149	166	18	15	trinucleotide	ACG	6
SMUC23254_TC04	149	166	18	15	trinucleotide	ACG	6
SMUC23254_TC05	149	166	18	15	trinucleotide	ACG	6
SMUC23259_TC03	943	963	21	11	trinucleotide	ATC	7
SMUC23280_TC01	1094	1114	21	18	trinucleotide	AGG	7
SMUC23286_TC01	174	197	24	14	trinucleotide	AAG	8
SMUC23286_TC01	317	337	21	11	trinucleotide	AAG	7
SMUC23293_TC01	2244	2261	18	8	trinucleotide	ACC	6
SMUC23293_TC02	2390	2407	18	8	trinucleotide	ACC	6
SMUC23312_TC01	1	24	24	21	trinucleotide	AAC	8
SMUC23313_TC01	188	211	24	14	trinucleotide	ACC	8
SMUC23321_TC01	1	22	22	20	dinucleotide	AG	11
SMUC23321_TC02	1	22	22	20	dinucleotide	AG	11
SMUC23321_TC03	1	22	22	20	dinucleotide	AG	11
SMUC23321_TC04	1	22	22	20	dinucleotide	AG	11
SMUC23321_TC05	1	22	22	20	dinucleotide	AG	11
SMUC23321_TC06	1	22	22	20	dinucleotide	AG	11
SMUC23360_TC01	1	21	21	18	trinucleotide	AAC	7
SMUC23361_TC01	1	21	21	18	trinucleotide	AAC	7
SMUC23364_TC02	361	380	20	11	dinucleotide	AG	10
SMUC23395_TC01	4	27	24	21	trinucleotide	ACT	8
SMUC23401_TC01	1	22	22	20	dinucleotide	AT	11
SMUC23456_TC01	1	21	21	18	trinucleotide	ATC	7
SMUC23457_TC01	660	680	21	18	trinucleotide	ATC	7
SMUC01191_TC03	4	23	20	18	dinucleotide	AT	10
SMUC23588_TC01	1	24	24	20	tetranucleotide	AAAG	6
SMUC23588_TC03	1	24	24	20	tetranucleotide	AAAG	6
SMUC23588_TC04	1	24	24	20	tetranucleotide	AAAG	6
SMUC23620_TC01	84	110	27	19	dinucleotide	AT	13
SMUC23627_TC01	99	116	18	15	trinucleotide	CCG	6
SMUC23641_TC02	23	42	20	9	tetranucleotide	AACC	5
SMUC23648_TC01	2420	2440	21	18	trinucleotide	AGC	7
SMUC23648_TC01	2784	2804	21	18	trinucleotide	AAG	7
SMUC23648_TC02	1159	1179	21	18	trinucleotide	AGC	7
SMUC23648_TC02	1523	1543	21	18	trinucleotide	AAG	7
SMUC23649_TC02	2559	2576	18	15	trinucleotide	ATC	6
SMUC23665_TC01	1	21	21	18	trinucleotide	AAC	7
SMUC23741_TC01	360	380	21	18	trinucleotide	AAC	7
SMUC23743_TC01	52	75	24	21	trinucleotide	AAC	8
SMUC23780_TC01	3	23	21	18	trinucleotide	ATC	7
SMUC23803_TC01	1026	1044	19	11	dinucleotide	AG	9
SMUC23848_TC01	1	20	20	16	tetranucleotide	AAAT	5
SMUC23866_TC01	1044	1063	20	18	dinucleotide	AT	10
SMUC23920_TC01	251	268	18	15	trinucleotide	AAT	6
SMUC23926_TC01	2902	2925	24	15	dinucleotide	AC	12
SMUC23936_TC01	1	21	21	18	trinucleotide	ACC	7
SMUC23939_TC01	1	27	27	17	trinucleotide	ACC	9
SMUC23940_TC01	661	684	24	21	trinucleotide	ACC	8
SMUC23951_TC01	1	18	18	8	trinucleotide	AAT	6
SMUC23952_TC01	4	21	18	8	trinucleotide	AAT	6
SMUC23963_TC01	1181	1198	18	15	trinucleotide	AAG	6
SMUC23982_TC01	1	21	21	18	trinucleotide	AGC	7
SMUC01233_TC02	1	24	24	21	trinucleotide	AGC	8
SMUC01233_TC03	1	24	24	21	trinucleotide	AGC	8
SMUC01233_TC04	1	24	24	21	trinucleotide	AGC	8
SMUC01233_TC05	1	24	24	21	trinucleotide	AGC	8
SMUC24005_TC01	80	99	20	9	tetranucleotide	ACAT	5
SMUC24005_TC02	80	99	20	9	tetranucleotide	ACAT	5
SMUC24005_TC03	80	99	20	9	tetranucleotide	ACAT	5
SMUC24005_TC04	80	99	20	9	tetranucleotide	ACAT	5
SMUC24017_TC03	2255	2278	24	14	trinucleotide	AAG	8
SMUC24119_TC03	2225	2244	20	11	dinucleotide	AC	10
SMUC24119_TC06	1847	1866	20	11	dinucleotide	AC	10
SMUC24170_TC01	2627	2647	21	18	trinucleotide	AAG	7
SMUC24185_TC01	666	685	20	16	tetranucleotide	AAAC	5
SMUC01263_TC03	18	37	20	18	dinucleotide	AT	10
SMUC01263_TC04	18	37	20	18	dinucleotide	AT	10
SMUC24320_TC01	395	412	18	15	trinucleotide	AAG	6
SMUC24320_TC02	395	415	21	18	trinucleotide	AAG	7
SMUC24357_TC01	4	21	18	15	trinucleotide	AAG	6
SMUC24401_TC01	1565	1585	21	18	trinucleotide	AAG	7
SMUC24401_TC02	4798	4818	21	18	trinucleotide	AAG	7
SMUC24401_TC03	5151	5171	21	18	trinucleotide	AAG	7
SMUC24415_TC01	1	21	21	18	trinucleotide	AAG	7
SMUC24416_TC01	1	21	21	18	trinucleotide	AAG	7
SMUC24455_TC01	198	224	27	17	trinucleotide	ATC	9
SMUC24459_TC01	121	138	18	8	trinucleotide	AAT	6
SMUC24554_TC01	591	611	21	18	trinucleotide	AAG	7
SMUC24554_TC02	591	611	21	18	trinucleotide	AAG	7
SMUC24589_TC01	405	425	21	11	trinucleotide	ACC	7
SMUC24589_TC02	177	197	21	11	trinucleotide	ATC	7
SMUC24589_TC03	177	197	21	11	trinucleotide	ATC	7
SMUC24589_TC03	433	456	24	14	trinucleotide	ACC	8
SMUC24589_TC04	394	417	24	14	trinucleotide	ACC	8
SMUC24615_TC01	1	24	24	22	dinucleotide	AG	12
SMUC24616_TC01	365	386	22	20	dinucleotide	AG	11
SMUC24635_TC01	77	96	20	11	dinucleotide	AG	10
SMUC24635_TC02	77	96	20	11	dinucleotide	AG	10
SMUC24664_TC01	118	138	21	18	trinucleotide	AAG	7
SMUC24664_TC01	409	431	23	13	tetranucleotide	AATT	5
SMUC24682_TC01	170	190	21	18	trinucleotide	CCG	7
SMUC24682_TC03	170	190	21	18	trinucleotide	CCG	7
SMUC24682_TC04	558	578	21	18	trinucleotide	CCG	7
SMUC24761_TC01	408	425	18	15	trinucleotide	AAG	6
SMUC24761_TC02	408	425	18	15	trinucleotide	AAG	6
SMUC01353_TC05	3946	3978	33	23	trinucleotide	ACC	11
SMUC01353_TC06	4017	4049	33	23	trinucleotide	ACC	11
SMUC01353_TC08	3422	3454	33	23	trinucleotide	ACC	11
SMUC01353_TC09	3933	3965	33	23	trinucleotide	ACC	11
SMUC24767_TC01	1	21	21	18	trinucleotide	AAG	7
SMUC24770_TC01	1	21	21	18	trinucleotide	AAG	7
SMUC24787_TC01	436	457	22	20	dinucleotide	AG	11
SMUC24791_TC02	1	22	22	20	dinucleotide	AG	11
SMUC24804_TC01	2346	2366	21	11	trinucleotide	ATC	7
SMUC24804_TC02	2423	2443	21	11	trinucleotide	ATC	7
SMUC24866_TC01	537	557	21	11	trinucleotide	ACC	7
SMUC24868_TC01	1	22	22	13	dinucleotide	AT	11
SMUC24870_TC01	1	22	22	13	dinucleotide	AT	11
SMUC24897_TC01	353	372	20	18	dinucleotide	AC	10
SMUC24945_TC01	1521	1540	20	18	dinucleotide	AC	10
SMUC24945_TC02	1625	1644	20	18	dinucleotide	AC	10
SMUC24945_TC03	1040	1059	20	18	dinucleotide	AC	10
SMUC24962_TC01	1480	1497	18	15	trinucleotide	AGC	6
SMUC24962_TC02	1477	1494	18	15	trinucleotide	AGC	6
SMUC01390_TC02	1	21	21	18	trinucleotide	AGG	7
SMUC25013_TC01	3	23	21	18	trinucleotide	AAG	7
SMUC25014_TC01	812	829	18	15	trinucleotide	AAG	6
SMUC25028_TC01	1	22	22	13	dinucleotide	AT	11
SMUC25050_TC01	539	562	24	14	trinucleotide	AAC	8
SMUC25059_TC01	703	720	18	15	trinucleotide	ATC	6
SMUC25077_TC01	658	687	30	20	trinucleotide	AAC	10
SMUC25077_TC01	839	862	24	14	trinucleotide	AAC	8
SMUC25077_TC02	202	225	24	14	trinucleotide	AAC	8
SMUC25106_TC01	3267	3288	22	20	dinucleotide	AC	11
SMUC25106_TC04	3319	3340	22	20	dinucleotide	AC	11
SMUC25108_TC01	2	23	22	20	dinucleotide	AC	11
SMUC25107_TC03	315	336	22	20	dinucleotide	AC	11
SMUC25106_TC05	2261	2282	22	20	dinucleotide	AC	11
SMUC25123_TC01	293	313	21	18	trinucleotide	AGG	7
SMUC25123_TC01	718	735	18	15	trinucleotide	ACT	6
SMUC25146_TC02	2562	2579	18	15	trinucleotide	AAT	6
SMUC25157_TC01	915	932	18	15	trinucleotide	AAG	6
SMUC25157_TC01	1131	1151	21	18	trinucleotide	AAG	7
SMUC25157_TC02	915	932	18	15	trinucleotide	AAG	6
SMUC25157_TC02	1229	1249	21	18	trinucleotide	AAG	7
SMUC25177_TC01	643	662	20	18	dinucleotide	AG	10
SMUC25177_TC02	719	738	20	18	dinucleotide	AG	10
SMUC25205_TC05	737	756	20	9	tetranucleotide	AAAT	5
SMUC25272_TC01	223	243	21	11	trinucleotide	AAC	7
SMUC01473_TC03	294	314	21	18	trinucleotide	AGG	7
SMUC25496_TC01	1	24	24	21	trinucleotide	AGG	8
SMUC25496_TC01	1056	1079	24	21	trinucleotide	ACC	8
SMUC25540_TC01	68	91	24	14	trinucleotide	AAG	8
SMUC25541_TC01	68	91	24	14	trinucleotide	AAG	8
SMUC25544_TC06	1	22	22	20	dinucleotide	AG	11
SMUC25544_TC09	1	22	22	20	dinucleotide	AG	11
SMUC25623_TC02	249	269	21	18	trinucleotide	AAC	7
SMUC25667_TC01	80	97	18	8	trinucleotide	ATC	6
SMUC25685_TC02	332	354	23	15	dinucleotide	AG	11
SMUC25720_TC01	1702	1728	27	10	trinucleotide	AAG	9
SMUC25720_TC02	1806	1832	27	10	trinucleotide	AAG	9
SMUC25722_TC01	4	24	21	18	trinucleotide	AGC	7
SMUC25786_TC01	342	366	25	17	dinucleotide	AT	12
SMUC25801_TC03	1	20	20	18	dinucleotide	AT	10
SMUC25801_TC04	1	20	20	18	dinucleotide	AT	10
SMUC25883_TC01	580	597	18	15	trinucleotide	AAG	6
SMUC25883_TC02	776	793	18	15	trinucleotide	AAG	6
SMUC25884_TC01	977	994	18	8	trinucleotide	AAG	6
SMUC25991_TC01	1	20	20	18	dinucleotide	AG	10
SMUC25999_TC01	1	21	21	18	trinucleotide	AAG	7
SMUC26004_TC01	223	243	21	18	trinucleotide	CCG	7
SMUC26028_TC01	1	21	21	18	trinucleotide	AGC	7
SMUC26029_TC01	1	21	21	18	trinucleotide	AGC	7
SMUC26068_TC01	515	533	19	9	trinucleotide	AAC	6
SMUC26096_TC01	1	24	24	15	dinucleotide	AT	12
SMUC01581_TC04	12	31	20	18	dinucleotide	AC	10
SMUC26152_TC01	540	560	21	18	trinucleotide	AAT	7
SMUC26152_TC01	1654	1673	20	18	dinucleotide	AT	10
SMUC26152_TC02	1972	1991	20	18	dinucleotide	AT	10
SMUC26152_TC03	2084	2103	20	18	dinucleotide	AT	10
SMUC26189_TC02	1	18	18	15	trinucleotide	AAG	6
SMUC26364_TC01	1167	1186	20	18	dinucleotide	AT	10
SMUC26398_TC01	537	566	30	14	trinucleotide	AAG	10
SMUC01633_TC04	1	33	33	9	trinucleotide	AAG	11
SMUC26437_TC01	1	24	24	21	trinucleotide	AGG	8
SMUC26453_TC02	812	833	22	20	dinucleotide	AG	11
SMUC26485_TC01	528	545	18	15	trinucleotide	AAG	6
SMUC26546_TC01	2250	2271	22	20	dinucleotide	AT	11
SMUC26546_TC02	2250	2271	22	20	dinucleotide	AT	11
SMUC26546_TC03	2250	2271	22	20	dinucleotide	AT	11
SMUC26546_TC04	2250	2271	22	20	dinucleotide	AT	11
SMUC26546_TC05	2250	2271	22	20	dinucleotide	AT	11
SMUC26546_TC06	2250	2271	22	20	dinucleotide	AT	11
SMUC26546_TC07	2250	2271	22	20	dinucleotide	AT	11
SMUC26546_TC08	2250	2271	22	20	dinucleotide	AT	11
SMUC26546_TC09	2250	2271	22	20	dinucleotide	AT	11
SMUC26546_TC10	2250	2271	22	20	dinucleotide	AT	11
SMUC26547_TC01	253	274	22	20	dinucleotide	AT	11
SMUC26581_TC02	2025	2053	29	20	trinucleotide	AAG	9
SMUC26592_TC01	8	27	20	9	tetranucleotide	AAAC	5
SMUC26625_TC01	1	21	21	18	trinucleotide	AAG	7
SMUC26695_TC01	1154	1175	22	20	dinucleotide	AC	11
SMUC26703_TC01	1253	1282	30	13	trinucleotide	AAT	10
SMUC26723_TC01	625	642	18	8	trinucleotide	ACT	6
SMUC26756_TC01	1251	1271	21	18	trinucleotide	AAG	7
SMUC26858_TC01	42	61	20	18	dinucleotide	AT	10
SMUC26866_TC01	28	47	20	16	tetranucleotide	AGAT	5
SMUC26870_TC01	404	421	18	15	trinucleotide	AAC	6
SMUC26901_TC02	4	23	20	16	tetranucleotide	AAAT	5
SMUC01712_TC03	1	21	21	18	trinucleotide	AAT	7
SMUC26970_TC01	789	808	20	16	tetranucleotide	AAAT	5
SMUC26971_TC01	1	22	22	20	dinucleotide	AC	11
SMUC26971_TC02	1	22	22	20	dinucleotide	AC	11
SMUC27028_TC01	1240	1260	21	18	trinucleotide	AAG	7
SMUC27028_TC02	1240	1260	21	18	trinucleotide	AAG	7
SMUC27028_TC04	1240	1260	21	18	trinucleotide	AAG	7
SMUC27029_TC01	1	24	24	21	trinucleotide	AAG	8
SMUC27071_TC01	1	18	18	15	trinucleotide	ATC	6
SMUC27072_TC01	3505	3525	21	18	trinucleotide	ATC	7
SMUC27087_TC01	1758	1777	20	18	dinucleotide	AG	10
SMUC27087_TC02	1409	1428	20	18	dinucleotide	AG	10
SMUC27087_TC03	1444	1463	20	18	dinucleotide	AG	10
SMUC27146_TC01	281	301	21	18	trinucleotide	AAC	7
SMUC27229_TC01	1	20	20	18	dinucleotide	AT	10
SMUC27294_TC01	718	738	21	11	trinucleotide	ATC	7
SMUC27295_TC01	713	736	24	14	trinucleotide	ATC	8
SMUC27295_TC02	713	736	24	14	trinucleotide	ATC	8
SMUC27322_TC01	190	209	20	18	dinucleotide	AT	10
SMUC27322_TC02	190	209	20	18	dinucleotide	AT	10
SMUC27322_TC03	190	209	20	18	dinucleotide	AT	10
SMUC27330_TC02	538	561	24	14	trinucleotide	AAG	8
SMUC27428_TC01	156	197	42	18	trinucleotide	AAG	14
SMUC27428_TC03	156	197	42	18	trinucleotide	AAG	14
SMUC27428_TC05	156	197	42	18	trinucleotide	AAG	14
SMUC27428_TC08	156	197	42	18	trinucleotide	AAG	14
SMUC27428_TC09	156	197	42	18	trinucleotide	AAG	14
SMUC27428_TC12	156	197	42	18	trinucleotide	AAG	14
SMUC27431_TC05	11	33	23	15	dinucleotide	AC	11
SMUC27431_TC06	11	33	23	15	dinucleotide	AC	11
SMUC27431_TC08	11	33	23	15	dinucleotide	AC	11
SMUC27431_TC09	11	33	23	15	dinucleotide	AC	11
SMUC27431_TC10	11	33	23	15	dinucleotide	AC	11
SMUC27431_TC11	11	33	23	15	dinucleotide	AC	11
SMUC27431_TC12	11	33	23	15	dinucleotide	AC	11
SMUC27467_TC01	45	68	24	15	dinucleotide	AT	12
SMUC27482_TC01	1554	1574	21	11	trinucleotide	AAG	7
SMUC27485_TC01	2	20	19	9	trinucleotide	AAG	6
SMUC27496_TC01	2274	2292	19	9	trinucleotide	AAG	6
SMUC27556_TC02	2763	2783	21	18	trinucleotide	ACC	7
SMUC27556_TC03	910	930	21	18	trinucleotide	ACC	7
SMUC27556_TC05	2831	2851	21	18	trinucleotide	ACC	7
SMUC27556_TC06	881	901	21	18	trinucleotide	ACC	7
SMUC27587_TC01	721	744	24	21	trinucleotide	AAC	8
SMUC27587_TC02	530	550	21	18	trinucleotide	ATC	7
SMUC27587_TC02	679	702	24	21	trinucleotide	AAC	8
SMUC27587_TC03	1358	1381	24	21	trinucleotide	AAC	8
SMUC27654_TC02	3665	3684	20	16	tetranucleotide	AAAC	5
SMUC27697_TC01	825	845	21	18	trinucleotide	ACC	7
SMUC27703_TC01	1824	1852	29	13	trinucleotide	AAG	9
SMUC27720_TC01	1937	1961	25	10	dinucleotide	AG	12
SMUC27801_TC01	1	21	21	18	trinucleotide	ACC	7
SMUC27801_TC04	1	21	21	18	trinucleotide	ACC	7
SMUC27801_TC05	1	21	21	18	trinucleotide	ACC	7
SMUC27807_TC02	1572	1592	21	18	trinucleotide	ACT	7
SMUC27809_TC05	403	422	20	16	tetranucleotide	AACC	5
SMUC27849_TC02	1	21	21	18	trinucleotide	ATC	7
SMUC27849_TC04	1	21	21	18	trinucleotide	ATC	7
SMUC27853_TC01	285	308	24	21	trinucleotide	AAG	8
SMUC27853_TC02	660	683	24	21	trinucleotide	AAG	8
SMUC27853_TC03	561	584	24	21	trinucleotide	AAG	8
SMUC27853_TC06	561	584	24	21	trinucleotide	AAG	8
SMUC27853_TC06	585	605	21	11	trinucleotide	AAT	7
SMUC27853_TC07	660	683	24	21	trinucleotide	AAG	8
SMUC27853_TC07	684	704	21	11	trinucleotide	AAT	7
SMUC27853_TC08	4295	4315	21	18	trinucleotide	AAG	7
SMUC27853_TC09	4295	4315	21	18	trinucleotide	AAG	7
SMUC27854_TC01	106	129	24	15	dinucleotide	AT	12
SMUC01870_TC05	1	26	26	17	trinucleotide	AAC	8
SMUC27897_TC01	27	47	21	11	trinucleotide	AAT	7
SMUC27912_TC01	3052	3075	24	14	trinucleotide	ACG	8
SMUC27912_TC04	3131	3154	24	14	trinucleotide	ACG	8
SMUC01884_TC03	1	21	21	18	trinucleotide	AGC	7
SMUC27945_TC01	2874	2893	20	11	dinucleotide	AT	10
SMUC27981_TC01	944	961	18	8	trinucleotide	AAG	6
SMUC28011_TC01	197	217	21	11	trinucleotide	ATC	7
SMUC28016_TC01	197	217	21	11	trinucleotide	ATC	7
SMUC28024_TC01	2	21	20	18	dinucleotide	AT	10
SMUC28031_TC01	2355	2375	21	18	trinucleotide	AAG	7
SMUC28041_TC01	2972	2997	26	17	trinucleotide	AAC	8
SMUC28050_TC01	1573	1594	22	20	dinucleotide	AG	11
SMUC28050_TC02	1	20	20	18	dinucleotide	AG	10
SMUC28050_TC04	1895	1916	22	20	dinucleotide	AG	11
SMUC28115_TC01	1239	1259	21	18	trinucleotide	ATC	7
SMUC28145_TC01	132	155	24	14	trinucleotide	AGC	8
SMUC28146_TC01	1	23	23	8	dinucleotide	AG	11
SMUC28164_TC01	1546	1566	21	18	trinucleotide	AAT	7
SMUC28185_TC01	1667	1688	22	20	dinucleotide	AC	11
SMUC28185_TC03	1178	1199	22	20	dinucleotide	AC	11
SMUC28185_TC04	1667	1688	22	20	dinucleotide	AC	11
SMUC28185_TC07	1178	1199	22	20	dinucleotide	AC	11
SMUC28192_TC01	1897	1914	18	15	trinucleotide	AAG	6
SMUC28319_TC02	1192	1209	18	15	trinucleotide	AAT	6
SMUC28361_TC01	506	526	21	11	trinucleotide	AAT	7
SMUC28395_TC01	1	18	18	15	trinucleotide	AGG	6
SMUC28404_TC03	1259	1279	21	11	trinucleotide	AAT	7
SMUC28404_TC04	1259	1279	21	11	trinucleotide	AAT	7
SMUC28491_TC01	174	194	21	18	trinucleotide	ATC	7
SMUC28519_TC03	2995	3018	24	20	tetranucleotide	AAAG	6
SMUC28519_TC04	4344	4367	24	20	tetranucleotide	AAAG	6
SMUC28526_TC01	179	196	18	15	trinucleotide	AGG	6
SMUC28526_TC02	179	199	21	18	trinucleotide	AGG	7
SMUC28526_TC03	179	199	21	18	trinucleotide	AGG	7
SMUC28526_TC04	179	199	21	18	trinucleotide	AGG	7
SMUC28526_TC05	179	199	21	18	trinucleotide	AGG	7
SMUC28554_TC01	294	313	20	18	dinucleotide	AT	10
SMUC28554_TC03	294	313	20	18	dinucleotide	AT	10
SMUC28569_TC02	505	522	18	15	trinucleotide	AAG	6
SMUC28569_TC03	505	522	18	15	trinucleotide	AAG	6
SMUC28569_TC03	834	854	21	11	trinucleotide	ACC	7
SMUC28569_TC04	1238	1255	18	15	trinucleotide	AAG	6
SMUC28569_TC05	505	522	18	15	trinucleotide	AAG	6
SMUC28569_TC05	834	854	21	11	trinucleotide	ACC	7
SMUC28592_TC01	500	531	32	16	trinucleotide	AAG	10
SMUC28592_TC02	373	404	32	16	trinucleotide	AAG	10
SMUC28592_TC04	1796	1827	32	16	trinucleotide	AAG	10
SMUC28595_TC01	326	346	21	18	trinucleotide	AAG	7
SMUC28595_TC02	716	736	21	18	trinucleotide	AAG	7
SMUC28597_TC01	266	286	21	18	trinucleotide	AAG	7
SMUC02011_TC05	140	160	21	11	trinucleotide	AAG	7
SMUC28642_TC03	1	21	21	18	trinucleotide	AAG	7
SMUC28647_TC01	1	22	22	13	dinucleotide	AT	11
SMUC28672_TC01	1	20	20	18	dinucleotide	AT	10
SMUC28687_TC01	1	23	23	15	dinucleotide	AG	11
SMUC28717_TC01	141	161	21	18	trinucleotide	AAG	7
SMUC28765_TC01	1	22	22	13	dinucleotide	AG	11
SMUC28766_TC02	1	22	22	13	dinucleotide	AG	11
SMUC28771_TC01	586	605	20	18	dinucleotide	AG	10
SMUC28771_TC02	586	605	20	18	dinucleotide	AG	10
SMUC28771_TC03	586	605	20	18	dinucleotide	AG	10
SMUC28771_TC04	586	605	20	18	dinucleotide	AG	10
SMUC28773_TC03	758	778	21	11	trinucleotide	AGG	7
SMUC28773_TC04	679	699	21	11	trinucleotide	AGG	7
SMUC28799_TC01	1	21	21	18	trinucleotide	AAC	7
SMUC28800_TC09	1024	1047	24	21	trinucleotide	AAC	8
SMUC28845_TC01	702	725	24	14	trinucleotide	AAG	8
SMUC28851_TC01	5258	5278	21	11	trinucleotide	AAG	7
SMUC28851_TC02	5258	5278	21	11	trinucleotide	AAG	7
SMUC28891_TC03	104	123	20	18	dinucleotide	AG	10
SMUC28905_TC01	10	27	18	15	trinucleotide	AAG	6
SMUC28905_TC02	10	27	18	15	trinucleotide	AAG	6
SMUC28949_TC01	1	20	20	18	dinucleotide	AT	10
SMUC29025_TC01	1	22	22	20	dinucleotide	AT	11
SMUC29026_TC01	3	22	20	18	dinucleotide	AT	10
SMUC02100_TC03	889	909	21	18	trinucleotide	AAC	7
SMUC02100_TC10	889	909	21	18	trinucleotide	AAC	7
SMUC29163_TC01	84	101	18	15	trinucleotide	AAG	6
SMUC29192_TC01	247	267	21	18	trinucleotide	AAG	7
SMUC29195_TC01	160	183	24	14	trinucleotide	ACC	8
SMUC29195_TC03	160	183	24	14	trinucleotide	ACC	8
SMUC29195_TC05	160	183	24	14	trinucleotide	ACC	8
SMUC29195_TC07	160	183	24	14	trinucleotide	ACC	8
SMUC29195_TC08	160	183	24	14	trinucleotide	ACC	8
SMUC29222_TC01	204	221	18	15	trinucleotide	AAC	6
SMUC29224_TC01	473	493	21	11	trinucleotide	AGG	7
SMUC29225_TC01	544	564	21	11	trinucleotide	AGG	7
SMUC02173_TC12	1269	1288	20	18	dinucleotide	AT	10
SMUC02188_TC02	1513	1536	24	22	dinucleotide	AC	12
SMUC02223_TC03	1	21	21	18	trinucleotide	AAT	7
SMUC29553_TC01	16	35	20	9	tetranucleotide	AAAT	5
SMUC29556_TC01	399	423	25	17	dinucleotide	AG	12
SMUC29557_TC01	2089	2106	18	8	trinucleotide	AAG	6
SMUC29560_TC01	924	943	20	18	dinucleotide	AT	10
SMUC29560_TC03	924	943	20	18	dinucleotide	AT	10
SMUC29578_TC01	986	1005	20	16	tetranucleotide	AAAC	5
SMUC29581_TC01	3354	3383	30	9	dinucleotide	AG	15
SMUC29580_TC02	3079	3108	30	9	dinucleotide	AG	15
SMUC29588_TC01	262	282	21	18	trinucleotide	AAC	7
SMUC29590_TC01	124	143	20	18	dinucleotide	AG	10
SMUC29591_TC01	124	143	20	18	dinucleotide	AG	10
SMUC29643_TC01	1	21	21	18	trinucleotide	AAT	7
SMUC29643_TC01	1046	1066	21	18	trinucleotide	AAT	7
SMUC02248_TC02	5	22	18	15	trinucleotide	AAT	6
SMUC29646_TC01	194	211	18	15	trinucleotide	AAT	6
SMUC29677_TC01	346	363	18	15	trinucleotide	AAG	6
SMUC29677_TC02	346	363	18	15	trinucleotide	AAG	6
SMUC29677_TC03	346	363	18	15	trinucleotide	AAG	6
SMUC29677_TC04	346	363	18	15	trinucleotide	AAG	6
SMUC29677_TC05	346	363	18	15	trinucleotide	AAG	6
SMUC02259_TC03	1122	1141	20	18	dinucleotide	AG	10
SMUC29696_TC01	506	525	20	18	dinucleotide	AG	10
SMUC02263_TC02	201	227	27	10	trinucleotide	ACT	9
SMUC02263_TC04	201	227	27	10	trinucleotide	ACT	9
SMUC29733_TC01	1795	1812	18	8	trinucleotide	ATC	6
SMUC29733_TC02	2358	2375	18	8	trinucleotide	ATC	6
SMUC29733_TC03	3006	3023	18	8	trinucleotide	ATC	6
SMUC29777_TC01	753	776	24	14	trinucleotide	AAC	8
SMUC29777_TC03	753	776	24	14	trinucleotide	AAC	8
SMUC29777_TC05	753	776	24	14	trinucleotide	AAC	8
SMUC29777_TC08	638	661	24	14	trinucleotide	AAC	8
SMUC29777_TC11	999	1022	24	14	trinucleotide	AAC	8
SMUC29780_TC01	184	207	24	8	dinucleotide	AG	12
SMUC29801_TC01	211	234	24	15	dinucleotide	AG	12
SMUC29801_TC02	211	234	24	15	dinucleotide	AG	12
SMUC29801_TC03	211	234	24	15	dinucleotide	AG	12
SMUC29801_TC04	211	234	24	15	dinucleotide	AG	12
SMUC29801_TC05	211	234	24	15	dinucleotide	AG	12
SMUC29926_TC01	517	537	21	18	trinucleotide	CCG	7
SMUC29933_TC01	340	360	21	11	trinucleotide	ATC	7
SMUC29933_TC01	362	385	24	21	trinucleotide	AAT	8
SMUC29933_TC02	352	372	21	11	trinucleotide	AAT	7
SMUC02315_TC03	2441	2458	18	15	trinucleotide	AGG	6
SMUC02315_TC04	1780	1797	18	15	trinucleotide	AGG	6
SMUC02324_TC02	1	20	20	18	dinucleotide	AG	10
SMUC29982_TC02	632	651	20	16	tetranucleotide	AAAC	5
SMUC29987_TC01	605	625	21	18	trinucleotide	AAG	7
SMUC29987_TC02	605	625	21	18	trinucleotide	AAG	7
SMUC29987_TC03	605	625	21	18	trinucleotide	AAG	7
SMUC30003_TC02	1496	1515	20	16	tetranucleotide	AAGG	5
SMUC30003_TC04	1547	1566	20	16	tetranucleotide	AAGG	5
SMUC30069_TC01	863	883	21	18	trinucleotide	AAG	7
SMUC30076_TC10	758	775	18	15	trinucleotide	AAC	6
SMUC30076_TC12	829	846	18	15	trinucleotide	AAC	6
SMUC30081_TC01	1	20	20	18	dinucleotide	AT	10
SMUC30081_TC01	1519	1539	21	11	trinucleotide	AGG	7
SMUC30080_TC04	1	21	21	18	trinucleotide	ACC	7
SMUC30080_TC04	145	168	24	14	trinucleotide	AGG	8
SMUC30080_TC12	1	21	21	18	trinucleotide	ACC	7
SMUC30080_TC12	145	168	24	14	trinucleotide	AGG	8
SMUC30080_TC13	1	21	21	18	trinucleotide	ACC	7
SMUC30080_TC13	145	168	24	14	trinucleotide	AGG	8
SMUC30086_TC01	334	357	24	21	trinucleotide	AGC	8
SMUC30087_TC01	1	24	24	21	trinucleotide	AGC	8
SMUC30088_TC01	2331	2351	21	18	trinucleotide	AGC	7
SMUC02365_TC05	1	22	22	20	dinucleotide	AT	11
SMUC02365_TC11	1	22	22	20	dinucleotide	AT	11
SMUC30210_TC04	2	23	22	20	dinucleotide	AT	11
SMUC30210_TC06	2	23	22	20	dinucleotide	AT	11
SMUC30226_TC01	2288	2308	21	18	trinucleotide	AGC	7
SMUC30226_TC03	1	18	18	15	trinucleotide	AAG	6
SMUC30226_TC04	1	18	18	15	trinucleotide	AAG	6
SMUC30226_TC05	1	18	18	15	trinucleotide	AAG	6
SMUC30226_TC05	2543	2563	21	18	trinucleotide	AGC	7
SMUC30262_TC01	4	23	20	18	dinucleotide	AT	10
SMUC30281_TC02	581	601	21	18	trinucleotide	AAG	7
SMUC30281_TC03	581	601	21	18	trinucleotide	AAG	7
SMUC30285_TC02	526	543	18	15	trinucleotide	AAC	6
SMUC30285_TC04	526	543	18	15	trinucleotide	AAC	6
SMUC30297_TC01	2	22	21	18	trinucleotide	AAG	7
SMUC30297_TC01	460	479	20	18	dinucleotide	AG	10
SMUC30298_TC01	2660	2680	21	18	trinucleotide	AAG	7
SMUC30329_TC01	1158	1179	22	20	dinucleotide	AG	11
SMUC30332_TC06	1	20	20	18	dinucleotide	AG	10
SMUC30332_TC10	1	20	20	18	dinucleotide	AG	10
SMUC02423_TC03	937	956	20	18	dinucleotide	AG	10
SMUC02429_TC07	1	20	20	18	dinucleotide	AG	10
SMUC02437_TC02	692	712	21	11	trinucleotide	AAC	7
SMUC02437_TC03	782	802	21	11	trinucleotide	AAC	7
SMUC30376_TC04	308	328	21	11	trinucleotide	ATC	7
SMUC02443_TC10	11	29	19	9	trinucleotide	AAC	6
SMUC30421_TC01	1098	1118	21	18	trinucleotide	AAG	7
SMUC30421_TC02	2054	2074	21	18	trinucleotide	AAG	7
SMUC30563_TC01	3559	3585	27	17	trinucleotide	AGC	9
SMUC30563_TC02	3559	3585	27	17	trinucleotide	AGC	9
SMUC30577_TC01	2029	2052	24	14	trinucleotide	AGG	8
SMUC30625_TC01	544	563	20	11	dinucleotide	AC	10
SMUC30701_TC01	1359	1379	21	18	trinucleotide	AAC	7
SMUC30715_TC02	1	21	21	18	trinucleotide	AAG	7
SMUC30718_TC01	130	150	21	18	trinucleotide	AAG	7
SMUC30726_TC01	1111	1134	24	21	trinucleotide	ATC	8
SMUC30726_TC02	313	336	24	21	trinucleotide	ATC	8
SMUC30726_TC03	1111	1134	24	21	trinucleotide	ATC	8
SMUC30726_TC04	1111	1134	24	21	trinucleotide	ATC	8
SMUC30726_TC05	135	154	20	18	dinucleotide	AG	10
SMUC30726_TC05	1144	1161	18	15	trinucleotide	AAG	6
SMUC30726_TC05	1219	1242	24	21	trinucleotide	ATC	8
SMUC30726_TC06	401	421	21	18	trinucleotide	ATC	7
SMUC30735_TC01	1601	1620	20	16	tetranucleotide	AAAG	5
SMUC30735_TC02	1151	1170	20	16	tetranucleotide	AAAG	5
SMUC30735_TC03	1151	1170	20	16	tetranucleotide	AAAG	5
SMUC30735_TC08	1601	1620	20	16	tetranucleotide	AAAG	5
SMUC30735_TC09	1601	1620	20	16	tetranucleotide	AAAG	5
SMUC30735_TC10	1151	1170	20	16	tetranucleotide	AAAG	5
SMUC30735_TC12	1151	1170	20	16	tetranucleotide	AAAG	5
SMUC30735_TC14	1151	1170	20	16	tetranucleotide	AAAG	5
SMUC30735_TC15	1601	1620	20	16	tetranucleotide	AAAG	5
SMUC30881_TC02	54	71	18	8	trinucleotide	CCG	6
SMUC30885_TC01	1	22	22	20	dinucleotide	AG	11
SMUC02626_TC11	323	346	24	22	dinucleotide	AG	12
SMUC02630_TC08	680	717	38	22	tetranucleotide	AGAT	9
SMUC30906_TC01	145	165	21	18	trinucleotide	CCG	7
SMUC30956_TC01	673	693	21	18	trinucleotide	CCG	7
SMUC30956_TC02	673	693	21	18	trinucleotide	CCG	7
SMUC30979_TC01	187	207	21	11	trinucleotide	AGC	7
SMUC30980_TC01	570	599	30	13	trinucleotide	AAC	10
SMUC31025_TC01	2614	2633	20	16	tetranucleotide	AAAG	5
SMUC31021_TC02	29	48	20	16	tetranucleotide	AAAG	5
SMUC02684_TC05	596	615	20	16	tetranucleotide	AAAG	5
SMUC02684_TC07	596	615	20	16	tetranucleotide	AAAG	5
SMUC02728_TC02	153	179	27	10	trinucleotide	AAG	9
SMUC02728_TC06	275	304	30	13	trinucleotide	AAG	10
SMUC02730_TC03	306	341	36	12	trinucleotide	AAG	12
SMUC02730_TC05	306	338	33	9	trinucleotide	AAG	11
SMUC02798_TC03	1386	1407	22	13	dinucleotide	AC	11
SMUC02798_TC04	1533	1554	22	13	dinucleotide	AC	11
SMUC02798_TC05	1671	1692	22	13	dinucleotide	AC	11
SMUC02798_TC07	1721	1742	22	13	dinucleotide	AC	11
SMUC02798_TC08	1560	1581	22	13	dinucleotide	AC	11
SMUC02798_TC09	1827	1848	22	13	dinucleotide	AC	11
SMUC02798_TC10	1646	1667	22	13	dinucleotide	AC	11
SMUC02814_TC04	155	176	22	20	dinucleotide	AT	11
SMUC02814_TC05	1	22	22	20	dinucleotide	AT	11
SMUC02814_TC07	1	22	22	20	dinucleotide	AT	11
SMUC02814_TC08	155	176	22	20	dinucleotide	AT	11
SMUC02814_TC09	1	22	22	20	dinucleotide	AT	11
SMUC02814_TC10	1	22	22	20	dinucleotide	AT	11
SMUC02814_TC11	1	22	22	20	dinucleotide	AT	11
SMUC02814_TC12	155	176	22	20	dinucleotide	AT	11
SMUC31320_TC01	502	521	20	16	tetranucleotide	AAAT	5
SMUC31335_TC01	1046	1069	24	15	dinucleotide	AG	12
SMUC31396_TC01	298	315	18	15	trinucleotide	AAC	6
SMUC31396_TC01	834	854	21	18	trinucleotide	AAC	7
SMUC31476_TC01	96	115	20	11	dinucleotide	AG	10
SMUC31486_TC01	1943	1963	21	11	trinucleotide	AAG	7
SMUC31523_TC01	756	779	24	14	trinucleotide	ATC	8
SMUC31531_TC01	1	22	22	20	dinucleotide	AT	11
SMUC31550_TC01	564	584	21	18	trinucleotide	AAG	7
SMUC31557_TC01	542	561	20	9	tetranucleotide	AATT	5
SMUC31565_TC01	80	100	21	11	trinucleotide	AAG	7
SMUC31606_TC01	4	24	21	11	trinucleotide	ACC	7
SMUC31606_TC01	124	144	21	11	trinucleotide	ACC	7
SMUC31627_TC01	1050	1070	21	18	trinucleotide	AAG	7
SMUC31633_TC01	1	24	24	21	trinucleotide	AAT	8
SMUC31635_TC01	466	487	22	13	dinucleotide	AG	11
SMUC31688_TC01	395	414	20	18	dinucleotide	AT	10
SMUC31711_TC01	289	308	20	11	dinucleotide	AG	10
SMUC31765_TC01	1	30	30	20	trinucleotide	AAT	10
SMUC31771_TC01	101	118	18	15	trinucleotide	AAG	6
SMUC31773_TC01	730	756	27	17	trinucleotide	ATC	9
SMUC31793_TC01	705	722	18	8	trinucleotide	AAG	6
SMUC31820_TC01	429	449	21	18	trinucleotide	ATC	7
SMUC31839_TC01	240	257	18	8	trinucleotide	AAC	6
SMUC31840_TC01	404	436	33	9	trinucleotide	ACC	11
SMUC31910_TC01	371	415	45	14	trinucleotide	ATC	15
SMUC31926_TC01	579	599	21	18	trinucleotide	AGG	7
SMUC31989_TC01	1290	1310	21	11	trinucleotide	AAG	7
SMUC32019_TC01	2389	2406	18	15	trinucleotide	AAG	6
SMUC32022_TC01	300	319	20	18	dinucleotide	AT	10
SMUC32061_TC01	26	45	20	16	tetranucleotide	AATT	5
SMUC32164_TC01	444	461	18	8	trinucleotide	AGG	6
SMUC32194_TC01	1	23	23	14	trinucleotide	AAG	7
SMUC32249_TC01	1	24	24	21	trinucleotide	ACC	8
SMUC32261_TC01	503	520	18	15	trinucleotide	AAC	6
SMUC32261_TC01	2097	2118	22	13	dinucleotide	AG	11
SMUC32265_TC01	516	539	24	14	trinucleotide	ATC	8
SMUC32275_TC01	554	574	21	18	trinucleotide	AAT	7
SMUC32329_TC01	2	25	24	20	tetranucleotide	AAAT	6
SMUC32386_TC01	214	231	18	15	trinucleotide	AAG	6
SMUC32553_TC01	1	21	21	18	trinucleotide	ACC	7
SMUC32589_TC01	6349	6373	25	15	trinucleotide	AAC	8
SMUC32604_TC01	1070	1087	18	8	trinucleotide	ACC	6
SMUC32627_TC01	1179	1199	21	11	trinucleotide	ATC	7
SMUC32774_TC01	170	189	20	11	dinucleotide	AG	10
SMUC32792_TC01	1	23	23	15	dinucleotide	AT	11
SMUC32950_TC01	971	991	21	18	trinucleotide	AAT	7
SMUC32982_TC01	281	304	24	8	dinucleotide	AT	12
SMUC33027_TC01	239	256	18	8	trinucleotide	AAG	6
SMUC33074_TC01	2547	2570	24	21	trinucleotide	ACT	8
SMUC33109_TC01	2772	2791	20	11	dinucleotide	AG	10
SMUC33127_TC01	2409	2426	18	15	trinucleotide	AAG	6
SMUC33128_TC01	261	295	35	26	trinucleotide	AAT	11
SMUC33149_TC01	5	22	18	15	trinucleotide	AAG	6
SMUC33185_TC01	190	210	21	18	trinucleotide	AAC	7
SMUC33210_TC01	1	20	20	18	dinucleotide	AT	10
SMUC33240_TC01	477	498	22	20	dinucleotide	AT	11
SMUC33247_TC01	3345	3362	18	8	trinucleotide	AGG	6
SMUC33292_TC01	37	56	20	18	dinucleotide	AG	10
SMUC33347_TC01	190	207	18	15	trinucleotide	AAG	6
SMUC33370_TC01	1	21	21	18	trinucleotide	AAT	7
SMUC33421_TC01	1268	1287	20	9	tetranucleotide	AAAT	5
SMUC33443_TC01	1068	1085	18	15	trinucleotide	ATC	6
SMUC33485_TC01	616	633	18	15	trinucleotide	AGG	6
SMUC33492_TC01	1629	1650	22	13	dinucleotide	AG	11
SMUC33504_TC01	12	32	21	11	trinucleotide	AAG	7
SMUC33505_TC01	297	314	18	15	trinucleotide	AAT	6
SMUC33532_TC01	1643	1666	24	13	tetranucleotide	AAAC	6
SMUC33540_TC01	1201	1220	20	18	dinucleotide	AT	10
SMUC33547_TC01	67	84	18	15	trinucleotide	AAG	6
SMUC33587_TC01	1592	1623	32	15	trinucleotide	AAG	10
SMUC33787_TC01	990	1010	21	11	trinucleotide	ATC	7
SMUC33906_TC01	5	31	27	10	tetranucleotide	AAAC	6
SMUC33958_TC01	107	135	29	14	dinucleotide	AG	14
SMUC34017_TC01	1304	1324	21	13	dinucleotide	AC	10
SMUC34021_TC01	1	21	21	18	trinucleotide	AGG	7
SMUC34084_TC01	1243	1263	21	18	trinucleotide	AAG	7
SMUC34114_TC01	521	541	21	18	trinucleotide	AGC	7
SMUC34137_TC01	1962	1982	21	11	trinucleotide	AGG	7
SMUC34137_TC01	2226	2243	18	15	trinucleotide	AGG	6
SMUC34167_TC01	1	20	20	18	dinucleotide	AT	10
SMUC34197_TC01	774	791	18	15	trinucleotide	ACC	6
SMUC34204_TC01	1	20	20	18	dinucleotide	AG	10
SMUC34218_TC01	24	44	21	11	trinucleotide	AGC	7
SMUC34281_TC01	592	612	21	18	trinucleotide	CCG	7
SMUC34299_TC01	349	366	18	15	trinucleotide	AAT	6
SMUC34322_TC01	830	847	18	15	trinucleotide	ATC	6
SMUC34355_TC01	493	513	21	11	trinucleotide	AAG	7
SMUC34356_TC01	505	522	18	8	trinucleotide	ACC	6
SMUC34375_TC01	201	222	22	20	dinucleotide	AT	11
SMUC34388_TC01	163	182	20	16	tetranucleotide	CCGG	5
SMUC34418_TC01	878	901	24	14	trinucleotide	AGG	8
SMUC34472_TC01	1621	1644	24	20	tetranucleotide	AGAT	6
SMUC34485_TC01	331	351	21	11	trinucleotide	ATC	7
SMUC34510_TC01	1	21	21	18	trinucleotide	ATC	7
SMUC34611_TC01	40	59	20	11	dinucleotide	AT	10
SMUC34641_TC01	1	20	20	18	dinucleotide	AT	10
SMUC34700_TC01	302	322	21	18	trinucleotide	ATC	7
SMUC34733_TC01	1	20	20	18	dinucleotide	AT	10
SMUC34753_TC01	231	252	22	13	dinucleotide	AC	11
SMUC34774_TC01	443	462	20	18	dinucleotide	AT	10
SMUC34784_TC01	1	21	21	18	trinucleotide	AAT	7
SMUC34798_TC01	286	306	21	11	trinucleotide	AAG	7
SMUC34811_TC01	814	840	27	10	trinucleotide	AAG	9
SMUC34858_TC01	934	951	18	15	trinucleotide	AAT	6
SMUC34925_TC01	2425	2442	18	15	trinucleotide	AAG	6
SMUC34936_TC01	1	24	24	15	dinucleotide	AG	12
SMUC34944_TC01	63	80	18	15	trinucleotide	AAC	6
SMUC34962_TC01	1	20	20	18	dinucleotide	AT	10
SMUC34968_TC01	269	289	21	18	trinucleotide	CCG	7
SMUC34993_TC01	2413	2430	18	15	trinucleotide	AGG	6
SMUC35037_TC01	1202	1219	18	15	trinucleotide	AAG	6
SMUC35042_TC01	148	169	22	13	dinucleotide	AG	11
SMUC35105_TC01	1	18	18	15	trinucleotide	AAG	6
SMUC35108_TC01	112	132	21	18	trinucleotide	AAT	7
SMUC35130_TC01	1	22	22	20	dinucleotide	AG	11
SMUC35224_TC01	350	370	21	18	trinucleotide	AAT	7
SMUC35282_TC01	457	477	21	11	trinucleotide	AAG	7
SMUC35343_TC01	225	251	27	17	trinucleotide	AAC	9
SMUC35369_TC01	703	723	21	11	trinucleotide	AAG	7
SMUC35385_TC01	176	196	21	18	trinucleotide	ACC	7
SMUC35417_TC01	3	23	21	11	trinucleotide	ACC	7
SMUC35417_TC01	334	351	18	15	trinucleotide	ACC	6
SMUC35465_TC01	269	289	21	18	trinucleotide	ATC	7
SMUC35488_TC01	1267	1284	18	8	trinucleotide	AGC	6
SMUC35499_TC01	544	561	18	15	trinucleotide	CCG	6
SMUC35563_TC01	232	249	18	15	trinucleotide	AAG	6
SMUC35570_TC01	223	243	21	11	trinucleotide	ACC	7
SMUC35612_TC01	234	254	21	18	trinucleotide	AAT	7
SMUC35623_TC01	210	230	21	18	trinucleotide	AAC	7
SMUC35626_TC01	46	67	22	12	trinucleotide	ACC	7
SMUC35626_TC01	223	243	21	18	trinucleotide	AGG	7
SMUC35650_TC01	119	139	21	18	trinucleotide	AAG	7
SMUC35669_TC01	1	20	20	18	dinucleotide	AT	10
SMUC35791_TC01	361	381	21	18	trinucleotide	AAG	7
SMUC35879_TC01	1086	1112	27	17	trinucleotide	ATC	9
SMUC35899_TC01	161	180	20	16	tetranucleotide	AGAT	5
SMUC35911_TC01	5	31	27	10	trinucleotide	AAT	9
SMUC35971_TC01	279	298	20	18	dinucleotide	AG	10
SMUC35973_TC01	1023	1042	20	18	dinucleotide	AT	10
SMUC36058_TC01	1	21	21	18	trinucleotide	AAT	7
SMUC36067_TC01	2376	2393	18	15	trinucleotide	AAG	6
SMUC36107_TC01	151	170	20	11	dinucleotide	AG	10
SMUC36144_TC01	1	18	18	15	trinucleotide	AAT	6
SMUC36508_TC01	516	535	20	16	tetranucleotide	AACC	5
SMUC36562_TC01	1006	1026	21	18	trinucleotide	AAT	7
SMUC36629_TC01	1858	1876	19	9	trinucleotide	ACC	6
SMUC36731_TC01	214	231	18	8	trinucleotide	AAG	6
SMUC36741_TC01	195	214	20	16	tetranucleotide	AGGC	5
SMUC36819_TC01	2	22	21	18	trinucleotide	ACC	7
SMUC36841_TC01	1	20	20	18	dinucleotide	AC	10
SMUC36887_TC01	15	34	20	18	dinucleotide	AT	10
SMUC36892_TC01	127	144	18	15	trinucleotide	AAG	6
SMUC36922_TC01	4	24	21	18	trinucleotide	AAC	7
SMUC36922_TC01	265	288	24	14	trinucleotide	ACC	8
SMUC36995_TC01	70	87	18	8	trinucleotide	AAC	6
SMUC37071_TC01	552	571	20	18	dinucleotide	AG	10
SMUC37295_TC01	1	22	22	20	dinucleotide	AT	11
SMUC37303_TC01	189	208	20	11	dinucleotide	AT	10
SMUC37316_TC01	1451	1468	18	8	trinucleotide	AGC	6
SMUC37340_TC01	493	510	18	8	trinucleotide	AAT	6
SMUC37447_TC01	230	249	20	18	dinucleotide	AT	10
SMUC37469_TC01	1	27	27	17	trinucleotide	ATC	9
SMUC37580_TC01	393	413	21	18	trinucleotide	AAT	7
SMUC37584_TC01	576	608	33	15	tetranucleotide	AAAG	8
SMUC37727_TC01	307	327	21	18	trinucleotide	AAC	7
SMUC37785_TC01	323	343	21	18	trinucleotide	AAT	7
SMUC37786_TC01	1	20	20	18	dinucleotide	AT	10
SMUC37856_TC01	1	21	21	18	trinucleotide	AAT	7
SMUC37894_TC01	110	130	21	11	trinucleotide	CCG	7
SMUC37967_TC01	337	356	20	9	tetranucleotide	AGAT	5
SMUC38017_TC01	2	22	21	11	trinucleotide	AAG	7
SMUC38026_TC01	1	21	21	18	trinucleotide	AAT	7
SMUC38046_TC01	1	20	20	18	dinucleotide	AT	10
SMUC38397_TC01	71	91	21	18	trinucleotide	AAT	7
SMUC38448_TC01	1	18	18	15	trinucleotide	AAT	6
SMUC38448_TC01	660	681	22	12	trinucleotide	AAC	7
SMUC38773_TC01	593	610	18	15	trinucleotide	AAG	6
SMUC38819_TC01	265	282	18	15	trinucleotide	AAT	6
SMUC38839_TC01	1	21	21	18	trinucleotide	AAG	7
SMUC39056_TC01	407	427	21	11	trinucleotide	AAG	7
SMUC39115_TC01	11	28	18	15	trinucleotide	AAC	6
SMUC39147_TC01	458	478	21	11	trinucleotide	AGC	7
SMUC39262_TC01	1101	1120	20	16	tetranucleotide	AATC	5
SMUC39383_TC01	1	22	22	20	dinucleotide	AG	11
SMUC39464_TC01	357	376	20	11	trinucleotide	AAC	6
SMUC39498_TC01	1	20	20	18	dinucleotide	AT	10
SMUC39524_TC01	1	21	21	18	trinucleotide	AAC	7
SMUC39608_TC01	1074	1097	24	14	trinucleotide	ACC	8
SMUC39735_TC01	1	21	21	18	trinucleotide	AGG	7
SMUC39824_TC01	1120	1140	21	18	trinucleotide	AAG	7
SMUC39930_TC01	218	235	18	15	trinucleotide	AAC	6
SMUC39966_TC01	339	356	18	8	trinucleotide	AAT	6
SMUC40144_TC01	1	20	20	18	dinucleotide	AG	10
SMUC40328_TC01	409	428	20	16	tetranucleotide	AAAT	5
SMUC40744_TC01	447	466	20	16	tetranucleotide	AAAC	5
SMUC40857_TC01	2	22	21	18	trinucleotide	AAC	7
SMUC41220_TC01	811	828	18	8	trinucleotide	AAC	6
SMUC41514_TC01	180	197	18	15	trinucleotide	ACT	6
SMUC41694_TC01	206	225	20	18	dinucleotide	AT	10
SMUC41714_TC01	197	217	21	18	trinucleotide	AAT	7
SMUC41813_TC01	221	240	20	18	dinucleotide	AG	10
SMUC41914_TC01	328	347	20	18	dinucleotide	AT	10
SMUC42030_TC01	1	18	18	15	trinucleotide	AAT	6
SMUC42059_TC01	250	270	21	18	trinucleotide	ACT	7
SMUC42684_TC01	373	390	18	15	trinucleotide	AAC	6
SMUC42806_TC01	1	21	21	18	trinucleotide	AAC	7
SMUC42834_TC01	1	20	20	18	dinucleotide	AG	10
SMUC42857_TC01	1	24	24	14	trinucleotide	AAC	8
SMUC42970_TC01	1	21	21	18	trinucleotide	AAG	7
SMUC42970_TC01	332	349	18	15	trinucleotide	AAG	6
SMUC43193_TC01	1	24	24	14	trinucleotide	AAC	8
SMUC43247_TC01	142	171	30	13	trinucleotide	AGC	10
SMUC43393_TC01	39	62	24	13	tetranucleotide	AGAT	6
SMUC43487_TC01	1	20	20	18	dinucleotide	AT	10
SMUC43612_TC01	34	57	24	14	trinucleotide	AAT	8
SMUC43625_TC01	55	72	18	15	trinucleotide	AGG	6
SMUC44014_TC01	342	361	20	9	tetranucleotide	AAAC	5
SMUC44118_TC01	216	248	33	23	trinucleotide	AAT	11
SMUC44121_TC01	2	22	21	18	trinucleotide	AAT	7
SMUC44280_TC01	1	21	21	18	trinucleotide	AAG	7
SMUC44383_TC01	258	277	20	9	tetranucleotide	AATT	5
SMUC44623_TC01	719	738	20	16	tetranucleotide	AAAC	5
SMUC44752_TC01	496	515	20	18	dinucleotide	AC	10
SMUC44801_TC01	1	20	20	18	dinucleotide	AT	10
SMUC44917_TC01	376	395	20	18	dinucleotide	AT	10
SMUC45308_TC01	191	210	20	18	dinucleotide	AG	10
SMUC45640_TC01	856	876	21	11	trinucleotide	AAG	7
SMUC45704_TC01	209	226	18	15	trinucleotide	ACT	6
SMUC45877_TC01	8	34	27	10	trinucleotide	CCG	9
SMUC46003_TC01	1	21	21	18	trinucleotide	AGC	7
SMUC46420_TC01	509	533	25	17	dinucleotide	AG	12
SMUC46426_TC01	1	20	20	18	dinucleotide	AG	10
SMUC46535_TC01	1	21	21	18	trinucleotide	AAC	7
SMUC46811_TC01	46	66	21	11	trinucleotide	AGG	7
SMUC47155_TC01	47	68	22	13	dinucleotide	AC	11
SMUC47423_TC01	1	21	21	18	trinucleotide	AAT	7
SMUC48272_TC01	1	21	21	18	trinucleotide	ATC	7
SMUC48666_TC01	39	59	21	11	trinucleotide	ACC	7
SMUC48763_TC01	338	357	20	18	dinucleotide	AG	10
SMUC48878_TC01	160	179	20	18	dinucleotide	AC	10
SMUC49061_TC01	285	311	27	10	trinucleotide	AAG	9
SMUC49220_TC01	81	101	21	11	trinucleotide	AAG	7
SMUC49351_TC01	1	21	21	18	trinucleotide	ACT	7
SMUC49449_TC01	515	535	21	18	trinucleotide	AAT	7
SMUC49478_TC01	1	21	21	18	trinucleotide	AAG	7
SMUC50641_TC01	103	120	18	8	trinucleotide	AAC	6
SMUC50642_TC01	190	210	21	18	trinucleotide	ATC	7
SMUC50738_TC01	1	21	21	18	trinucleotide	AAC	7
SMUC50947_TC01	183	202	20	16	tetranucleotide	AAAC	5
SMUC51030_TC01	311	330	20	16	tetranucleotide	AAAT	5
SMUC51133_TC01	228	245	18	8	trinucleotide	ACC	6
SMUC51194_TC01	1	22	22	20	dinucleotide	AG	11
SMUC51560_TC01	226	245	20	9	tetranucleotide	AAAT	5
SMUC52033_TC01	197	216	20	9	tetranucleotide	ACCC	5
SMUC52153_TC01	283	300	18	8	trinucleotide	AGG	6
SMUC52378_TC01	352	369	18	15	trinucleotide	AAT	6
SMUC52670_TC01	1	21	21	18	trinucleotide	ACC	7
SMUC52714_TC01	218	238	21	18	trinucleotide	ACC	7
SMUC52974_TC01	1	20	20	18	dinucleotide	AG	10
SMUC53200_TC01	284	303	20	9	tetranucleotide	AACT	5
SMUC53307_TC01	130	147	18	15	trinucleotide	ATC	6
SMUC53617_TC01	219	238	20	9	tetranucleotide	AATT	5
SMUC53645_TC01	184	201	18	15	trinucleotide	ACC	6
SMUC53885_TC01	1	20	20	18	dinucleotide	AG	10
SMUC54043_TC01	136	156	21	18	trinucleotide	ATC	7
SMUC54136_TC01	202	222	21	18	trinucleotide	AAT	7
SMUC54239_TC01	190	207	18	8	trinucleotide	AAC	6
SMUC54389_TC01	1	24	24	20	tetranucleotide	AAAG	6
SMUC54502_TC01	80	97	18	8	trinucleotide	AAG	6
SMUC54558_TC01	284	305	22	20	dinucleotide	AG	11
SMUC54727_TC01	182	201	20	9	tetranucleotide	AATC	5
SMUC54865_TC01	1	24	24	15	dinucleotide	AT	12
SMUC54907_TC01	1	20	20	16	tetranucleotide	AAAT	5
SMUC54942_TC01	29	55	27	12	dinucleotide	AT	13
SMUC55046_TC01	224	246	23	15	dinucleotide	AT	11
SMUC55075_TC01	332	352	21	18	trinucleotide	AGC	7
SMUC55081_TC01	180	204	25	15	trinucleotide	ACC	8
SMUC55132_TC01	1	21	21	18	trinucleotide	AAC	7
SMUC56043_TC01	4	21	18	15	trinucleotide	ATC	6
SMUC57303_TC01	210	229	20	18	dinucleotide	AG	10
SMUC57630_TC01	1	35	35	26	trinucleotide	ACT	11
SMUC57943_TC01	266	285	20	18	dinucleotide	AC	10
SMUC58017_TC01	233	253	21	11	trinucleotide	ATC	7
SMUC58030_TC01	112	132	21	11	trinucleotide	AAC	7
SMUC58146_TC01	103	126	24	20	tetranucleotide	AATC	6
SMUC58333_TC01	1	20	20	18	dinucleotide	AT	10
SMUC58627_TC01	1	22	22	20	dinucleotide	AC	11
SMUC58724_TC01	112	132	21	11	trinucleotide	AGG	7
SMUC58794_TC01	221	241	21	18	trinucleotide	AAC	7
SMUC59945_TC01	3	23	21	18	trinucleotide	AAC	7
SMUC60463_TC01	1	21	21	18	trinucleotide	AAC	7
SMUC60924_TC01	21	41	21	11	trinucleotide	AAT	7
SMUC61018_TC01	1	18	18	15	trinucleotide	ATC	6
SMUC61024_TC01	191	210	20	11	dinucleotide	AG	10
SMUC61228_TC01	171	190	20	16	tetranucleotide	AAAC	5
SMUC61681_TC01	13	32	20	16	tetranucleotide	AAAT	5
SMUC61770_TC01	71	91	21	11	trinucleotide	ATC	7
SMUC62527_TC01	1	48	48	25	dinucleotide	AG	24
SMUC62615_TC01	186	205	20	18	dinucleotide	AG	10
SMUC63024_TC01	261	284	24	15	dinucleotide	AG	12
SMUC63149_TC01	276	296	21	11	trinucleotide	AAC	7
SMUC63998_TC01	100	120	21	11	trinucleotide	AAC	7
SMUC64088_TC01	20	40	21	18	trinucleotide	AGC	7
SMUC64750_TC01	3	22	20	18	dinucleotide	AC	10
SMUC65043_TC01	9	26	18	15	trinucleotide	ACC	6
SMUC65779_TC01	539	556	18	8	trinucleotide	AAT	6
SMUC65861_TC01	132	148	17	6	tetranucleotide	AATC	4
SMUC66120_TC01	69	110	42	11	trinucleotide	ATC	14
SMUC66172_TC01	238	258	21	11	trinucleotide	ATC	7
SMUC67035_TC01	261	278	18	15	trinucleotide	AAC	6
SMUC67152_TC01	1	22	22	20	dinucleotide	AG	11
SMUC67422_TC01	2	21	20	16	tetranucleotide	AAAG	5
SMUC67466_TC01	266	300	35	25	tetranucleotide	AAAT	8
SMUC67684_TC01	243	278	36	12	trinucleotide	AAT	12
SMUC68339_TC01	100	121	22	13	dinucleotide	AG	11
SMUC68384_TC01	87	107	21	11	trinucleotide	ATC	7
SMUC68556_TC01	3	23	21	18	trinucleotide	ATC	7
SMUC69110_TC01	182	214	33	16	trinucleotide	AAT	11
SMUC69617_TC01	1	20	20	18	dinucleotide	AG	10
SMUC69722_TC01	255	272	18	15	trinucleotide	AAG	6
SMUC69779_TC01	116	135	20	11	dinucleotide	AG	10
SMUC70409_TC01	1	20	20	16	tetranucleotide	AGAT	5
SMUC70756_TC01	117	136	20	16	tetranucleotide	ACAT	5
SMUC71304_TC01	89	107	19	9	trinucleotide	AAT	6
SMUC71429_TC01	244	264	21	18	trinucleotide	AAG	7
SMUC71649_TC01	41	60	20	9	tetranucleotide	AAAT	5
SMUC71724_TC01	48	65	18	8	trinucleotide	ACC	6
SMUC71741_TC01	158	178	21	11	trinucleotide	AAC	7
SMUC71803_TC01	143	172	30	20	trinucleotide	AAT	10
SMUC71908_TC01	146	175	30	14	trinucleotide	ATC	10
SMUC72952_TC01	2	19	18	15	trinucleotide	AAC	6
SMUC73487_TC01	1	22	22	20	dinucleotide	AG	11
SMUC73540_TC01	35	52	18	8	trinucleotide	AAG	6
SMUC74136_TC01	44	63	20	16	tetranucleotide	AAAT	5
SMUC74230_TC01	186	205	20	9	tetranucleotide	AAAG	5
SMUC74498_TC01	1	20	20	18	dinucleotide	AC	10
SMUC74527_TC01	1	20	20	18	dinucleotide	AT	10
SMUC74785_TC01	50	70	21	11	trinucleotide	ATC	7
SMUC75037_TC01	151	170	20	16	tetranucleotide	AACT	5
SMUC75240_TC01	103	131	29	14	dinucleotide	AG	14
SMUC75500_TC01	186	205	20	11	dinucleotide	AG	10
SMUC75780_TC01	33	54	22	13	dinucleotide	AG	11
