# Supplementary material for: The first de novo transcriptome of pepino (Solanum muricatum): assembly, comprehensive analysis and comparison with the closely related species S. caripense, potato and tomato
Source: BMC Genomics. 2016 May 4;17:321. doi: 10.1186/s12864-016-2656-8 (PMC4855764; doi:10.1186/s12864-016-2656-8)
Supplement: Additional file 11: — 1: Nucleotide-level variants calling filters, list and features in VCF format– Part 1. A zip compressed file with the first part of a list of all the variants identified in the pepino transcripts, including their positions and the nucleotide changes. 2: Nucleotide-level variants calling filters, list and features in VCF format– Part 2. A zip compressed file with the second part of a list of all the variants identified in the pepino transcripts, including their positions and the nucleotide changes. (ZIP 51450 kb) [file 12864_2016_2656_MOESM11_ESM.zip]

Archive with 2 entries (2 files):
- additional file 11/FileS11.zip.001
- additional file 11/FileS11.zip.002
